# Supplementary material for: Rapid-charging aluminium-sulfur batteries operated at 85 °C with a quaternary molten salt electrolyte
Source: Nat Commun. 2024 Jan 18;15:596. doi: 10.1038/s41467-024-44691-8 (PMC10796388; doi:10.1038/s41467-024-44691-8)
Supplement: Supplementary file 6 — Source Data [file 41467_2024_44691_MOESM6_ESM.xlsx]

## Sheet: Fig. 1c
Molten salt		Ionic liquid
Raman shift (cm-1）	Intensity	Raman shift (cm-1）	Intensity
47.6223	-5.79189	50.1401	1002.75
48.1044	42.9183	52.0686	994.836
48.5865	76.5793	53.9971	967.448
49.0686	79.909	55.9255	929.712
49.5507	83.8756	57.854	878.509
50.0328	86.1844	59.7825	840.323
50.5149	88.7323	61.7109	797.876
50.9971	91.2162	63.6394	752.928
51.4792	91.5318	65.5679	713.155
51.9613	90.4136	67.4963	685.82
52.4434	87.7525	69.4248	657.789
52.9255	81.41	71.3533	625.46
53.4076	76.572	73.2817	588.09
53.8898	73.1954	75.2102	548.118
54.3719	68.848	77.1387	521.543
54.854	64.6181	79.0671	495.004
55.3361	61.354	80.9956	469.041
55.8182	58.5067	82.9241	442.029
56.3004	56.4451	84.8525	407.097
56.7825	54.4838	86.781	378.26
57.2646	53.0513	88.7095	347.626
57.7467	52.5442	90.6379	317.882
58.2288	52.8373	92.5664	291.263
58.7109	53.0798	94.4949	258.72
59.193	53.1582	96.4233	240.677
59.6752	52.7715	98.3518	222.779
60.1573	52.7645	100.28	201.238
60.6394	53.0247	102.209	178.597
61.1215	53.0658	104.137	150.02
61.6036	52.7607	106.066	127.232
62.0857	52.0461	107.994	120
62.5679	51.0498	109.923	125.382
63.05	49.9247	111.851	129.373
63.5321	48.6735	113.779	132.627
64.0142	47.4817	115.708	155.956
64.4963	46.2663	117.636	189.916
64.9784	45.0752	119.565	220.354
65.4606	43.4607	121.493	236.946
65.9427	41.7281	123.422	267.246
66.4248	39.5539	125.35	266.127
66.9069	37.5506	127.279	241.593
67.389	35.1913	129.207	218.217
67.8712	32.6884	131.136	209.746
68.3533	30.0435	133.064	184.076
68.8354	27.7831	134.993	156.388
69.3175	26.146	136.921	135.608
69.7996	25.5908	138.85	124.234
70.2817	25.3028	140.778	120.989
70.7639	25.2368	142.707	120
71.246	25.7357	144.635	121.326
71.7281	26.6655	146.564	123.972
72.2102	28.0095	148.492	126.177
72.6923	29.4918	150.42	132.446
73.1744	30.8531	152.349	142.784
73.6566	32.1547	154.277	149.858
74.1387	33.1737	156.206	149.244
74.6208	34.2372	158.134	141.985
75.1029	34.6848	160.063	132.31
75.585	34.2433	161.991	129.446
76.0671	32.921	163.92	130.517
76.5493	31.1111	165.848	132.68
77.0314	27.918	167.777	138.428
77.5135	24.121	169.705	154.719
77.9956	20.0887	171.633	175.094
78.4777	16.149	173.562	207.877
78.9598	12.6938	175.49	256.516
79.442	9.72142	177.419	302.229
79.9241	6.77212	179.347	339.087
80.4062	4.56438	181.276	348.544
80.8883	3.58402	183.204	329.948
81.3704	3.84184	185.133	291.426
81.8525	5.28776	187.061	240.374
82.3347	7.42112	188.99	192.938
82.8168	10.0361	190.918	161.343
83.2989	13.1285	192.847	141.531
83.781	16.4832	194.775	125.307
84.2631	20.1718	196.704	124.277
84.7452	23.7647	198.632	126.838
85.2274	27.3229	200.56	124.681
85.7095	30.9254	202.489	120
86.1916	34.3507	204.417	120.645
86.6737	37.0712	206.346	131.217
87.1558	39.7824	208.274	136.132
87.6379	43.105	210.203	137.313
88.1201	46.4643	212.302	139.643
88.6022	49.918	214.231	138.515
89.0843	52.4285	216.159	133.498
89.5664	54.3356	218.088	147.754
90.0485	56.502	220.016	152.696
90.5306	59.2384	221.945	145.219
91.0128	62.3951	223.873	141.438
91.4949	65.4895	225.802	144.143
91.977	68.5005	227.73	142.05
92.4591	71.8945	229.658	139.406
92.9412	75.3918	231.587	142.271
93.4233	78.7115	233.515	154.432
93.9055	81.8453	235.444	167.699
94.3876	84.6952	237.372	155.139
94.8697	86.6873	239.301	151.998
95.3518	88.3176	241.229	161.226
95.8339	89.2477	243.158	160.597
96.316	90.1234	245.086	159.499
96.7982	91.2502	247.015	150.308
97.2803	92.5736	248.943	142.776
97.7624	93.5405	250.871	136.505
98.2445	93.7518	252.8	125.951
98.7266	93.7746	254.728	128.221
99.2087	94.1441	256.657	130.538
99.6909	94.9929	258.585	130.031
100.173	96.4532	260.514	126.182
100.655	98.2622	262.442	120.814
101.137	100.06	264.371	120.406
101.619	102.46	266.299	123.902
102.101	105.442	268.228	126.717
102.584	108.398	270.156	125.589
103.066	111.032	272.085	119.576
103.548	113.48	274.013	111.886
104.03	115.661	275.942	104.136
104.512	117.521	277.87	110.376
104.994	118.927	279.798	115.054
105.476	119.938	281.727	101.145
105.958	121	283.656	112.453
106.441	122.413	285.584	105.161
106.923	123.781	287.512	108.931
107.405	124.679	289.441	120.051
107.887	124.688	291.369	123.864
108.369	124.245	293.298	128.077
108.851	123.291	295.226	141.706
109.333	121.977	297.155	140.477
109.815	120.472	299.083	142.647
110.297	118.842	301.012	166.79
110.779	116.903	302.94	190.662
111.262	115.507	304.869	195.392
111.744	114.498	306.797	201.615
112.226	113.421	308.726	209.213
112.708	112.424	310.654	210.623
113.19	111.552	312.582	198.66
113.672	110.081	314.511	189.299
114.154	108.266	316.439	176.968
114.636	105.826	318.368	164.291
115.119	103.359	320.296	153.799
115.601	101.376	322.225	145.314
116.083	99.451	324.153	137.677
116.565	97.1718	326.082	134.709
117.047	94.6617	328.01	136.611
117.529	91.898	329.939	145.837
118.011	89.6701	331.867	164.021
118.493	88.2389	333.796	169.439
118.975	86.7485	335.724	175.843
119.458	85.0533	337.652	211.551
119.94	83.2708	339.581	296.642
120.422	81.3541	341.51	442.483
120.904	79.6945	343.438	659.724
121.386	77.4364	345.366	917.97
121.868	74.759	347.295	1115.7
122.35	72.045	349.223	1159.4
122.832	68.7985	351.152	1010.2
123.315	65.4129	353.08	738.263
123.797	62.5949	355.009	510.022
124.279	59.7652	356.937	351.756
124.761	56.9512	358.866	268.34
125.243	54.4008	360.794	236.754
125.725	51.7216	362.723	209.738
126.207	49.5705	364.651	190.292
126.689	48.0384	366.579	171.865
127.171	46.7894	368.508	165.625
127.654	45.8775	370.437	171.041
128.136	44.7596	372.365	173.965
128.618	43.1905	374.293	168.56
129.1	41.5506	376.222	160.855
129.582	40.0501	378.15	155.303
130.064	38.4629	380.079	152.381
130.546	36.5553	382.007	148.952
131.028	34.2203	383.936	138.861
131.511	31.7643	385.864	131.943
131.993	29.4251	387.793	133.748
132.475	27.7391	389.721	131.746
132.957	27.1025	391.65	120.196
133.439	26.7834	393.578	115.723
133.921	26.8106	395.507	125.951
134.403	27.154	397.435	113.328
134.885	27.8074	399.363	101.116
135.368	29.1218	401.292	105.912
135.85	30.9122	403.22	120.356
136.332	32.731	405.149	107.773
136.814	33.8607	407.077	112.944
137.296	34.272	409.006	120.93
137.778	34.2466	410.934	122.019
138.26	33.6218	412.863	118.924
138.742	32.4336	414.791	131.227
139.224	30.3879	416.72	138.117
139.707	27.3897	418.648	136.402
140.189	23.866	420.577	135.961
140.671	20.4435	422.505	141.601
141.153	17.03	424.433	145.891
141.635	14.7334	426.362	138.879
142.117	13.8699	428.291	139.549
142.599	13.6899	430.219	150.724
143.081	14.571	432.147	161.954
143.564	16.7944	434.076	160.897
144.046	19.642	436.004	154.248
144.528	23.58	437.933	149.526
145.01	28.6586	439.861	141.527
145.492	34.1471	441.79	129.591
145.974	39.5276	443.718	118.044
146.456	44.6719	445.647	114.452
146.938	49.5874	447.575	111.084
147.42	53.7625	449.504	121.127
147.903	57.0801	451.432	124.875
148.385	59.1339	453.361	117.435
148.867	59.6639	455.289	109.31
149.349	59.3939	457.217	113.212
149.831	58.9449	459.146	118.428
150.313	58.4991	461.074	113.511
150.795	57.9943	463.003	105.941
151.277	58.2636	464.931	105.654
151.76	59.0805	466.86	113.535
152.242	60.5885	468.788	104.966
152.724	63.0153	470.717	112.793
153.206	66.0996	472.645	124.262
153.688	69.3397	474.574	125.081
154.17	73.0935	476.502	116.512
154.652	77.2365	478.431	133.211
155.134	81.2812	480.359	122.344
155.616	84.958	482.288	123.514
156.099	88.3032	484.216	127.607
156.581	90.9132	486.144	128.09
157.063	92.5788	488.073	133.654
157.545	93.261	490.001	131.475
158.027	91.9129	491.93	131.515
158.509	89.2139	493.858	135.37
158.991	86.4187	495.787	136.411
159.473	83.2975	497.715	129.199
159.955	80.2018	499.644	118.835
160.438	77.2973	501.572	120.049
160.92	75.2973	503.501	123.552
161.402	74.0425	505.429	120.554
161.884	73.9053	507.358	111.24
162.366	74.7167	509.286	104.166
162.848	76.5324	511.214	110.705
163.33	79.062	513.143	91.3546
163.812	82.8884	515.072	93.7004
164.294	87.3884	517	102.367
164.777	91.9909	518.928	99.4899
165.259	97.458	520.857	91.8963
165.741	103.501	522.785	95.9327
166.223	109.653	524.714	106.559
166.705	115.813	526.642	103.959
167.187	121.275	528.571	91.8098
167.669	125.812	530.499	83.2018
168.151	129.578	532.428	83.9701
168.633	132.924	534.356	85.1858
169.116	135.418	536.285	85.7295
169.598	137.259	538.213	86.4977
170.08	138.899	540.141	89.2341
170.562	140.973	542.07	94.7273
171.044	143.061	543.999	100.454
171.526	145.681	545.927	90.4693
172.008	148.753	547.855	83.9497
172.49	151.897	549.784	82.9424
172.973	155.727	551.712	83.9913
173.455	160.45	553.641	83.0375
173.937	165.131	555.569	79.2816
174.419	170.284	557.498	71.7293
174.901	175.699	559.426	73.6129
175.383	180.506	561.355	82.8275
175.865	184.55	563.283	87.2068
176.347	187.727	565.212	76.4402
176.829	189.883	567.14	75.9148
177.312	190.827	569.068	80.7601
177.794	190.336	570.997	78.2336
178.276	188.77	572.926	75.1422
178.758	186.303	574.854	79.7904
179.24	183.267	576.782	88.5604
179.722	180.415	578.711	80.359
180.204	177.772	580.639	89.8154
180.686	175.554	582.568	87.3173
181.169	174.097	584.496	88.9512
181.651	172.889	586.425	109.876
182.133	172.328	588.353	129.456
182.615	172.768	590.282	167.29
183.097	173.057	592.21	206.779
183.579	173.056	594.139	243.806
184.061	173.094	596.067	261.107
184.543	172.902	597.995	243.3
185.025	172.583	599.924	195.213
185.508	171.856	601.852	159.366
185.99	170.291	603.781	133.565
186.472	168.221	605.709	119.413
186.954	165.885	607.638	115.382
187.436	163.484	609.566	113.722
187.918	160.314	611.495	101.392
188.4	156.856	613.423	91.7156
188.882	153.951	615.352	93.3869
189.365	150.899	617.28	94.6423
189.847	147.5	619.209	98.3417
190.329	144.467	621.137	101.888
190.811	141.612	623.066	81.3928
191.293	138.666	624.994	94.1477
191.775	135.59	626.923	90.8735
192.257	131.981	628.851	86.8282
192.739	127.493	630.779	88.8079
193.221	123.273	632.708	90.5818
193.704	119.32	634.636	81.0476
194.186	115.171	636.565	71.2851
194.668	110.902	638.493	77.7153
195.15	106.78	640.422	79.6689
195.632	103.032	642.35	77.1717
196.114	99.7455	644.279	80.2452
196.596	97.1213	646.207	91.0371
197.078	94.5837	648.136	89.9235
197.56	91.7575	650.064	85.583
198.043	89.4511	651.993	79.0865
198.525	87.0136	653.921	68.4779
199.007	84.165	655.85	61.2477
199.489	81.1749	657.778	73.5652
199.971	78.4281	659.707	86.9415
200.453	75.7343	661.635	81.1526
200.935	73.2355	663.563	67.162
201.417	70.6724	665.492	67.004
201.9	67.6539	667.42	79.2422
202.382	64.5479	669.349	77.801
202.864	61.7385	671.277	69.9303
203.346	58.6752	673.206	57.5616
203.828	55.3425	675.134	61.0221
204.31	52.3983	677.063	72.2051
204.792	49.5885	678.991	77.7248
205.274	46.4064	680.92	73.0143
205.756	43.4015	682.848	68.8225
206.239	40.4315	684.777	63.7805
206.721	37.2273	686.705	60.9868
207.203	34.4422	688.634	60.0552
207.685	32.3407	690.562	62.4884
208.167	30.0485	692.49	68.3978
208.649	28.0584	694.419	71.4814
209.131	26.6898	696.347	83.3713
209.613	25.7281	698.276	94.587
210.096	25.1466	700.204	94.4433
210.578	25.3384	702.133	99.857
211.06	25.848	704.061	110.77
211.542	26.2402	705.99	86.1371
212.024	27.3738	707.918	63.0701
212.506	29.2492	709.847	57.7548
212.988	31.0366	711.775	61.7419
213.47	32.707	713.704	64.8607
213.952	34.6331	715.632	63.9006
214.435	36.3751	717.561	62.7545
214.917	37.914	719.489	61.3586
215.399	39.3005	721.417	56.3895
215.881	40.3473	723.346	52.2718
216.363	40.7298	725.274	51.4747
216.845	41.1198	727.203	50.5574
217.327	41.4323	729.131	47.5305
217.809	41.0311	731.06	52.3885
218.292	40.4271	732.988	68.7313
218.774	40.2606	734.917	50.4423
219.256	39.7546	736.845	42.1393
219.738	39.2494	738.774	52.4648
220.22	38.8019	740.702	61.0663
220.702	38.5248	742.631	52.8927
221.184	38.2443	744.559	72.7289
221.666	38.5033	746.487	70.0673
222.149	38.8813	748.416	57.8531
222.631	39.6906	750.344	55.2395
223.113	40.8152	752.273	62.1471
223.595	42.582	754.201	63.2458
224.077	44.4973	756.13	53.4224
224.559	46.3909	758.058	52.2556
225.041	48.224	759.987	52.9579
225.523	50.3203	761.915	45.6868
226.005	51.7992	763.844	43.8658
226.488	53.3286	765.772	54.1775
226.97	54.3724	767.701	57.0192
227.452	54.9451	769.629	38.9491
227.934	54.9492	771.558	49.9371
228.416	54.4631	773.486	50.8126
228.898	53.3325	775.414	53.8336
229.38	52.1802	777.343	58.6545
229.862	50.956	779.271	51.8179
230.345	50.0153	781.2	40.6847
230.827	49.4707	783.128	29.0331
231.309	49.6551	785.057	32.5255
231.791	50.4681	786.985	41.9879
232.273	52.3209	788.914	47.1455
232.755	54.42	790.842	47.4548
233.237	56.4765	792.771	50.3385
233.719	58.796	794.699	53.1349
234.201	60.696	796.628	45.8878
234.684	61.8155	798.556	42.8138
235.166	61.716	800.485	41.0924
235.648	60.2208	802.413	46.7986
236.13	57.6437	804.341	52.2933
236.612	54.1207	806.27	31.0233
237.094	49.7756	808.198	43.0157
237.576	45.1073	810.127	38.1329
238.058	40.5118	812.055	31.1085
238.541	36.576	813.984	33.5814
239.023	33.5241	815.912	37.941
239.505	31.5946	817.841	34.624
239.987	30.6424	819.769	38.4836
240.469	31.1607	821.698	39.3711
240.951	32.4717	823.626	36.2064
241.433	34.1968	825.555	36.4641
241.915	35.6142	827.483	37.7716
242.397	36.4796	829.412	40.904
242.88	36.6921	831.34	50.7137
243.362	36.5951	833.269	62.5918
243.844	35.0073	835.197	47.9149
244.326	32.2268	837.125	35.4242
244.808	28.1834	839.054	40.648
245.29	23.3976	840.982	48.6464
245.772	18.289	842.911	46.3946
246.254	13.6688	844.839	41.1134
246.737	9.78123	846.768	45.918
247.219	7.12721	848.696	54.7231
247.701	5.3125	850.625	50.1167
248.183	4.56598	852.553	45.9072
248.665	4.98655	854.482	47.4056
249.147	7.20139	856.41	50.1427
249.629	10.7281	858.339	47.3699
250.111	14.9079	860.267	37.8859
250.593	18.5736	862.196	31.2058
251.076	21.4919	864.124	29.2919
251.558	23.4604	866.052	30.5909
252.04	24.9522	867.981	33.8707
252.522	26.1108	869.909	36.2372
253.004	26.9524	871.838	34.3986
253.486	27.5769	873.766	33.3977
253.968	27.7949	875.695	39.1585
254.45	27.4556	877.623	28.1378
254.932	26.8811	879.552	28.412
255.415	26.3211	881.48	33.9066
255.897	26.3193	883.409	35.422
256.379	26.5081	885.337	39.6014
256.861	26.1788	887.266	25.4884
257.343	25.4659	889.194	31.8652
257.825	24.9931	891.122	35.766
258.307	25.039	893.051	29.3148
258.789	25.7089	894.979	19.9608
259.272	26.2822	896.908	20.2715
259.754	26.8253	898.836	34.6543
260.236	27.3351	900.765	49.1923
260.718	27.8423	902.693	43.8208
261.2	28.7691	904.622	42.7958
261.682	30.1256	906.55	31.8676
262.164	32.3195	908.479	27.6427
262.646	35.6469	910.407	34.2162
263.128	39.6622	912.336	35.4648
263.611	42.9307	914.264	34.8231
264.093	45.6394	916.193	29.9556
264.575	48.1019	918.121	27.9463
265.057	49.9204	920.049	29.6646
265.539	50.9681	921.978	32.3366
266.021	50.968	923.906	32.6957
266.503	50.0076	925.835	29.408
266.985	48.3336	927.763	25.0625
267.467	46.3609	929.692	31.0026
267.95	44.092	931.62	34.8429
268.432	41.549	933.549	32.9226
268.914	39.5257	935.477	33.6934
269.396	38.468	937.406	30.0475
269.878	37.3315	939.334	20.7153
270.36	35.8232	941.263	25.3154
270.842	34.5661	943.191	35.9072
271.324	33.6221	945.12	31.6765
271.807	33.5117	947.048	46.7662
272.289	34.1121	948.976	51.4556
272.771	34.9275	950.905	47.4252
273.253	35.3359	952.833	57.1046
273.735	35.8425	954.762	83.8911
274.217	36.4652	956.69	87.7484
274.699	36.693	958.619	104.159
275.181	36.4871	960.547	108.233
275.663	36.505	962.476	93.9326
276.146	36.3836	964.404	76.436
276.628	35.5307	966.333	62.7833
277.11	34.5024	968.261	49.9138
277.592	33.2712	970.19	39.2561
278.074	32.4533	972.118	40.0031
278.556	33.195	974.047	24.5974
279.038	34.5508	975.975	27.1576
279.52	35.8954	977.904	26.02
280.002	37.6152	979.832	21.5278
280.485	40.3112	981.76	23.2269
280.967	43.7647	983.689	29.0459
281.449	47.8565	985.617	29.9222
281.931	51.8247	987.546	28.2163
282.413	55.3442	989.474	22.7161
282.895	58.1264	991.403	24.6571
283.377	60.3068	993.331	26.9246
283.859	61.8314	995.26	29.5618
284.342	62.4843	997.188	31.0598
284.824	62.7627	999.117	21.1525
285.306	62.9573	1001.04	19.0225
285.788	62.046	1002.97	33.9024
286.27	60.3406	1004.9	32.9065
286.752	58.3501	1006.83	38.0841
287.234	56.2646	1008.76	36.0018
287.716	54.6907	1010.69	36.7169
288.199	53.6298	1012.62	56.7025
288.681	52.5024	1014.54	62.1033
289.163	51.8341	1016.47	71.6182
289.645	51.9384	1018.4	113.836
290.127	52.6326	1020.33	164.148
290.609	53.7556	1022.26	200.39
291.091	54.7541	1024.19	204.885
291.573	55.3961	1026.12	187.994
292.055	56.2492	1028.04	170.284
292.538	56.9963	1029.97	138.353
293.02	58.2702	1031.9	128.413
293.502	59.9671	1033.83	122.599
293.984	62.2382	1035.76	92.9505
294.466	65.8065	1037.69	68.9952
294.948	69.731	1039.62	54.6415
295.43	73.6288	1041.54	39.6162
295.912	77.9669	1043.47	30.7451
296.394	82.2456	1045.4	46.9635
296.877	86.0007	1047.33	38.5962
297.359	89.4655	1049.26	39.3413
297.841	92.3632	1051.18	40.0985
298.323	94.8398	1053.11	42.9221
298.805	97.1238	1055.04	40.7377
299.287	98.4562	1056.97	36.3911
299.769	99.3039	1058.9	41.1558
300.251	100.171	1060.83	38.0194
300.733	101.09	1062.76	36.8416
301.216	102.564	1064.68	45.1848
301.698	104.037	1066.61	50.6299
302.18	105.747	1068.54	50.0462
302.662	108.205	1070.47	48.0452
303.144	112.141	1072.4	50.2212
303.626	118.021	1074.33	56.5637
304.108	126.211	1076.26	62.7708
304.591	135.821	1078.18	90.1475
305.073	146.276	1080.11	90.2534
305.555	157.674	1082.04	101.16
306.037	169.785	1083.97	113.993
306.519	182.948	1085.9	118.141
307.001	197.301	1087.83	120.207
307.483	211.95	1089.76	123.985
307.965	226.528	1091.68	107.642
308.447	240.525	1093.61	95.1616
308.93	254.221	1095.54	92.1785
309.412	267.763	1097.47	92.4107
309.894	282.062	1099.4	95.5108
310.376	296.381	1101.33	94.4131
310.858	309.87	1103.25	87.0237
311.34	321.294	1105.18	82.3047
311.822	331.021	1107.11	90.6267
312.304	339.643	1109.04	101.526
312.786	347.881	1110.97	97.2671
313.269	354.782	1112.9	90.6204
313.751	359.853	1114.83	82.7207
314.233	362.456	1116.75	88.9856
314.715	362.371	1118.68	85.9746
315.197	360.443	1120.61	67.5713
315.679	357.677	1122.54	66.2766
316.161	353.856	1124.47	59.8804
316.643	348.771	1126.4	58.0313
317.125	342.315	1128.32	38.9509
317.608	334.803	1130.25	25.8765
318.09	326.076	1132.18	34.2615
318.572	317.09	1134.11	46.3992
319.054	307.857	1136.04	48.8049
319.536	298.896	1137.97	47.2144
320.018	288.8	1139.89	46.5071
320.5	277.709	1141.82	42.2383
320.982	265.542	1143.75	56.4026
321.464	253.139	1145.68	45.6499
321.947	241.454	1147.61	46.9094
322.429	230.21	1149.54	58.1319
322.911	218.995	1151.47	55.8245
323.393	207.724	1153.39	43.4449
323.875	197.167	1155.32	46.4795
324.357	187.748	1157.25	52.814
324.839	179.73	1159.18	53.9331
325.322	173.707	1161.11	48.312
325.804	168.7	1163.04	64.6172
326.286	164.635	1164.96	81.8487
326.768	161.61	1166.89	81.2053
327.25	159.849	1168.82	67.3553
327.732	158.52	1170.75	56.8242
328.214	158.075	1172.68	57.9219
328.696	157.769	1174.61	67.012
329.178	156.89	1176.54	65.1668
329.661	155.752	1178.46	60.7561
330.143	154.707	1180.39	54.7832
330.625	153.94	1182.32	55.7671
331.107	153.576	1184.25	59.0322
331.589	153.738	1186.18	61.8076
332.071	154.144	1188.11	60.1311
332.553	154.542	1190.04	49.5279
333.035	155.158	1191.96	55.4417
333.517	157.213	1193.89	61.7425
334	160.958	1195.82	63.8826
334.482	165.466	1197.75	63.5938
334.964	170.893	1199.68	62.5672
335.446	176.893	1201.61	60.0916
335.928	183.835	1203.53	60.9295
336.41	192.565	1205.46	69.3853
336.892	203.049	1207.39	78.2705
337.374	214.687	1209.32	74.8882
337.856	227.968	1211.25	69.8433
338.339	242.48	1213.18	57.4817
338.821	258.365	1215.11	61.6243
339.303	276.041	1217.03	61.313
339.785	295.695	1218.96	68.023
340.267	317.993	1220.89	79.4519
340.749	342.499	1222.82	77.271
341.231	368.978	1224.75	65.3291
341.713	397.517	1226.68	74.1575
342.196	428.542	1228.6	83.4683
342.678	462.546	1230.53	80.7325
343.16	499.916	1232.46	66.6536
343.642	539.793	1234.39	69.2176
344.124	581.367	1236.32	85.9422
344.606	624.877	1238.25	88.1497
345.088	670.022	1240.17	78.4326
345.57	716.208	1242.1	84.7493
346.053	762.44	1244.03	95.4077
346.535	807.716	1245.96	102.582
347.017	850.609	1247.89	93.3445
347.499	889.946	1249.82	104.812
347.981	924.692	1251.75	98.1433
348.463	953.592	1253.67	94.45
348.945	975.635	1255.6	99.9761
349.427	990.363	1257.53	107.575
349.909	996.831	1259.46	107.003
350.392	993.836	1261.39	93.7451
350.874	981.538	1263.32	90.9539
351.356	960.59	1265.24	99.1792
351.838	931.935	1267.17	101.135
352.32	895.889	1269.1	109.776
352.802	853.066	1271.03	122.515
353.284	805.26	1272.96	115.818
353.766	754.223	1274.89	110.387
354.248	701.433	1276.82	122.702
354.731	648.311	1278.74	131.075
355.213	595.75	1280.67	122.592
355.695	544.633	1282.6	126.761
356.177	496.128	1284.53	138.512
356.659	450.342	1286.46	141.641
357.141	407.907	1288.39	162.098
357.623	369.235	1290.32	170.527
358.105	333.557	1292.24	163.245
358.587	300.761	1294.17	157.19
359.07	270.792	1296.1	156.639
359.552	243.128	1298.03	157.554
360.034	218.482	1299.96	172.722
360.516	196.977	1301.89	188.749
360.998	177.664	1303.81	183.79
361.48	160.476	1305.74	186.754
361.962	144.966	1307.67	196.096
362.445	131.306	1309.6	196.914
362.927	120.013	1311.53	196.313
363.409	110.645	1313.46	208.252
363.891	102.94	1315.38	220.674
364.373	96.5675	1317.31	220.107
364.855	91.3591	1319.24	231.269
365.337	87.0756	1321.17	242.962
365.819	83.5662	1323.1	286.952
366.301	80.7987	1325.03	281.481
366.784	78.8468	1326.96	295.027
367.266	76.7441	1328.88	333.938
367.748	73.8644	1330.81	358.686
368.23	71.2126	1332.74	364.817
368.712	69.2092	1334.67	374.76
369.194	68.0091	1336.6	388.148
369.676	67.8417	1338.53	379.926
370.158	67.9369	1340.45	359.197
370.64	67.9946	1342.38	354.234
371.123	68.5271	1344.31	343.382
371.605	69.6371	1346.24	333.531
372.087	70.9864	1348.17	323.801
372.569	72.605	1350.1	307.188
373.051	74.4786	1352.03	309.139
373.533	76.391	1353.95	306.071
374.015	78.0557	1355.88	287.618
374.497	79.7552	1357.81	295.383
374.979	81.3444	1359.74	303.912
375.462	82.4277	1361.67	303.978
375.944	82.7255	1363.6	301.331
376.426	81.9235	1365.53	290.042
376.908	79.8794	1367.45	275.073
377.39	77.4381	1369.38	267.403
377.872	75.1436	1371.31	268.268
378.354	72.7105	1373.24	282.45
378.836	70.2743	1375.17	295.228
379.318	67.8955	1377.1	297.991
379.801	65.7698	1379.03	308.251
380.283	64.4778	1380.95	308.023
380.765	64.0922	1382.88	302.338
381.247	64.4315	1384.81	334.783
381.729	64.934	1386.74	329.371
382.211	65.8578	1388.67	316.416
382.693	67.2998	1390.6	301.68
383.175	69.016	1392.52	288.351
383.658	70.9114	1394.45	274.5
384.14	72.7295	1396.38	264.312
384.622	73.6046	1398.31	263.839
385.104	72.7626	1400.24	266.13
385.586	70.8212	1402.17	264.633
386.068	68.3882	1404.1	274.51
386.55	65.7535	1406.02	277.664
387.032	62.8357	1407.95	268.221
387.514	59.3153	1409.88	311.772
387.997	55.6932	1411.81	338.991
388.479	52.0291	1413.74	363.731
388.961	48.61	1415.67	388.781
389.443	45.3835	1417.59	401.434
389.925	41.8079	1419.52	405.394
390.407	37.8728	1421.45	402.185
390.889	33.6227	1423.38	375.334
391.372	29.5272	1425.31	351.756
391.854	26.3889	1427.24	336.175
392.336	24.8069	1429.16	302.478
392.818	24.6094	1431.09	263.341
393.3	25.2935	1433.02	242.613
393.782	26.1398	1434.95	225.579
394.264	27.0496	1436.88	206.885
394.746	28.6917	1438.81	197.111
395.228	31.198	1440.74	200.944
395.711	33.8345	1442.66	213.909
396.193	35.8621	1444.59	228.285
396.675	37.2908	1446.52	225.268
397.157	38.315	1448.45	237.895
397.639	39.2504	1450.38	229.868
398.121	40.1381	1452.31	225.811
398.603	40.3655	1454.23	229.277
399.085	39.3747	1456.16	217.524
399.567	37.0135	1458.09	204.739
400.05	34.1232	1460.02	202.44
400.532	31.0832	1461.95	199.532
401.014	29.2349	1463.88	192.509
401.496	28.7417	1465.81	194.999
401.978	29.3648	1467.73	198.979
402.46	30.5752	1469.66	176.712
402.942	32.7464	1471.59	178.779
403.424	35.9779	1473.52	165.474
403.906	40.1381	1475.45	162.841
404.389	45.33	1477.38	165.288
404.871	50.3921	1479.31	158.011
405.353	54.064	1481.23	151.621
405.835	56.4517	1483.16	154.535
406.317	58.0397	1485.09	153.772
406.799	59.2615	1487.02	142.148
407.281	59.9414	1488.95	135.214
407.763	60.3606	1490.88	141.963
408.245	59.3287	1492.8	145.325
408.728	56.6426	1494.73	148.743
409.21	53.1255	1496.66	153.292
409.692	50.0168	1498.59	137.275
410.174	47.0316	1500.52	144.725
410.656	44.8693	1502.45	133.376
411.138	43.0174	1504.38	144.666
411.62	42.1005	1506.3	142.654
412.103	41.6084	1508.23	127.488
412.585	42.4533	1510.16	125.775
413.067	44.8887	1512.09	143.228
413.549	48.2163	1514.02	157.498
414.031	52.0882	1515.95	142.846
414.513	55.5829	1517.87	144.015
414.995	57.6573	1519.8	143.416
415.477	58.8147	1521.73	143.046
415.959	59.8087	1523.66	145.303
416.442	60.8719	1525.59	150.763
416.924	61.0254	1527.52	155.857
417.406	60.8401	1529.44	146.134
417.888	59.874	1531.37	145.814
418.37	58.8894	1533.3	156.321
418.852	57.8796	1535.23	160.887
419.334	57.2322	1537.16	159.569
419.816	56.2545	1539.09	164.889
420.298	55.2941	1541.02	172.773
420.781	54.0543	1542.94	164.937
421.263	52.2715	1544.87	176.692
421.745	49.4803	1546.8	176.011
422.227	47.12	1548.73	195.779
422.709	44.9947	1550.66	187.271
423.191	42.408	1552.59	169.213
423.673	39.8565	1554.52	173.98
424.155	37.5312	1556.44	191.262
424.637	34.894	1558.37	206.36
425.12	32.7987	1560.3	227.346
425.602	31.9324	1562.23	245.177
426.084	31.9457	1564.16	253.569
426.566	32.8202	1566.09	265.932
427.048	35.4065	1568.01	257.189
427.53	38.4145	1569.94	267.742
428.012	41.6767	1571.87	256.364
428.494	44.7435	1573.8	278.813
428.977	47.7021	1575.73	266.877
429.459	50.1402	1577.66	247.464
429.941	51.7804	1579.59	263.333
430.423	52.1223	1581.51	268.996
430.905	50.6449	1583.44	267.384
431.387	47.9844	1585.37	274.108
431.869	45.1218	1587.3	277.598
432.351	42.2136	1589.23	269.06
432.834	39.8976	1591.16	263.438
433.316	38.503	1593.08	272.291
433.798	37.7129	1595.01	284.177
434.28	36.7282	1596.94	282.247
434.762	36.6465	1598.87	268.48
435.244	37.764	1600.8	249.007
435.726	39.7834	1602.73	270.482
436.208	42.5022	1604.65	253.704
436.69	45.7168	1606.58	259.929
437.173	47.8837	1608.51	252.603
437.655	50.2297	1610.44	252.08
438.137	52.7347	1612.37	241.688
438.619	54.4978	1614.3	230.332
439.101	55.7641	1616.23	229.753
439.583	56.4369	1618.15	229.47
440.065	55.6572	1620.08	226.233
440.547	53.3237	1622.01	214.764
441.029	49.8966	1623.94	184.448
441.512	46.2997	1625.87	187.345
441.994	42.8351	1627.8	177.241
442.476	39.5594	1629.72	154.573
442.958	35.8082	1631.65	149.05
443.44	32.6313	1633.58	135.21
443.922	29.4137	1635.51	125.707
444.404	27.3357	1637.44	123.755
444.886	25.6513	1639.37	99.0955
445.368	23.9434	1641.3	103.095
445.851	22.3382	1643.22	110.324
446.333	20.7038	1645.15	97.1392
446.815	18.7749	1647.08	93.7103
447.297	17.7587	1649.01	102.423
447.779	17.1784	1650.94	94.7813
448.261	17.2695	1652.87	81.7318
448.743	18.752	1654.8	85.0638
449.226	20.6867	1656.72	77.7144
449.708	22.6522	1658.65	87.8944
450.19	25.0123	1660.58	53.8663
450.672	27.4586	1662.51	74.5982
451.154	30.4306	1664.44	67.2286
451.636	33.6426	1666.37	56.6859
452.118	36.1223	1668.3	80.6075
452.6	37.7374	1670.22	76.8097
453.082	39.3194	1672.15	67.3861
453.565	40.2763	1674.08	59.4486
454.047	41.1883	1676.01	56.8758
454.529	41.2368	1677.94	57.6324
455.011	40.9754	1679.87	50.0789
455.493	40.3933	1681.79	51.8404
455.975	38.6383	1683.72	64.7667
456.457	36.6921	1685.65	50.9476
456.939	35.1269	1687.58	58.9403
457.421	34.1433	1689.51	59.9263
457.904	34.047	1691.44	54.5242
458.386	34.3766	1693.37	36.1065
458.868	34.0299	1695.29	29.2054
459.35	33.9837	1697.22	29.3763
459.832	34.138	1699.15	44.8682
460.314	33.8633	1701.08	46.6668
460.796	33.2948	1703.01	55.4493
461.278	32.0032	1704.94	52.0074
461.76	30.0871	1706.86	39.2298
462.243	27.8713	1708.79	29.2366
462.725	25.8124	1710.72	21.2652
463.207	24.682	1712.65	29.2718
463.689	24.3237	1714.58	54.0863
464.171	24.5411	1716.51	53.9146
464.653	25.1144	1718.43	32.5365
465.135	25.1591	1720.36	38.4718
465.617	24.4543	1722.29	29.8438
466.099	23.9797	1724.22	40.9442
466.582	23.3335	1726.15	57.9134
467.064	22.6637	1728.08	54.4427
467.546	22.0373	1730.01	37.8753
468.028	21.4581	1731.93	29.775
468.51	21.4846	1733.86	35.5221
468.992	22.2527	1735.79	40.3734
469.474	23.7702	1737.72	40.6585
469.957	25.6461	1739.65	36.66
470.439	27.7656	1741.58	30.6451
470.921	30.1109	1743.51	31.8468
471.403	32.69	1745.43	35.8385
471.885	35.1837	1747.36	35.2291
472.367	37.9426	1749.29	31.6893
472.849	40.9309	1751.22	23.64
473.331	43.3163	1753.15	22.2298
473.813	45.5386	1755.08	35.4283
474.296	47.3603	1757	25.7447
474.778	48.6676	1758.93	33.7352
475.26	49.3428	1760.86	37.6202
475.742	49.5067	1762.79	50.8387
476.224	49.0029	1764.72	39.0333
476.706	47.97	1766.65	29.8692
477.188	46.9448	1768.58	39.3377
477.67	45.9057	1770.5	49.327
478.152	45.0197	1772.43	38.5907
478.635	44.1434	1774.36	26.3919
479.117	43.7952	1776.29	18.9654
479.599	43.3442	1778.22	15.0792
480.081	42.7918	1780.15	15.9891
480.563	42.9904	1782.07	24.0526
481.045	43.7158	1784	19.2452
481.527	44.7321	1785.93	18.6104
482.009	45.7361	1787.86	48.314
482.491	46.8309	1789.79	62.46
482.974	47.6288	1791.72	46.5599
483.456	48.9012	1793.64	30.253
483.938	50.2715	1795.57	32.0648
484.42	51.388	1797.5	39.7139
484.902	51.849	1799.43	45.4581
485.384	52.2755	1801.36	37.3182
485.866	52.6171	1803.29	22.2977
486.348	53.1572	1805.22	34.9098
486.831	54.3364	1807.14	33.3966
487.313	55.9018	1809.07	39.2528
487.795	57.7501	1811	38.5455
488.277	60.0294	1812.93	25.5909
488.759	62.5747	1814.86	25.9127
489.241	64.9944	1816.79	31.36
489.723	67.2605	1818.71	32.4993
490.205	69.5213	1820.64	40.326
490.688	71.3452	1822.57	39.3878
491.17	72.2592	1824.5	28.5431
491.652	72.0987	1826.43	28.2059
492.134	71.4578	1828.36	32.5211
492.616	69.9527	1830.29	27.3211
493.098	68.5022	1832.21	25.2777
493.58	66.9006	1834.14	37.6295
494.062	64.9344	1836.07	38.8726
494.544	62.9456	1838	14.0902
495.027	61.5659	1839.93	30.8739
495.509	60.5534	1841.86	38.6895
495.991	60.0286	1843.79	32.9664
496.473	59.4051	1845.71	29.0255
496.955	58.4392	1847.64	39.4156
497.437	57.4064	1849.57	32.4286
497.919	56.3377	1851.5	32.9823
498.401	55.1915	1853.43	37.1483
498.884	53.8452	1855.36	40.5782
499.366	52.4889	1857.28	37.1519
499.848	51.517	1859.21	34.0374
500.33	50.6326	1861.14	40.2992
500.812	49.5134	1863.07	32.4896
501.294	48.5177	1865	33.5826
501.776	47.8905	1866.93	39.4134
502.258	47.6829	1868.86	30.005
502.74	48.2776	1870.78	30.7782
503.223	48.5307	1872.71	41.128
503.705	48.6936	1874.64	50.7354
504.187	49.1469	1876.57	55.0391
504.669	49.7552	1878.5	43.099
505.151	50.1469	1880.43	34.4989
505.633	50.1823	1882.35	27.2904
506.115	49.8118	1884.28	46.804
506.597	48.3824	1886.21	46.9425
507.079	46.7012	1888.14	32.4068
507.562	44.3877	1890.07	29.7098
508.044	42.3	1892	26.6913
508.526	40.3101	1893.92	33.2589
509.008	38.5955	1895.85	36.3993
509.49	37.1861	1897.78	37.2193
509.972	35.6272	1899.71	37.8158
510.454	34.2509	1901.64	41.6085
510.936	33.5433	1903.57	55.4342
511.418	33.4987	1905.5	39.3065
511.901	34.3905	1907.42	24.1344
512.383	35.6587	1909.35	33.7293
512.865	36.635	1911.28	42.7083
513.347	37.7326	1913.21	42.4776
513.829	39.2355	1915.14	31.9232
514.311	40.574	1917.07	30.9962
514.793	42.2472	1918.99	51.5262
515.275	43.5453	1920.92	56.254
515.758	44.3585	1922.85	49.5777
516.24	44.4326	1924.78	57.1466
516.722	44.6754	1926.71	52.6468
517.204	44.8807	1928.64	44.6532
517.686	46.3199	1930.57	52.7779
518.168	48.0264	1932.49	54.995
518.65	50.2327	1934.42	45.8321
519.132	52.887	1936.35	34.4891
519.615	55.6838	1938.28	42.2384
520.097	58.7007	1940.21	41.0152
520.579	61.9713	1942.14	49.1519
521.061	64.9672	1944.07	49.5482
521.543	67.2167	1945.99	40.7943
522.025	68.1298	1947.92	47.6939
522.507	67.8317	1949.85	56.0697
522.989	66.4784	1951.78	36.6009
523.471	64.6361	1953.71	34.554
523.954	62.2932	1955.64	49.2274
524.436	59.6865	1957.57	41.5035
524.918	56.2668	1959.49	40.138
525.4	52.8741	1961.42	45.1898
525.882	49.6667	1963.35	48.62
526.364	46.8447	1965.28	31.2088
526.846	44.869	1967.21	32.5309
527.328	43.8108	1969.13	47.3893
527.811	42.3647	1971.06	47.2755
528.293	41.0415	1972.99	35.6502
528.775	39.5416	1974.92	29.9696
529.257	38.4956	1976.85	28.8011
529.739	37.1095	1978.78	27.8961
530.221	35.2609	1980.71	25.6695
530.703	32.6968	1982.63	39.055
531.185	29.3893	1984.56	51.0538
531.667	26.4132	1986.49	37.45
532.149	23.4988	1988.42	28.9791
532.632	20.6991	1990.35	37.4522
533.114	19.2683	1992.28	37.107
533.596	19.1929	1994.21	36.0755
534.078	19.7191	1996.13	38.3985
534.56	21.2754	1998.06	38.8565
535.042	23.688	1999.99	39.5196
535.524	26.7434	2001.92	40.1627
536.006	31.2104	2003.85	50.9242
536.489	35.2664	2005.78	53.4891
536.971	38.6524	2007.7	35.4213
537.453	41.6511	2009.63	29.5174
537.935	44.6058	2011.56	44.2594
538.417	47.3386	2013.49	55.7855
538.899	49.4937	2015.42	63.8995
539.381	50.4644	2017.35	56.5631
539.863	51.2226	2019.28	55.0243
540.346	51.1059	2021.2	34.898
540.828	50.2957	2023.13	46.3868
541.31	49.6778	2025.06	51.6649
541.792	48.5142	2026.99	37.6981
542.274	47.8511	2028.92	46.9613
542.756	48.5753	2030.85	53.523
543.238	49.3758	2032.78	50.325
543.72	50.2042	2034.7	60.1058
544.202	51.5706	2036.63	63.2662
544.685	53.0658	2038.56	67.1051
545.167	54.8795	2040.49	67.5829
545.649	56.8459	2042.42	45.8517
546.131	57.3682	2044.35	52.9183
546.613	57.6913	2046.27	25.0226
547.095	57.8737	2048.2	1.93492
547.577	57.9708	2050.13	37.0777
548.059	57.8971	2052.06	41.8534
548.542	57.3078	2053.99	36.7589
549.024	56.7774	2055.92	36.1661
549.506	56.399	2057.84	40.3265
549.988	55.105	2059.77	45.006
550.47	53.1678	2061.7	50.3885
550.952	51.1545	2063.63	51.4518
551.434	49.7164	2065.56	35.1888
551.916	48.9612	2067.49	37.1376
552.398	48.4369	2069.42	41.8927
552.881	47.9152	2071.34	58.2467
553.363	48.0414	2073.27	55.149
553.845	48.9474	2075.2	45.5101
554.327	49.7016	2077.13	39.546
554.809	50.7336	2079.06	42.3048
555.291	51.7616	2080.99	37.8932
555.773	52.3253	2082.91	42.9369
556.255	52.3455	2084.84	52.9872
556.737	51.9614	2086.77	56.4803
557.22	51.0329	2088.7	47.6693
557.702	49.1456	2090.63	33.9554
558.184	46.9945	2092.56	43.6407
558.666	44.7996	2094.49	43.3963
559.148	42.8345	2096.41	42.7872
559.63	40.7025	2098.34	45.4139
560.112	38.5897	2100.27	35.5299
560.594	37.331	2102.2	26.9601
561.077	37.1894	2104.13	29.5355
561.559	38.3922	2106.06	39.2601
562.041	40.6681	2107.99	53.9554
562.523	44.014	2109.91	54.6539
563.005	47.9615	2111.84	46.6949
563.487	52.3443	2113.77	50.8629
563.969	56.1659	2115.7	44.3019
564.451	59.6518	2117.63	40.6124
564.933	62.7635	2119.56	44.9149
565.416	64.7972	2121.48	45.3292
565.898	65.043	2123.41	49.015
566.38	63.3343	2125.34	42.3363
566.862	60.0671	2127.27	29.6896
567.344	56.328	2129.2	32.5663
567.826	52.5276	2131.13	32.5778
568.308	48.629	2133.05	40.3588
568.79	45.2064	2134.98	43.1373
569.273	42.5217	2136.91	37.9286
569.755	40.4183	2138.84	37.0321
570.237	39.5709	2140.77	44.7616
570.719	40.3375	2142.7	36.912
571.201	42.8628	2144.63	28.8663
571.683	46.0057	2146.55	23.9659
572.165	49.1976	2148.48	29.412
572.647	52.7343	2150.41	52.4151
573.13	56.5545	2152.34	61.2518
573.612	60.1933	2154.27	66.0292
574.094	64.0368	2156.2	53.631
574.576	67.248	2158.12	50.5714
575.058	69.2412	2160.05	43.6808
575.54	70.3778	2161.98	39.0341
576.022	70.3628	2163.91	50.036
576.504	69.7986	2165.84	52.8199
576.986	69.3659	2167.77	53.6556
577.468	68.4444	2169.7	54.0406
577.951	67.8024	2171.62	50.6217
578.433	67.2532	2173.55	50.0377
578.915	66.8168	2175.48	52.6805
579.397	66.5351	2177.41	48.6564
579.879	66.4402	2179.34	48.5033
580.361	66.4571	2181.27	54.1141
580.843	66.2527	2183.2	53.0633
581.325	65.3624	2185.12	52.1215
581.808	64.4217	2187.05	52.8741
582.29	64.0923	2188.98	35.9054
582.772	63.6699	2190.91	35.0826
583.254	63.7124	2192.84	30.6173
583.736	64.0159	2194.77	45.5353
584.218	63.843	2196.7	47.4742
584.7	64.1981	2198.62	54.5301
585.182	64.3002	2200.55	61.8361
585.664	63.7386	2202.48	65.5892
586.147	62.6991	2204.41	70.5209
586.629	61.4518	2206.34	54.4606
587.111	59.2121	2208.26	36.298
587.593	56.4732	2210.19	8.67835
588.075	52.8975	2212.12	15.9564
588.557	49.3509	2214.05	47.0145
589.039	46.032	2215.98	47.4657
589.521	42.9365	2217.91	51.7863
590.004	39.9536	2219.84	55.2677
590.486	37.2784	2221.76	52.3085
590.968	35.3188	2223.69	54.2233
591.45	34.9261	2225.62	40.6605
591.932	35.4526	2227.55	25.3864
592.414	36.8167	2229.48	32.6783
592.896	39.488	2231.41	44.4427
593.378	42.4801	2233.34	47.6446
593.861	45.5137	2235.26	52.0048
594.343	48.3837	2237.19	43.5844
594.825	50.4357	2239.12	50.3519
595.307	52.4051	2241.05	54.9669
595.789	53.776	2242.98	48.4623
596.271	54.5922	2244.91	38.9259
596.753	54.6307	2246.84	30.5895
597.235	54.5438	2248.76	31.9113
597.717	54.3787	2250.69	43.1581
598.199	54.3524	2252.62	49.038
598.682	54.1452	2254.55	44.7289
599.164	54.1627	2256.48	40.3751
599.646	54.1166	2258.41	54.6366
600.128	53.9148	2260.33	57.6908
600.61	53.6949	2262.26	50.0878
601.092	53.6033	2264.19	66.6788
601.574	53.4905	2266.12	45.7726
602.057	53.3437	2268.05	51.3112
602.539	52.7005	2269.98	40.2409
603.021	51.1977	2271.91	30.649
603.503	49.1538	2273.83	40.5585
603.985	46.572	2275.76	53.87
604.467	43.968	2277.69	54.9721
604.949	41.6648	2279.62	44.4699
605.431	40.1784	2281.55	43.4787
605.913	39.5688	2283.48	53.3478
606.395	39.2741	2285.4	49.3265
606.878	39.2915	2287.33	39.4086
607.36	38.7143	2289.26	31.4816
607.842	37.908	2291.19	38.2789
608.324	37.0491	2293.12	58.299
608.806	36.4829	2295.05	56.9491
609.288	35.8673	2296.97	35.7091
609.77	34.757	2298.9	35.059
610.252	33.939	2300.83	44.34
610.735	33.8306	2302.76	41.6808
611.217	34.4381	2304.69	35.9494
611.699	35.5705	2306.62	38.4967
612.181	37.1073	2308.55	43.2264
612.663	38.9999	2310.47	39.493
613.145	40.8584	2312.4	42.8773
613.627	41.9677	2314.33	41.4293
614.109	42.4808	2316.26	33.9301
614.591	42.5463	2318.19	34.0812
615.074	43.0398	2320.12	38.6742
615.556	43.2306	2322.05	49.1637
616.038	42.285	2323.97	55.5573
616.52	40.0418	2325.9	59.6454
617.002	36.5659	2327.83	43.9437
617.484	32.7871	2329.76	56.6676
617.966	28.5661	2331.69	54.3463
618.448	24.5922	2333.62	48.7106
618.931	20.9235	2335.54	40.8639
619.413	17.9607	2337.47	29.8673
619.895	16.1547	2339.4	32.785
620.377	15.3326	2341.33	27.9811
620.859	15.6779	2343.26	55.8224
621.341	16.8109	2345.19	61.6022
621.823	19.0357	2347.11	51.0731
622.305	21.5388	2349.04	44.0175
622.788	23.3723	2350.97	54.1754
623.27	24.2869	2352.9	65.0783
623.752	24.9304	2354.83	68.1556
624.234	25.8118	2356.76	60.4745
624.716	27.0451	2358.69	47.5661
625.198	28.109	2360.61	45.3544
625.68	28.703	2362.54	51.8847
626.162	28.9188	2364.47	48.3419
626.644	28.8439	2366.4	34.1266
627.126	28.3272	2368.33	27.109
627.609	27.3847	2370.26	38.5468
628.091	26.5116	2372.18	37.5521
628.573	25.8183	2374.11	55.2013
629.055	25.1039	2376.04	69.32
629.537	24.5256	2377.97	58.1254
630.019	24.2972	2379.9	35.6671
630.501	24.6949	2381.83	28.4337
630.984	25.4272	2383.76	27.577
631.466	26.5198	2385.68	42.3568
631.948	27.2293	2387.61	45.1674
632.43	28.1014	2389.54	30.3085
632.912	29.1385	2391.47	20.1037
633.394	30.82	2393.4	39.8556
633.876	32.4199	2395.33	54.9406
634.358	33.8443	2397.26	54.2157
634.84	35.2487	2399.18	54.9804
635.322	36.4291	2401.11	43.3646
635.805	37.0479	2403.04	50.2929
636.287	37.3901	2404.97	42.6852
636.769	37.6463	2406.9	42.9828
637.251	37.5232	2408.83	64.7916
637.733	37.048	2410.75	55.0438
638.215	36.5393	2412.68	44.4706
638.697	36.4273	2414.61	43.1945
639.179	37.922	2416.54	36.088
639.662	40.56	2418.47	39.2418
640.144	43.9055	2420.4	51.7978
640.626	46.8024	2422.32	76.6818
641.108	49.603	2424.25	54.434
641.59	52.0748	2426.18	43.2506
642.072	54.0572	2428.11	38.9599
642.554	54.5547	2430.04	25.5451
643.036	53.9426	2431.97	45.4608
643.519	51.9395	2433.9	44.2702
644.001	48.7195	2435.82	28.5019
644.483	44.8228	2437.75	62.1547
644.965	40.704	2439.68	62.5424
645.447	36.782	2441.61	45.4489
645.929	33.5857	2443.54	44.5382
646.411	30.5904	2445.47	48.1532
646.893	27.615	2447.39	57.9022
647.375	25.2451	2449.32	59.9313
647.857	24.1751	2451.25	57.994
648.34	24.6062	2453.18	61.2704
648.822	25.7838	2455.11	63.1884
649.304	26.4459	2457.04	33.2118
649.786	27.2726	2458.97	19.9438
650.268	27.7788	2460.89	16.726
650.75	28.6881	2462.82	20.4323
651.232	29.2841	2464.75	40.8886
651.715	29.5717	2466.68	54.0893
652.197	29.3347	2468.61	46.8522
652.679	29.0638	2470.54	49.3139
653.161	28.7956	2472.47	47.4389
653.643	28.8352	2474.39	48.7309
654.125	29.388	2476.32	50.6332
654.607	30.2806	2478.25	43.5165
655.089	31.2089	2480.18	50.0983
655.571	31.6014	2482.11	60.7426
656.053	31.7706	2484.04	36.9132
656.536	32.5327	2485.97	53.2765
657.018	33.3607	2487.89	46.6288
657.5	34.0033	2489.82	52.5797
657.982	34.0442	2491.75	53.6342
658.464	33.2744	2493.68	46.1666
658.946	31.9156	2495.61	55.111
659.428	31.0627	2497.53	60.173
659.91	29.6683	2499.46	43.1483
660.393	28.239	2501.39	39.2165
660.875	26.1607	2503.32	47.3359
661.357	23.4339	2505.25	52.4079
661.839	20.4253	2507.18	57.1681
662.321	17.5667	2509.11	50.4025
662.803	15.2198	2511.03	47.8156
663.285	13.5268	2512.96	50.4716
663.767	12.2535	2514.89	37.3971
664.25	11.4002	2516.82	49.1688
664.732	11.3631	2518.75	52.4572
665.214	11.8323	2520.68	52.4059
665.696	14.0576	2522.61	54.7006
666.178	17.6475	2524.53	49.8078
666.66	20.9509	2526.46	53.4499
667.142	24.409	2528.39	74.1154
667.624	28.1585	2530.32	61.0031
668.106	31.5536	2532.25	67.2707
668.589	34.7569	2534.18	56.0263
669.071	37.8265	2536.11	57.9384
669.553	40.2925	2538.03	51.3454
670.035	42.3906	2539.96	51.0671
670.517	44.1441	2541.89	57.8063
670.999	45.306	2543.82	50.4765
671.481	45.8451	2545.75	51.5089
671.963	45.6481	2547.68	73.4796
672.446	45.4216	2549.6	69.6894
672.928	44.5367	2551.53	47.601
673.41	42.8579	2553.46	55.414
673.892	40.8611	2555.39	58.7194
674.374	38.9442	2557.32	63.1737
674.856	36.7426	2559.25	68.6925
675.338	35.3169	2561.18	58.0382
675.82	33.696	2563.1	67.2118
676.302	31.2278	2565.03	69.7043
676.784	29.1331	2566.96	61.8368
677.267	27.6767	2568.89	57.2184
677.749	26.1472	2570.82	62.309
678.231	24.7729	2572.75	61.3522
678.713	23.9655	2574.67	56.1313
679.195	24.2308	2576.6	48.2707
679.677	25.246	2578.53	55.725
680.159	26.9634	2580.46	72.2004
680.641	28.8818	2582.39	59.9516
681.124	31.1049	2584.32	56.6891
681.606	33.8723	2586.24	69.7367
682.088	37.0117	2588.17	75.8146
682.57	39.2663	2590.1	49.9967
683.052	40.6626	2592.03	65.9601
683.534	42.2634	2593.96	65.725
684.016	43.6369	2595.89	64.8622
684.498	44.3581	2597.82	79.2311
684.981	44.7538	2599.74	67.8725
685.463	44.6047	2601.67	60.5507
685.945	43.7637	2603.6	67.7883
686.427	42.7193	2605.53	74.8822
686.909	41.49	2607.46	70.0854
687.391	39.8865	2609.39	53.758
687.873	38.46	2611.32	41.0846
688.355	37.7485	2613.24	70.4084
688.837	37.7812	2615.17	51.1737
689.32	38.2804	2617.1	61.8239
689.802	39.3321	2619.03	52.1535
690.284	41.4319	2620.96	69.8525
690.766	43.9127	2622.89	78.0278
691.248	46.2418	2624.81	70.0185
691.73	48.4798	2626.74	81.8534
692.212	50.1967	2628.67	53.2697
692.694	51.0971	2630.6	42.0363
693.177	51.8475	2632.53	66.1132
693.659	51.8551	2634.46	72.673
694.141	51.2581	2636.39	80.1244
694.623	50.3289	2638.31	79.5182
695.105	49.1966	2640.24	84.3862
695.587	47.6409	2642.17	72.4999
696.069	45.8441	2644.1	61.59
696.551	44.0839	2646.03	74.6449
697.033	42.548	2647.96	69.9338
697.516	41.0283	2649.88	60.7961
697.998	39.5524	2651.81	82.9726
698.48	38.9742	2653.74	76.7321
698.962	38.7716	2655.67	87.8879
699.444	38.6851	2657.6	67.9379
699.926	38.7974	2659.53	79.0868
700.408	38.9869	2661.45	74.0798
700.89	39.6868	2663.38	64.4972
701.372	41.3749	2665.31	84.7873
701.855	43.2294	2667.24	70.2795
702.337	44.7332	2669.17	82.0883
702.819	46.1375	2671.1	97.5993
703.301	47.9893	2673.03	100.519
703.783	50.0327	2674.95	97.1628
704.265	51.4064	2676.88	69.2658
704.747	52.335	2678.81	64.1752
705.229	52.4857	2680.74	74.3625
705.712	51.6596	2682.67	82.0854
706.194	49.7593	2684.6	102.449
706.676	46.9705	2686.53	88.2526
707.158	43.7948	2688.45	83.4909
707.64	40.9192	2690.38	94.8044
708.122	39.0071	2692.31	94.745
708.604	36.9159	2694.24	86.7948
709.086	35.0549	2696.17	88.4347
709.568	33.8766	2698.1	102.051
710.051	33.979	2700.02	97.0851
710.533	34.709	2701.95	74.4364
711.015	35.6745	2703.88	81.634
711.497	37.2481	2705.81	100.095
711.979	38.7869	2707.74	86.0351
712.461	40.4414	2709.67	77.4118
712.943	42.4824	2711.59	94.8085
713.425	44.524	2713.52	73.0934
713.908	46.2676	2715.45	73.0112
714.39	48.1889	2717.38	76.0095
714.872	49.8109	2719.31	85.8063
715.354	50.4183	2721.24	100.474
715.836	49.4114	2723.17	97.7306
716.318	47.4877	2725.09	74.0583
716.8	45.2135	2727.02	67.2914
717.282	42.5062	2728.95	78.8276
717.764	39.8425	2730.88	75.0834
718.247	36.7921	2732.81	90.683
718.729	33.6009	2734.74	102.439
719.211	30.3781	2736.66	85.3547
719.693	28.1378	2738.59	74.9738
720.175	26.2033	2740.52	72.9997
720.657	24.7028	2742.45	95.0885
721.139	24.0954	2744.38	104.752
721.621	23.6692	2746.31	97.7202
722.104	23.4571	2748.24	99.4819
722.586	23.1639	2750.16	100.002
723.068	23.5335	2752.09	90.4196
723.55	24.431	2754.02	96.9919
724.032	25.7062	2755.95	108.148
724.514	26.6677	2757.88	80.4677
724.996	26.2011	2759.81	92.8684
725.478	24.7789	2761.74	97.1599
725.96	23.7914	2763.66	94.9814
726.443	23.0964	2765.59	101.027
726.925	22.5631	2767.52	88.0161
727.407	22.6586	2769.45	79.7226
727.889	22.7032	2771.38	88.5212
728.371	23.2404	2773.31	98.5893
728.853	24.6357	2775.24	99.4909
729.335	27.0101	2777.16	88.7194
729.817	29.4416	2779.09	96.5585
730.299	32.3928	2781.02	100.527
730.782	35.5542	2782.95	76.9628
731.264	38.254	2784.88	76.9255
731.746	40.0298	2786.8	69.6508
732.228	41.1289	2788.73	79.4426
732.71	42.555	2790.66	84.038
733.192	43.7821	2792.59	83.9638
733.674	44.5295	2794.52	68.6491
734.156	44.308	2796.45	67.2836
734.639	42.4525	2798.38	76.0829
735.121	40.9924	2800.3	75.2321
735.603	40.2864	2802.23	83.5549
736.085	39.7979	2804.16	83.0981
736.567	39.2891	2806.09	69.0148
737.049	39.2013	2808.02	78.4711
737.531	39.1927	2809.95	82.653
738.013	39.765	2811.88	76.7057
738.495	40.4401	2813.8	82.7407
738.978	40.9507	2815.73	106.33
739.46	41.9151	2817.66	101.083
739.942	43.5186	2819.59	94.8361
740.424	44.1619	2821.52	95.9064
740.906	44.1519	2823.45	95.7263
741.388	44.0642	2825.38	109.625
741.87	44.2051	2827.3	109.554
742.352	44.5586	2829.23	104.597
742.835	44.6227	2831.16	119.067
743.317	44.0694	2833.09	116.766
743.799	42.3741	2835.02	106.742
744.281	39.5373	2836.95	117.616
744.763	37.0917	2838.87	105.704
745.245	34.5098	2840.8	85.7602
745.727	31.5791	2842.73	89.6681
746.209	28.6284	2844.66	98.9594
746.692	26.0089	2846.59	99.9836
747.174	23.5318	2848.52	114.07
747.656	21.9118	2850.45	119.341
748.138	21.5765	2852.37	113.887
748.62	22.0435	2854.3	100.666
749.102	23.6909	2856.23	92.1589
749.584	26.2688	2858.16	100.59
750.066	29.095	2860.09	83.4638
750.548	32.5572	2862.02	84.769
751.03	36.5168	2863.94	110.568
751.513	40.5558	2865.87	102.566
751.995	44.2289	2867.8	96.8837
752.477	47.1481	2869.73	119.192
752.959	49.1763	2871.66	127.986
753.441	50.1422	2873.59	128.037
753.923	50.4844	2875.51	151.58
754.405	50.6446	2877.44	161.545
754.888	50.707	2879.37	161.308
755.37	50.4554	2881.3	189.612
755.852	50.0101	2883.23	197.071
756.334	49.3711	2885.16	180.44
756.816	48.8631	2887.09	168.719
757.298	48.6768	2889.01	178.218
757.78	48.2735	2890.94	172.226
758.262	46.8994	2892.87	167.293
758.744	45.7285	2894.8	159.184
759.226	44.5132	2896.73	139.712
759.709	43.3039	2898.66	145.631
760.191	41.9739	2900.59	154.883
760.673	40.8702	2902.51	146.13
761.155	39.8428	2904.44	166.921
761.637	38.9176	2906.37	181.498
762.119	38.4802	2908.3	179.584
762.601	38.6862	2910.23	183.953
763.083	39.3792	2912.16	217.842
763.566	40.9961	2914.08	200.274
764.048	42.924	2916.01	218.687
764.53	44.7732	2917.94	247.258
765.012	46.6157	2919.87	262.038
765.494	48.5799	2921.8	278.257
765.976	49.9226	2923.73	276.91
766.458	50.8619	2925.66	261.234
766.94	51.1801	2927.58	252.911
767.423	50.3717	2929.51	241.08
767.905	48.4321	2931.44	245.696
768.387	46.4714	2933.37	278.105
768.869	44.4621	2935.3	269.647
769.351	42.8305	2937.23	311.556
769.833	41.8746	2939.15	347.292
770.315	41.812	2941.08	405.379
770.797	42.1977	2943.01	450.024
771.279	42.9214	2944.94	490.395
771.761	44.619	2946.87	480.781
772.244	47.1099	2948.8	451.852
772.726	49.3748	2950.72	431.682
773.208	51.3341	2952.65	433.762
773.69	52.2822	2954.58	463.266
774.172	52.6925	2956.51	494.656
774.654	52.251	2958.44	531.312
775.136	51.5125	2960.37	578.185
775.619	49.7757	2962.3	609.144
776.101	47.8062	2964.22	600.405
776.583	45.6052	2966.15	539.873
777.065	42.9731	2968.08	490.909
777.547	40.2105	2970.01	442.054
778.029	38.0052	2971.94	399.563
778.511	36.909	2973.87	380.382
778.993	36.7201	2975.8	360.551
779.475	36.6771	2977.72	324.608
779.957	36.8416	2979.65	317.588
780.44	36.6085	2981.58	301.54
780.922	36.9389	2983.51	304.182
781.404	37.3632	2985.44	308.995
781.886	37.7513	2987.37	326.601
782.368	36.8948	2989.29	322.154
782.85	35.4526	2991.22	310.685
783.332	33.4669	2993.15	303.197
783.814	31.2037	2995.08	296.806
784.297	28.4742	2997.01	294.17
784.779	26.565	2998.94	272.217
785.261	25.0691	3000.86	250.671
785.743	24.5098	3002.79	229.894
786.225	25.1112	3004.72	232.096
786.707	26.3239	3006.65	205.012
787.189	27.711	3008.58	184.103
787.671	29.9504	3010.51	166.271
788.154	32.2189	3012.44	157.355
788.636	33.7365	3014.36	163.987
789.118	34.0969	3016.29	167.468
789.6	33.0558	3018.22	164.82
790.082	30.7692	3020.15	158.252
790.564	28.726	3022.08	145.122
791.046	26.1902	3024.01	136.559
791.528	24.9612	3025.93	116.576
792.01	21.9622	3027.86	147.19
792.493	18.166	3029.79	122.548
792.975	15.0714	3031.72	114.195
793.457	14.4899	3033.65	140.127
793.939	16.6943	3035.58	147.677
794.421	21.975	3037.51	133.401
794.903	30.9234	3039.43	126.253
795.385	40.232	3041.36	121.345
795.867	37.7368	3043.29	109.103
796.35	32.1478	3045.22	89.4958
		3047.15	118.787
		3049.08	95.7688
		3051.01	96.8554
		3052.93	112.374
		3054.86	123.284
		3056.79	107.673
		3058.72	90.7566
		3060.65	96.6123
		3062.58	109.297
		3064.51	93.6357
		3066.43	81.8999
		3068.36	91.5039
		3070.29	95.2011
		3072.22	93.615
		3074.15	88.0969
		3076.07	78.4853
		3078	88.3423
		3079.93	109.952
		3081.86	116.238
		3083.79	100.094
		3085.72	100.175
		3087.65	113.588
		3089.57	112.303
		3091.5	99.6635
		3093.43	106.941
		3095.36	113.145
		3097.29	133.826
		3099.22	138.81
		3101.15	154.098
		3103.07	156.157
		3105	144.795
		3106.93	153.127
		3108.86	142.539
		3110.79	153.813
		3112.72	148.321
		3114.64	141.489
		3116.57	127.501
		3118.5	157.836
		3120.43	128.45
		3122.36	143.428
		3124.29	153.303
		3126.22	138.686
		3128.14	137.107
		3130.07	137.442
		3132	140.645
		3133.93	157.363
		3135.86	135.769
		3137.79	124.255
		3139.72	150.474
		3141.64	145.148
		3143.57	145.443
		3145.5	145.377
		3147.43	143.629
		3149.36	158.84
		3151.29	152.563
		3153.21	162.565
		3155.14	157.26
		3157.07	145.224
		3159	164.96
		3160.93	174.492
		3162.86	182.2
		3164.78	202.031
		3166.71	219.306
		3168.64	235.972
		3170.57	236.153
		3172.5	245.826
		3174.43	243.575
		3176.36	219.852
		3178.28	214.183
		3180.21	192.299
		3182.14	163.699
		3184.07	154.578
		3186	122.248
		3187.93	108.087
		3189.86	91.6247
		3191.78	91.5185
		3193.71	73.5398
		3195.64	83.7329
		3197.57	81.0815
		3199.5	71.0869
		3201.43	74.4123
		3203.35	94.0669
		3205.28	74.4399
		3207.21	60.2536
		3209.14	64.071
		3211.07	56.3081
		3213	61.8542
		3214.93	51.9573
		3216.85	68.7976
		3218.78	71.6772
		3220.71	63.2263
		3222.64	41.0547
		3224.57	41.6697
		3226.5	52.3552
		3228.42	51.3906
		3230.35	42.5588
		3232.28	37.2881
		3234.21	38.2681
		3236.14	40.6687
		3238.07	47.3757
		3239.99	41.7456
		3241.92	48.7414
		3243.85	50.1045
		3245.78	31.9917
		3247.71	33.072
		3249.64	28.4314
		3251.57	21.8198
		3253.49	34.1494
		3255.42	37.5232
		3257.35	41.593
		3259.28	47.6062
		3261.21	52.0193
		3263.14	58.8674
		3265.07	48.2859
		3266.99	22.3362
		3268.92	27.3926
		3270.85	39.9197
		3272.78	58.1309
		3274.71	27.397
		3276.64	38.7849
		3278.56	27.2749
		3280.49	39.2937
		3282.42	28.1843
		3284.35	41.3442
		3286.28	46.8784
		3288.21	41.4255
		3290.14	49.6606
		3292.06	47.502
		3293.99	33.7222
		3295.92	30.054
		3297.85	55.1306
		3299.78	39.8242
		3301.71	35.0374
		3303.64	47.7888
		3305.56	24.1528
		3307.49	24.2637
		3309.42	30.9968
		3311.35	22.4512
		3313.28	31.3974
		3315.2	49.5251
		3317.13	33.3957
		3319.06	39.4727
		3320.99	55.9829
		3322.92	57.2705
		3324.85	48.2681
		3326.78	61.021
		3328.7	33.5496
		3330.63	48.3682
		3332.56	53.9365
		3334.49	51.2217
		3336.42	72.9153
		3338.35	66.2031
		3340.28	57.1675
		3342.2	67.6419
		3344.13	55.8972
		3346.06	54.666
		3347.99	53.7527
		3349.92	58.8345
		3351.85	44.426
		3353.78	47.9626
		3355.7	64.3401
		3357.63	59.669
		3359.56	49.9912
		3361.49	47.2395
		3363.42	59.7656
		3365.34	30.981
		3367.27	50.2529
		3369.2	56.3413
		3371.13	40.3362
		3373.06	36.2642
		3374.99	44.9609
		3376.92	51.1658
		3378.84	26.6909
		3380.77	0
		3382.7	8.83814
		3384.63	17.4141
		3386.56	11.0916
		3388.49	7.66309
		3390.42	14.3274
		3392.34	18.4368
		3394.27	35.062
		3396.2	41.0061
		3398.13	26.5459
		3400.06	7.23121

## Sheet: Fig. 1f
	AlCl4-	Al2Cl7-	Al2Cl6	Al3Cl10-	Al4Cl13-
Ionic liquid	0.8	0.2	0	0	0
Molten salt	0.56087	0.27526	0.04292	0.04787	0.01591

## Sheet: Fig. 2a
1st cycle		2nd cycle		3rd cycle
Voltage (V)	Current (mA)	Voltage (V)	Current (mA)	Voltage (V)	Current (mA)
1.59	0.399	1.998	0.185	1.998	0.13
1.589	0.359	1.997	0.181	1.997	0.127
1.588	0.325	1.996	0.177	1.996	0.125
1.587	0.297	1.995	0.174	1.995	0.123
1.586	0.273	1.994	0.17	1.994	0.121
1.585	0.253	1.993	0.167	1.993	0.119
1.584	0.235	1.992	0.164	1.992	0.117
1.583	0.219	1.991	0.161	1.991	0.115
1.582	0.205	1.99	0.158	1.99	0.113
1.581	0.193	1.989	0.155	1.989	0.112
1.58	0.181	1.988	0.153	1.988	0.11
1.579	0.171	1.987	0.15	1.987	0.108
1.578	0.162	1.986	0.147	1.986	0.107
1.577	0.153	1.985	0.144	1.985	0.105
1.576	0.145	1.984	0.142	1.984	0.103
1.575	0.137	1.983	0.14	1.983	0.102
1.574	0.13	1.982	0.137	1.982	0.1
1.573	0.124	1.981	0.135	1.981	0.099
1.572	0.118	1.98	0.132	1.98	0.097
1.571	0.112	1.979	0.13	1.979	0.096
1.57	0.107	1.978	0.128	1.978	0.094
1.569	0.103	1.977	0.125	1.977	0.093
1.568	0.098	1.976	0.123	1.976	0.091
1.567	0.094	1.975	0.121	1.975	0.09
1.566	0.09	1.974	0.119	1.974	0.089
1.565	0.087	1.973	0.117	1.973	0.087
1.564	0.083	1.972	0.115	1.972	0.086
1.563	0.08	1.971	0.113	1.971	0.085
1.562	0.077	1.97	0.111	1.97	0.083
1.561	0.074	1.969	0.109	1.969	0.082
1.56	0.072	1.968	0.107	1.968	0.081
1.559	0.069	1.967	0.106	1.967	0.08
1.558	0.067	1.966	0.104	1.966	0.078
1.557	0.064	1.965	0.102	1.965	0.077
1.556	0.062	1.964	0.1	1.964	0.076
1.555	0.06	1.963	0.098	1.963	0.075
1.554	0.058	1.962	0.097	1.962	0.074
1.553	0.056	1.961	0.095	1.961	0.073
1.552	0.054	1.96	0.094	1.96	0.072
1.551	0.053	1.959	0.092	1.959	0.07
1.55	0.051	1.958	0.09	1.958	0.069
1.549	0.049	1.957	0.089	1.957	0.068
1.548	0.048	1.956	0.087	1.956	0.067
1.547	0.047	1.955	0.086	1.955	0.066
1.546	0.045	1.954	0.084	1.954	0.065
1.545	0.044	1.953	0.083	1.953	0.064
1.544	0.043	1.952	0.081	1.952	0.063
1.543	0.041	1.951	0.08	1.951	0.062
1.542	0.04	1.95	0.079	1.95	0.061
1.541	0.039	1.949	0.077	1.949	0.06
1.54	0.038	1.948	0.076	1.948	0.059
1.539	0.037	1.947	0.075	1.947	0.058
1.538	0.036	1.946	0.073	1.946	0.057
1.537	0.035	1.945	0.072	1.945	0.057
1.536	0.034	1.944	0.071	1.944	0.056
1.535	0.033	1.943	0.07	1.943	0.055
1.534	0.033	1.942	0.068	1.942	0.054
1.533	0.032	1.941	0.067	1.941	0.053
1.532	0.031	1.94	0.066	1.94	0.052
1.531	0.03	1.939	0.065	1.939	0.051
1.53	0.029	1.938	0.064	1.938	0.051
1.529	0.029	1.937	0.063	1.937	0.05
1.528	0.028	1.936	0.061	1.936	0.049
1.527	0.027	1.935	0.06	1.935	0.048
1.526	0.027	1.934	0.059	1.934	0.047
1.525	0.026	1.933	0.058	1.933	0.047
1.524	0.026	1.932	0.057	1.932	0.046
1.523	0.025	1.931	0.056	1.931	0.045
1.522	0.024	1.93	0.055	1.93	0.045
1.521	0.024	1.929	0.054	1.929	0.044
1.52	0.023	1.928	0.053	1.928	0.043
1.519	0.023	1.927	0.052	1.927	0.042
1.518	0.022	1.926	0.052	1.926	0.042
1.517	0.022	1.925	0.051	1.925	0.041
1.516	0.021	1.924	0.05	1.924	0.04
1.515	0.021	1.923	0.049	1.923	0.04
1.514	0.02	1.922	0.048	1.922	0.039
1.513	0.02	1.921	0.047	1.921	0.039
1.512	0.019	1.92	0.046	1.92	0.038
1.511	0.019	1.919	0.045	1.919	0.037
1.51	0.019	1.918	0.045	1.918	0.037
1.509	0.018	1.917	0.044	1.917	0.036
1.508	0.018	1.916	0.043	1.916	0.036
1.507	0.018	1.915	0.042	1.915	0.035
1.506	0.017	1.914	0.042	1.914	0.034
1.505	0.017	1.913	0.041	1.913	0.034
1.504	0.017	1.912	0.04	1.912	0.033
1.503	0.016	1.911	0.039	1.911	0.033
1.502	0.016	1.91	0.039	1.91	0.032
1.501	0.016	1.909	0.038	1.909	0.032
1.5	0.015	1.908	0.037	1.908	0.031
1.499	0.015	1.907	0.037	1.907	0.031
1.498	0.015	1.906	0.036	1.906	0.03
1.497	0.014	1.905	0.036	1.905	0.03
1.496	0.014	1.904	0.035	1.904	0.029
1.495	0.014	1.903	0.034	1.903	0.029
1.494	0.014	1.902	0.034	1.902	0.028
1.493	0.013	1.901	0.033	1.901	0.028
1.492	0.013	1.9	0.033	1.9	0.027
1.491	0.013	1.899	0.032	1.899	0.027
1.49	0.013	1.898	0.031	1.898	0.027
1.489	0.012	1.897	0.031	1.897	0.026
1.488	0.012	1.896	0.03	1.896	0.026
1.487	0.012	1.895	0.03	1.895	0.025
1.486	0.012	1.894	0.029	1.894	0.025
1.485	0.011	1.893	0.029	1.893	0.025
1.484	0.011	1.892	0.028	1.892	0.024
1.483	0.011	1.891	0.028	1.891	0.024
1.482	0.011	1.89	0.027	1.89	0.023
1.481	0.011	1.889	0.027	1.889	0.023
1.48	0.01	1.888	0.026	1.888	0.023
1.479	0.01	1.887	0.026	1.887	0.022
1.478	0.01	1.886	0.026	1.886	0.022
1.477	0.01	1.885	0.025	1.885	0.022
1.476	0.01	1.884	0.025	1.884	0.021
1.475	0.009	1.883	0.024	1.883	0.021
1.474	0.009	1.882	0.024	1.882	0.021
1.473	0.009	1.881	0.023	1.881	0.021
1.472	0.009	1.88	0.023	1.88	0.02
1.471	0.009	1.879	0.023	1.879	0.02
1.47	0.009	1.878	0.022	1.878	0.02
1.469	0.009	1.877	0.022	1.877	0.019
1.468	0.008	1.876	0.022	1.876	0.019
1.467	0.008	1.875	0.021	1.875	0.019
1.466	0.008	1.874	0.021	1.874	0.018
1.465	0.008	1.873	0.021	1.873	0.018
1.464	0.008	1.872	0.02	1.872	0.018
1.463	0.008	1.871	0.02	1.871	0.018
1.462	0.007	1.87	0.02	1.87	0.017
1.461	0.007	1.869	0.019	1.869	0.017
1.46	0.007	1.868	0.019	1.868	0.017
1.459	0.007	1.867	0.019	1.867	0.017
1.458	0.007	1.866	0.018	1.866	0.016
1.457	0.007	1.865	0.018	1.865	0.016
1.456	0.007	1.864	0.018	1.864	0.016
1.455	0.007	1.863	0.018	1.863	0.016
1.454	0.006	1.862	0.017	1.862	0.015
1.453	0.006	1.861	0.017	1.861	0.015
1.452	0.006	1.86	0.017	1.86	0.015
1.451	0.006	1.859	0.016	1.859	0.015
1.45	0.006	1.858	0.016	1.858	0.015
1.449	0.006	1.857	0.016	1.857	0.014
1.448	0.006	1.856	0.016	1.856	0.014
1.447	0.006	1.855	0.015	1.855	0.014
1.446	0.006	1.854	0.015	1.854	0.014
1.445	0.006	1.853	0.015	1.853	0.014
1.444	0.005	1.852	0.015	1.852	0.013
1.443	0.005	1.851	0.014	1.851	0.013
1.442	0.005	1.85	0.014	1.85	0.013
1.441	0.005	1.849	0.014	1.849	0.013
1.44	0.005	1.848	0.014	1.848	0.013
1.439	0.005	1.847	0.013	1.847	0.012
1.438	0.005	1.846	0.013	1.846	0.012
1.437	0.005	1.845	0.013	1.845	0.012
1.436	0.005	1.844	0.013	1.844	0.012
1.435	0.005	1.843	0.013	1.843	0.012
1.434	0.005	1.842	0.012	1.842	0.011
1.433	0.005	1.841	0.012	1.841	0.011
1.432	0.004	1.84	0.012	1.84	0.011
1.431	0.004	1.839	0.012	1.839	0.011
1.43	0.004	1.838	0.011	1.838	0.011
1.429	0.004	1.837	0.011	1.837	0.011
1.428	0.004	1.836	0.011	1.836	0.01
1.427	0.004	1.835	0.011	1.835	0.01
1.426	0.004	1.834	0.011	1.834	0.01
1.425	0.004	1.833	0.01	1.833	0.01
1.424	0.004	1.832	0.01	1.832	0.01
1.423	0.004	1.831	0.01	1.831	0.01
1.422	0.004	1.83	0.01	1.83	0.01
1.421	0.004	1.829	0.01	1.829	0.009
1.42	0.004	1.828	0.01	1.828	0.009
1.419	0.003	1.827	0.009	1.827	0.009
1.418	0.003	1.826	0.009	1.826	0.009
1.417	0.003	1.825	0.009	1.825	0.009
1.416	0.003	1.824	0.009	1.824	0.009
1.415	0.003	1.823	0.009	1.823	0.008
1.414	0.003	1.822	0.008	1.822	0.008
1.413	0.003	1.821	0.008	1.821	0.008
1.412	0.003	1.82	0.008	1.82	0.008
1.411	0.003	1.819	0.008	1.819	0.008
1.41	0.003	1.818	0.008	1.818	0.008
1.409	0.003	1.817	0.008	1.817	0.008
1.408	0.003	1.816	0.008	1.816	0.008
1.407	0.003	1.815	0.007	1.815	0.007
1.406	0.003	1.814	0.007	1.814	0.007
1.405	0.003	1.813	0.007	1.813	0.007
1.404	0.003	1.812	0.007	1.812	0.007
1.403	0.002	1.811	0.007	1.811	0.007
1.402	0.002	1.81	0.007	1.81	0.007
1.401	0.002	1.809	0.006	1.809	0.007
1.4	0.002	1.808	0.006	1.808	0.007
1.399	0.002	1.807	0.006	1.807	0.006
1.398	0.002	1.806	0.006	1.806	0.006
1.397	0.002	1.805	0.006	1.805	0.006
1.396	0.002	1.804	0.006	1.804	0.006
1.395	0.002	1.803	0.006	1.803	0.006
1.394	0.002	1.802	0.005	1.802	0.006
1.393	0.002	1.801	0.005	1.801	0.006
1.392	0.002	1.8	0.005	1.8	0.006
1.391	0.002	1.799	0.005	1.799	0.006
1.39	0.002	1.798	0.005	1.798	0.005
1.389	0.002	1.797	0.005	1.797	0.005
1.388	0.002	1.796	0.005	1.796	0.005
1.387	0.002	1.795	0.005	1.795	0.005
1.386	0.002	1.794	0.004	1.794	0.005
1.385	0.002	1.793	0.004	1.793	0.005
1.384	0.002	1.792	0.004	1.792	0.005
1.383	0.001	1.791	0.004	1.791	0.005
1.382	0.001	1.79	0.004	1.79	0.005
1.381	0.001	1.789	0.004	1.789	0.005
1.38	0.001	1.788	0.004	1.788	0.004
1.379	0.001	1.787	0.004	1.787	0.004
1.378	0.001	1.786	0.003	1.786	0.004
1.377	0.001	1.785	0.003	1.785	0.004
1.376	0.001	1.784	0.003	1.784	0.004
1.375	0.001	1.783	0.003	1.783	0.004
1.374	0.001	1.782	0.003	1.782	0.004
1.373	0.001	1.781	0.003	1.781	0.004
1.372	0.001	1.78	0.003	1.78	0.004
1.371	0.001	1.779	0.003	1.779	0.004
1.37	0.001	1.778	0.002	1.778	0.004
1.369	0.001	1.777	0.002	1.777	0.003
1.368	0.001	1.776	0.002	1.776	0.003
1.367	0.001	1.775	0.002	1.775	0.003
1.366	0.001	1.774	0.002	1.774	0.003
1.365	0.001	1.773	0.002	1.773	0.003
1.364	0.001	1.772	0.002	1.772	0.003
1.363	0.001	1.771	0.001	1.771	0.003
1.362	0.001	1.77	0.001	1.77	0.003
1.361	0.001	1.769	0.001	1.769	0.003
1.36	0.001	1.768	0.001	1.768	0.003
1.359	0.001	1.767	0.001	1.767	0.003
1.358	0	1.766	0.001	1.766	0.002
1.357	0	1.765	0.001	1.765	0.002
1.356	0	1.764	0.001	1.764	0.002
1.355	0	1.763	0	1.763	0.002
1.354	0	1.762	0	1.762	0.002
1.353	0	1.761	0	1.761	0.002
1.352	0	1.76	0	1.76	0.002
1.351	0	1.759	0	1.759	0.002
1.35	0	1.758	0	1.758	0.002
1.349	0	1.757	0	1.757	0.001
1.348	0	1.756	-0.001	1.756	0.001
1.347	0	1.755	-0.001	1.755	0.001
1.346	0	1.754	-0.001	1.754	0.001
1.345	0	1.753	-0.001	1.753	0.001
1.344	0	1.752	-0.001	1.752	0.001
1.343	0	1.751	-0.001	1.751	0.001
1.342	0	1.75	-0.001	1.75	0.001
1.341	0	1.749	-0.001	1.749	0.001
1.34	0	1.748	-0.002	1.748	0.001
1.339	0	1.747	-0.002	1.747	0
1.338	0	1.746	-0.002	1.746	0
1.337	0	1.745	-0.002	1.745	0
1.336	0	1.744	-0.002	1.744	0
1.335	0	1.743	-0.002	1.743	0
1.334	0	1.742	-0.002	1.742	0
1.333	0	1.741	-0.003	1.741	0
1.332	0	1.74	-0.003	1.74	0
1.331	0	1.739	-0.003	1.739	0
1.33	0	1.738	-0.003	1.738	-0.001
1.329	-0.001	1.737	-0.003	1.737	-0.001
1.328	-0.001	1.736	-0.003	1.736	-0.001
1.327	-0.001	1.735	-0.004	1.735	-0.001
1.326	-0.001	1.734	-0.004	1.734	-0.001
1.325	-0.001	1.733	-0.004	1.733	-0.001
1.324	-0.001	1.732	-0.004	1.732	-0.001
1.323	-0.001	1.731	-0.004	1.731	-0.001
1.322	-0.001	1.73	-0.004	1.73	-0.002
1.321	-0.001	1.729	-0.004	1.729	-0.002
1.32	-0.001	1.728	-0.005	1.728	-0.002
1.319	-0.001	1.727	-0.005	1.727	-0.002
1.318	-0.001	1.726	-0.005	1.726	-0.002
1.317	-0.001	1.725	-0.005	1.725	-0.002
1.316	-0.001	1.724	-0.005	1.724	-0.002
1.315	-0.001	1.723	-0.005	1.723	-0.002
1.314	-0.001	1.722	-0.005	1.722	-0.002
1.313	-0.001	1.721	-0.006	1.721	-0.003
1.312	-0.001	1.72	-0.006	1.72	-0.003
1.311	-0.001	1.719	-0.006	1.719	-0.003
1.31	-0.001	1.718	-0.006	1.718	-0.003
1.309	-0.001	1.717	-0.006	1.717	-0.003
1.308	-0.001	1.716	-0.006	1.716	-0.003
1.307	-0.001	1.715	-0.007	1.715	-0.003
1.306	-0.001	1.714	-0.007	1.714	-0.004
1.305	-0.001	1.713	-0.007	1.713	-0.004
1.304	-0.001	1.712	-0.007	1.712	-0.004
1.303	-0.001	1.711	-0.007	1.711	-0.004
1.302	-0.001	1.71	-0.007	1.71	-0.004
1.301	-0.001	1.709	-0.007	1.709	-0.004
1.3	-0.001	1.708	-0.008	1.708	-0.004
1.299	-0.001	1.707	-0.008	1.707	-0.004
1.298	-0.001	1.706	-0.008	1.706	-0.005
1.297	-0.002	1.705	-0.008	1.705	-0.005
1.296	-0.002	1.704	-0.008	1.704	-0.005
1.295	-0.002	1.703	-0.008	1.703	-0.005
1.294	-0.002	1.702	-0.008	1.702	-0.005
1.293	-0.002	1.701	-0.009	1.701	-0.005
1.292	-0.002	1.7	-0.009	1.7	-0.005
1.291	-0.002	1.699	-0.009	1.699	-0.005
1.29	-0.002	1.698	-0.009	1.698	-0.006
1.289	-0.002	1.697	-0.009	1.697	-0.006
1.288	-0.002	1.696	-0.009	1.696	-0.006
1.287	-0.002	1.695	-0.009	1.695	-0.006
1.286	-0.002	1.694	-0.01	1.694	-0.006
1.285	-0.002	1.693	-0.01	1.693	-0.006
1.284	-0.002	1.692	-0.01	1.692	-0.006
1.283	-0.002	1.691	-0.01	1.691	-0.006
1.282	-0.002	1.69	-0.01	1.69	-0.006
1.281	-0.002	1.689	-0.01	1.689	-0.007
1.28	-0.002	1.688	-0.01	1.688	-0.007
1.279	-0.002	1.687	-0.011	1.687	-0.007
1.278	-0.002	1.686	-0.011	1.686	-0.007
1.277	-0.002	1.685	-0.011	1.685	-0.007
1.276	-0.002	1.684	-0.011	1.684	-0.007
1.275	-0.002	1.683	-0.011	1.683	-0.007
1.274	-0.002	1.682	-0.011	1.682	-0.007
1.273	-0.002	1.681	-0.011	1.681	-0.007
1.272	-0.002	1.68	-0.011	1.68	-0.008
1.271	-0.002	1.679	-0.011	1.679	-0.008
1.27	-0.002	1.678	-0.012	1.678	-0.008
1.269	-0.002	1.677	-0.012	1.677	-0.008
1.268	-0.002	1.676	-0.012	1.676	-0.008
1.267	-0.002	1.675	-0.012	1.675	-0.008
1.266	-0.002	1.674	-0.012	1.674	-0.008
1.265	-0.002	1.673	-0.012	1.673	-0.008
1.264	-0.002	1.672	-0.012	1.672	-0.008
1.263	-0.002	1.671	-0.012	1.671	-0.008
1.262	-0.002	1.67	-0.012	1.67	-0.008
1.261	-0.002	1.669	-0.012	1.669	-0.009
1.26	-0.002	1.668	-0.013	1.668	-0.009
1.259	-0.003	1.667	-0.013	1.667	-0.009
1.258	-0.003	1.666	-0.013	1.666	-0.009
1.257	-0.003	1.665	-0.013	1.665	-0.009
1.256	-0.003	1.664	-0.013	1.664	-0.009
1.255	-0.003	1.663	-0.013	1.663	-0.009
1.254	-0.003	1.662	-0.013	1.662	-0.009
1.253	-0.003	1.661	-0.013	1.661	-0.009
1.252	-0.003	1.66	-0.013	1.66	-0.009
1.251	-0.003	1.659	-0.013	1.659	-0.009
1.25	-0.003	1.658	-0.013	1.658	-0.009
1.249	-0.003	1.657	-0.013	1.657	-0.009
1.248	-0.003	1.656	-0.013	1.656	-0.009
1.247	-0.003	1.655	-0.013	1.655	-0.01
1.246	-0.003	1.654	-0.013	1.654	-0.01
1.245	-0.003	1.653	-0.013	1.653	-0.01
1.244	-0.003	1.652	-0.014	1.652	-0.01
1.243	-0.003	1.651	-0.014	1.651	-0.01
1.242	-0.003	1.65	-0.014	1.65	-0.01
1.242	-0.003	1.649	-0.014	1.649	-0.01
1.24	-0.003	1.648	-0.014	1.648	-0.01
1.239	-0.003	1.647	-0.014	1.647	-0.01
1.238	-0.003	1.646	-0.014	1.646	-0.01
1.237	-0.003	1.645	-0.014	1.645	-0.01
1.236	-0.003	1.644	-0.014	1.644	-0.01
1.235	-0.003	1.643	-0.014	1.643	-0.01
1.235	-0.003	1.642	-0.014	1.642	-0.01
1.233	-0.003	1.641	-0.014	1.641	-0.01
1.232	-0.003	1.64	-0.014	1.64	-0.01
1.232	-0.003	1.639	-0.014	1.639	-0.01
1.231	-0.003	1.638	-0.014	1.638	-0.01
1.23	-0.003	1.637	-0.014	1.637	-0.01
1.229	-0.003	1.636	-0.014	1.636	-0.01
1.227	-0.003	1.635	-0.014	1.635	-0.01
1.226	-0.003	1.634	-0.014	1.634	-0.01
1.225	-0.003	1.633	-0.014	1.633	-0.01
1.224	-0.003	1.632	-0.014	1.632	-0.01
1.223	-0.003	1.631	-0.014	1.631	-0.01
1.222	-0.003	1.63	-0.014	1.63	-0.01
1.221	-0.003	1.629	-0.014	1.629	-0.01
1.22	-0.003	1.628	-0.014	1.628	-0.01
1.219	-0.004	1.627	-0.014	1.627	-0.01
1.218	-0.004	1.626	-0.014	1.626	-0.011
1.217	-0.004	1.625	-0.014	1.625	-0.011
1.216	-0.004	1.624	-0.014	1.624	-0.011
1.215	-0.004	1.623	-0.014	1.623	-0.011
1.214	-0.004	1.622	-0.014	1.622	-0.011
1.213	-0.004	1.621	-0.014	1.621	-0.011
1.212	-0.004	1.62	-0.014	1.62	-0.011
1.211	-0.004	1.619	-0.014	1.619	-0.011
1.21	-0.004	1.618	-0.014	1.618	-0.011
1.209	-0.004	1.617	-0.014	1.617	-0.011
1.208	-0.004	1.616	-0.014	1.616	-0.011
1.207	-0.004	1.615	-0.014	1.615	-0.011
1.206	-0.004	1.614	-0.014	1.614	-0.011
1.205	-0.004	1.613	-0.014	1.613	-0.011
1.204	-0.004	1.612	-0.014	1.612	-0.011
1.203	-0.004	1.611	-0.014	1.611	-0.011
1.202	-0.004	1.61	-0.014	1.61	-0.011
1.201	-0.004	1.609	-0.014	1.609	-0.011
1.2	-0.004	1.608	-0.014	1.608	-0.011
1.199	-0.004	1.607	-0.014	1.607	-0.011
1.198	-0.004	1.606	-0.014	1.606	-0.011
1.197	-0.004	1.605	-0.014	1.605	-0.011
1.196	-0.004	1.604	-0.014	1.604	-0.011
1.195	-0.004	1.603	-0.015	1.603	-0.011
1.194	-0.004	1.602	-0.015	1.602	-0.011
1.193	-0.004	1.601	-0.015	1.601	-0.011
1.192	-0.004	1.6	-0.015	1.6	-0.011
1.191	-0.004	1.599	-0.015	1.599	-0.011
1.19	-0.004	1.598	-0.015	1.598	-0.011
1.189	-0.004	1.597	-0.015	1.597	-0.011
1.188	-0.004	1.596	-0.015	1.596	-0.011
1.187	-0.004	1.595	-0.015	1.595	-0.011
1.187	-0.004	1.594	-0.015	1.594	-0.011
1.186	-0.004	1.593	-0.015	1.593	-0.011
1.184	-0.004	1.592	-0.015	1.592	-0.011
1.183	-0.004	1.591	-0.015	1.591	-0.011
1.182	-0.004	1.59	-0.015	1.59	-0.011
1.182	-0.004	1.589	-0.015	1.589	-0.011
1.18	-0.005	1.588	-0.015	1.588	-0.011
1.179	-0.005	1.587	-0.015	1.587	-0.011
1.179	-0.005	1.586	-0.015	1.586	-0.011
1.178	-0.005	1.585	-0.015	1.585	-0.011
1.177	-0.005	1.584	-0.015	1.584	-0.011
1.176	-0.005	1.583	-0.015	1.583	-0.011
1.175	-0.005	1.582	-0.015	1.582	-0.011
1.173	-0.005	1.581	-0.015	1.581	-0.011
1.172	-0.005	1.58	-0.015	1.58	-0.011
1.171	-0.005	1.579	-0.015	1.579	-0.011
1.17	-0.005	1.578	-0.015	1.578	-0.011
1.169	-0.005	1.577	-0.015	1.577	-0.011
1.168	-0.005	1.576	-0.015	1.576	-0.011
1.167	-0.005	1.575	-0.015	1.575	-0.011
1.166	-0.005	1.574	-0.015	1.574	-0.012
1.166	-0.005	1.573	-0.015	1.573	-0.012
1.164	-0.005	1.572	-0.015	1.572	-0.012
1.163	-0.005	1.571	-0.015	1.571	-0.012
1.163	-0.005	1.57	-0.015	1.57	-0.012
1.161	-0.005	1.569	-0.015	1.569	-0.012
1.161	-0.005	1.568	-0.015	1.568	-0.012
1.159	-0.005	1.567	-0.015	1.567	-0.012
1.159	-0.005	1.566	-0.016	1.566	-0.012
1.158	-0.005	1.565	-0.016	1.565	-0.012
1.156	-0.005	1.564	-0.016	1.564	-0.012
1.156	-0.005	1.563	-0.016	1.563	-0.012
1.155	-0.005	1.562	-0.016	1.562	-0.012
1.154	-0.005	1.561	-0.016	1.561	-0.012
1.153	-0.005	1.56	-0.016	1.56	-0.012
1.151	-0.005	1.559	-0.016	1.559	-0.012
1.151	-0.005	1.558	-0.016	1.558	-0.012
1.15	-0.005	1.557	-0.016	1.557	-0.012
1.149	-0.005	1.556	-0.016	1.556	-0.012
1.148	-0.005	1.555	-0.016	1.555	-0.012
1.147	-0.005	1.554	-0.016	1.554	-0.012
1.146	-0.005	1.553	-0.016	1.553	-0.012
1.145	-0.005	1.552	-0.016	1.552	-0.012
1.144	-0.005	1.551	-0.016	1.551	-0.012
1.143	-0.005	1.55	-0.016	1.55	-0.012
1.142	-0.006	1.549	-0.016	1.549	-0.012
1.141	-0.006	1.548	-0.016	1.548	-0.013
1.14	-0.006	1.547	-0.017	1.547	-0.013
1.138	-0.006	1.546	-0.017	1.546	-0.013
1.138	-0.006	1.545	-0.017	1.545	-0.013
1.137	-0.006	1.544	-0.017	1.544	-0.013
1.136	-0.006	1.543	-0.017	1.543	-0.013
1.135	-0.006	1.542	-0.017	1.542	-0.013
1.133	-0.006	1.541	-0.017	1.541	-0.013
1.133	-0.006	1.54	-0.017	1.54	-0.013
1.131	-0.006	1.539	-0.017	1.539	-0.013
1.131	-0.006	1.538	-0.017	1.538	-0.013
1.13	-0.006	1.537	-0.017	1.537	-0.013
1.128	-0.006	1.536	-0.017	1.536	-0.013
1.128	-0.006	1.535	-0.017	1.535	-0.013
1.127	-0.006	1.534	-0.017	1.534	-0.013
1.125	-0.006	1.533	-0.017	1.533	-0.013
1.124	-0.006	1.532	-0.017	1.532	-0.013
1.124	-0.006	1.531	-0.017	1.531	-0.013
1.122	-0.006	1.53	-0.018	1.53	-0.013
1.121	-0.006	1.529	-0.018	1.529	-0.013
1.12	-0.006	1.528	-0.018	1.528	-0.013
1.119	-0.006	1.527	-0.018	1.527	-0.014
1.118	-0.006	1.526	-0.018	1.526	-0.014
1.118	-0.006	1.525	-0.018	1.525	-0.014
1.116	-0.006	1.524	-0.018	1.524	-0.014
1.115	-0.006	1.523	-0.018	1.523	-0.014
1.114	-0.006	1.522	-0.018	1.522	-0.014
1.113	-0.006	1.521	-0.018	1.521	-0.014
1.112	-0.006	1.52	-0.018	1.52	-0.014
1.112	-0.006	1.519	-0.018	1.519	-0.014
1.111	-0.006	1.518	-0.018	1.518	-0.014
1.11	-0.006	1.517	-0.018	1.517	-0.014
1.108	-0.006	1.516	-0.018	1.516	-0.014
1.108	-0.006	1.515	-0.018	1.515	-0.014
1.107	-0.006	1.514	-0.019	1.514	-0.014
1.105	-0.006	1.513	-0.019	1.513	-0.014
1.105	-0.006	1.512	-0.019	1.512	-0.014
1.104	-0.007	1.511	-0.019	1.511	-0.014
1.102	-0.007	1.51	-0.019	1.51	-0.014
1.102	-0.007	1.509	-0.019	1.509	-0.014
1.101	-0.007	1.508	-0.019	1.508	-0.014
1.1	-0.007	1.507	-0.019	1.507	-0.014
1.099	-0.007	1.506	-0.019	1.506	-0.014
1.098	-0.007	1.505	-0.019	1.505	-0.014
1.096	-0.007	1.504	-0.019	1.504	-0.014
1.096	-0.007	1.503	-0.019	1.503	-0.014
1.095	-0.007	1.502	-0.019	1.502	-0.015
1.094	-0.007	1.501	-0.019	1.501	-0.015
1.093	-0.007	1.5	-0.019	1.5	-0.015
1.092	-0.007	1.499	-0.019	1.499	-0.015
1.091	-0.007	1.498	-0.019	1.498	-0.015
1.09	-0.007	1.497	-0.019	1.497	-0.015
1.089	-0.007	1.496	-0.019	1.496	-0.015
1.088	-0.007	1.495	-0.019	1.495	-0.015
1.087	-0.007	1.494	-0.019	1.494	-0.015
1.086	-0.007	1.493	-0.019	1.493	-0.015
1.085	-0.007	1.492	-0.019	1.492	-0.015
1.084	-0.007	1.491	-0.019	1.491	-0.015
1.082	-0.007	1.49	-0.02	1.49	-0.015
1.082	-0.007	1.489	-0.02	1.489	-0.015
1.081	-0.007	1.488	-0.02	1.488	-0.015
1.08	-0.007	1.487	-0.02	1.487	-0.015
1.079	-0.007	1.486	-0.02	1.486	-0.015
1.078	-0.007	1.485	-0.02	1.485	-0.015
1.077	-0.007	1.484	-0.02	1.484	-0.015
1.076	-0.007	1.483	-0.02	1.483	-0.015
1.075	-0.007	1.482	-0.02	1.482	-0.015
1.074	-0.007	1.481	-0.02	1.481	-0.015
1.072	-0.007	1.48	-0.02	1.48	-0.015
1.072	-0.007	1.479	-0.02	1.479	-0.015
1.071	-0.007	1.478	-0.02	1.478	-0.015
1.07	-0.007	1.477	-0.02	1.477	-0.015
1.069	-0.007	1.476	-0.02	1.476	-0.015
1.068	-0.007	1.475	-0.02	1.475	-0.015
1.067	-0.008	1.474	-0.02	1.474	-0.015
1.066	-0.008	1.473	-0.02	1.473	-0.015
1.065	-0.008	1.472	-0.02	1.472	-0.015
1.064	-0.008	1.471	-0.02	1.471	-0.015
1.063	-0.008	1.47	-0.02	1.47	-0.015
1.062	-0.008	1.469	-0.02	1.469	-0.015
1.061	-0.008	1.468	-0.02	1.468	-0.015
1.06	-0.008	1.467	-0.02	1.467	-0.015
1.059	-0.008	1.466	-0.02	1.466	-0.015
1.058	-0.008	1.465	-0.02	1.465	-0.015
1.057	-0.008	1.464	-0.02	1.464	-0.015
1.056	-0.008	1.463	-0.02	1.463	-0.015
1.055	-0.008	1.462	-0.02	1.462	-0.015
1.054	-0.008	1.461	-0.02	1.461	-0.015
1.053	-0.008	1.46	-0.02	1.46	-0.015
1.052	-0.008	1.459	-0.02	1.459	-0.015
1.051	-0.008	1.458	-0.02	1.458	-0.015
1.05	-0.008	1.457	-0.02	1.457	-0.015
1.049	-0.008	1.456	-0.02	1.456	-0.015
1.048	-0.008	1.455	-0.02	1.455	-0.015
1.047	-0.008	1.454	-0.02	1.454	-0.015
1.046	-0.008	1.453	-0.019	1.453	-0.015
1.045	-0.008	1.452	-0.019	1.452	-0.015
1.044	-0.008	1.451	-0.019	1.451	-0.015
1.042	-0.008	1.45	-0.019	1.45	-0.015
1.041	-0.008	1.449	-0.019	1.449	-0.015
1.041	-0.008	1.448	-0.019	1.448	-0.015
1.039	-0.008	1.447	-0.019	1.447	-0.015
1.039	-0.008	1.446	-0.019	1.446	-0.015
1.038	-0.008	1.445	-0.019	1.445	-0.015
1.036	-0.008	1.444	-0.019	1.444	-0.015
1.036	-0.008	1.443	-0.019	1.443	-0.015
1.034	-0.008	1.442	-0.019	1.442	-0.015
1.034	-0.008	1.441	-0.019	1.441	-0.015
1.033	-0.009	1.44	-0.019	1.44	-0.015
1.031	-0.009	1.439	-0.019	1.439	-0.015
1.031	-0.009	1.438	-0.019	1.438	-0.015
1.03	-0.009	1.437	-0.019	1.437	-0.015
1.029	-0.009	1.436	-0.019	1.436	-0.014
1.028	-0.009	1.435	-0.019	1.435	-0.014
1.027	-0.009	1.434	-0.019	1.434	-0.014
1.026	-0.009	1.433	-0.019	1.433	-0.014
1.025	-0.009	1.432	-0.019	1.432	-0.014
1.024	-0.009	1.431	-0.019	1.431	-0.014
1.023	-0.009	1.43	-0.019	1.43	-0.014
1.022	-0.009	1.429	-0.018	1.429	-0.014
1.021	-0.009	1.428	-0.018	1.428	-0.014
1.02	-0.009	1.427	-0.018	1.427	-0.014
1.019	-0.009	1.426	-0.018	1.426	-0.014
1.018	-0.009	1.425	-0.018	1.425	-0.014
1.016	-0.009	1.424	-0.018	1.424	-0.014
1.015	-0.009	1.423	-0.018	1.423	-0.014
1.015	-0.009	1.422	-0.018	1.422	-0.014
1.014	-0.009	1.421	-0.018	1.421	-0.014
1.013	-0.009	1.42	-0.018	1.42	-0.014
1.012	-0.009	1.419	-0.018	1.419	-0.014
1.011	-0.009	1.418	-0.018	1.418	-0.014
1.01	-0.009	1.417	-0.018	1.417	-0.014
1.009	-0.009	1.416	-0.018	1.416	-0.014
1.008	-0.009	1.415	-0.018	1.415	-0.014
1.007	-0.009	1.414	-0.018	1.414	-0.014
1.005	-0.009	1.413	-0.018	1.413	-0.014
1.005	-0.009	1.412	-0.017	1.412	-0.014
1.004	-0.009	1.411	-0.017	1.411	-0.014
1.002	-0.009	1.41	-0.017	1.41	-0.014
1.002	-0.01	1.409	-0.017	1.409	-0.013
1.001	-0.01	1.408	-0.017	1.408	-0.013
0.9995	-0.01	1.407	-0.017	1.407	-0.013
0.9986	-0.01	1.406	-0.017	1.406	-0.013
0.9975	-0.01	1.405	-0.017	1.405	-0.013
0.9965	-0.01	1.404	-0.017	1.404	-0.013
0.9955	-0.01	1.403	-0.017	1.403	-0.013
0.9946	-0.01	1.402	-0.017	1.402	-0.013
0.9935	-0.01	1.401	-0.017	1.401	-0.013
0.9925	-0.01	1.4	-0.017	1.4	-0.013
0.9915	-0.01	1.399	-0.017	1.399	-0.013
0.9905	-0.01	1.398	-0.017	1.398	-0.013
0.9895	-0.01	1.397	-0.017	1.397	-0.013
0.9885	-0.01	1.396	-0.016	1.396	-0.013
0.9876	-0.01	1.395	-0.016	1.395	-0.013
0.9866	-0.01	1.394	-0.016	1.394	-0.013
0.9856	-0.01	1.393	-0.016	1.393	-0.013
0.9846	-0.01	1.392	-0.016	1.392	-0.013
0.9835	-0.01	1.391	-0.016	1.391	-0.013
0.9826	-0.01	1.39	-0.016	1.39	-0.013
0.9815	-0.01	1.389	-0.016	1.389	-0.013
0.9806	-0.01	1.388	-0.016	1.388	-0.013
0.9795	-0.01	1.387	-0.016	1.387	-0.013
0.9786	-0.01	1.386	-0.016	1.386	-0.012
0.9776	-0.01	1.385	-0.016	1.385	-0.012
0.9766	-0.01	1.384	-0.016	1.384	-0.012
0.9756	-0.01	1.383	-0.016	1.383	-0.012
0.9746	-0.011	1.382	-0.016	1.382	-0.012
0.9736	-0.011	1.381	-0.016	1.381	-0.012
0.9725	-0.011	1.38	-0.015	1.38	-0.012
0.9716	-0.011	1.379	-0.015	1.379	-0.012
0.9706	-0.011	1.378	-0.015	1.378	-0.012
0.9696	-0.011	1.377	-0.015	1.377	-0.012
0.9686	-0.011	1.376	-0.015	1.376	-0.012
0.9676	-0.011	1.375	-0.015	1.375	-0.012
0.9666	-0.011	1.374	-0.015	1.374	-0.012
0.9655	-0.011	1.373	-0.015	1.373	-0.012
0.9646	-0.011	1.372	-0.015	1.372	-0.012
0.9636	-0.011	1.371	-0.015	1.371	-0.012
0.9625	-0.011	1.37	-0.015	1.37	-0.012
0.9615	-0.011	1.369	-0.015	1.369	-0.012
0.9605	-0.011	1.368	-0.015	1.368	-0.012
0.9596	-0.011	1.367	-0.015	1.367	-0.012
0.9586	-0.011	1.366	-0.015	1.366	-0.012
0.9576	-0.011	1.365	-0.015	1.365	-0.012
0.9566	-0.011	1.364	-0.015	1.364	-0.012
0.9556	-0.011	1.363	-0.014	1.363	-0.012
0.9546	-0.011	1.362	-0.014	1.362	-0.012
0.9536	-0.011	1.361	-0.014	1.361	-0.012
0.9526	-0.012	1.36	-0.014	1.36	-0.011
0.9516	-0.012	1.359	-0.014	1.359	-0.011
0.9505	-0.012	1.358	-0.014	1.358	-0.011
0.9496	-0.012	1.357	-0.014	1.357	-0.011
0.9486	-0.012	1.356	-0.014	1.356	-0.011
0.9476	-0.012	1.355	-0.014	1.355	-0.011
0.9465	-0.012	1.354	-0.014	1.354	-0.011
0.9456	-0.012	1.353	-0.014	1.353	-0.011
0.9445	-0.012	1.352	-0.014	1.352	-0.011
0.9435	-0.012	1.351	-0.014	1.351	-0.011
0.9426	-0.012	1.35	-0.014	1.35	-0.011
0.9416	-0.012	1.349	-0.014	1.349	-0.011
0.9406	-0.012	1.348	-0.014	1.348	-0.011
0.9395	-0.012	1.347	-0.014	1.347	-0.011
0.9385	-0.012	1.346	-0.014	1.346	-0.011
0.9376	-0.012	1.345	-0.014	1.345	-0.011
0.9365	-0.012	1.344	-0.014	1.344	-0.011
0.9355	-0.012	1.343	-0.014	1.343	-0.011
0.9346	-0.012	1.342	-0.014	1.342	-0.011
0.9336	-0.013	1.341	-0.013	1.341	-0.011
0.9326	-0.013	1.34	-0.013	1.34	-0.011
0.9316	-0.013	1.339	-0.013	1.339	-0.011
0.9306	-0.013	1.338	-0.013	1.338	-0.011
0.9296	-0.013	1.337	-0.013	1.337	-0.011
0.9286	-0.013	1.336	-0.013	1.336	-0.011
0.9276	-0.013	1.335	-0.013	1.335	-0.011
0.9266	-0.013	1.334	-0.013	1.334	-0.011
0.9256	-0.013	1.333	-0.013	1.333	-0.011
0.9246	-0.013	1.332	-0.013	1.332	-0.011
0.9236	-0.013	1.331	-0.013	1.331	-0.011
0.9226	-0.013	1.33	-0.013	1.33	-0.011
0.9216	-0.013	1.329	-0.013	1.329	-0.011
0.9206	-0.013	1.328	-0.013	1.328	-0.011
0.9195	-0.013	1.327	-0.013	1.327	-0.011
0.9186	-0.013	1.326	-0.013	1.326	-0.01
0.9176	-0.013	1.325	-0.013	1.325	-0.01
0.9166	-0.013	1.324	-0.013	1.324	-0.01
0.9156	-0.013	1.323	-0.013	1.323	-0.01
0.9145	-0.014	1.322	-0.013	1.322	-0.01
0.9136	-0.014	1.321	-0.013	1.321	-0.01
0.9126	-0.014	1.32	-0.013	1.32	-0.01
0.9116	-0.014	1.319	-0.013	1.319	-0.01
0.9106	-0.014	1.318	-0.013	1.318	-0.01
0.9096	-0.014	1.317	-0.013	1.317	-0.01
0.9086	-0.014	1.316	-0.013	1.316	-0.01
0.9076	-0.014	1.315	-0.013	1.315	-0.01
0.9065	-0.014	1.314	-0.013	1.314	-0.01
0.9056	-0.014	1.313	-0.012	1.313	-0.01
0.9046	-0.014	1.312	-0.012	1.312	-0.01
0.9036	-0.014	1.311	-0.012	1.311	-0.01
0.9026	-0.014	1.31	-0.012	1.31	-0.01
0.9016	-0.014	1.309	-0.012	1.309	-0.01
0.9006	-0.014	1.308	-0.012	1.308	-0.01
0.8996	-0.014	1.307	-0.012	1.307	-0.01
0.8986	-0.014	1.306	-0.012	1.306	-0.01
0.8977	-0.014	1.305	-0.012	1.305	-0.01
0.8966	-0.014	1.304	-0.012	1.304	-0.01
0.8956	-0.014	1.303	-0.012	1.303	-0.01
0.8946	-0.015	1.302	-0.012	1.302	-0.01
0.8936	-0.015	1.301	-0.012	1.301	-0.01
0.8926	-0.015	1.3	-0.012	1.3	-0.01
0.8916	-0.015	1.299	-0.012	1.299	-0.01
0.8906	-0.015	1.298	-0.012	1.298	-0.01
0.8896	-0.015	1.297	-0.012	1.297	-0.01
0.8886	-0.015	1.296	-0.012	1.296	-0.01
0.8876	-0.015	1.295	-0.012	1.295	-0.01
0.8866	-0.015	1.294	-0.012	1.294	-0.01
0.8856	-0.015	1.293	-0.012	1.293	-0.01
0.8846	-0.015	1.292	-0.012	1.292	-0.01
0.8837	-0.015	1.291	-0.012	1.291	-0.01
0.8826	-0.015	1.29	-0.012	1.29	-0.01
0.8816	-0.015	1.289	-0.012	1.289	-0.01
0.8806	-0.015	1.288	-0.012	1.288	-0.01
0.8796	-0.015	1.287	-0.012	1.287	-0.01
0.8786	-0.015	1.286	-0.012	1.286	-0.01
0.8777	-0.015	1.285	-0.012	1.285	-0.01
0.8766	-0.015	1.284	-0.012	1.284	-0.01
0.8756	-0.015	1.283	-0.012	1.283	-0.01
0.8746	-0.015	1.282	-0.012	1.282	-0.01
0.8737	-0.015	1.281	-0.012	1.281	-0.01
0.8727	-0.016	1.28	-0.012	1.28	-0.01
0.8717	-0.016	1.279	-0.012	1.279	-0.01
0.8706	-0.016	1.278	-0.012	1.278	-0.01
0.8696	-0.016	1.277	-0.012	1.277	-0.01
0.8686	-0.016	1.276	-0.012	1.276	-0.01
0.8676	-0.016	1.275	-0.012	1.275	-0.01
0.8666	-0.016	1.274	-0.012	1.274	-0.01
0.8657	-0.016	1.273	-0.011	1.273	-0.009
0.8646	-0.016	1.272	-0.011	1.272	-0.009
0.8637	-0.016	1.271	-0.011	1.271	-0.009
0.8626	-0.016	1.27	-0.011	1.27	-0.009
0.8616	-0.016	1.269	-0.011	1.269	-0.009
0.8607	-0.016	1.268	-0.011	1.268	-0.009
0.8595	-0.016	1.267	-0.011	1.267	-0.009
0.8586	-0.016	1.266	-0.011	1.266	-0.009
0.8576	-0.016	1.265	-0.011	1.265	-0.009
0.8566	-0.016	1.264	-0.011	1.264	-0.009
0.8556	-0.016	1.263	-0.011	1.263	-0.009
0.8546	-0.016	1.262	-0.011	1.262	-0.009
0.8536	-0.016	1.261	-0.011	1.261	-0.009
0.8526	-0.016	1.26	-0.011	1.26	-0.009
0.8516	-0.016	1.259	-0.011	1.259	-0.009
0.8506	-0.016	1.258	-0.011	1.258	-0.009
0.8496	-0.017	1.257	-0.011	1.257	-0.009
0.8486	-0.017	1.257	-0.011	1.256	-0.009
0.8476	-0.017	1.255	-0.011	1.255	-0.009
0.8466	-0.017	1.255	-0.011	1.254	-0.009
0.8457	-0.017	1.253	-0.011	1.253	-0.009
0.8447	-0.017	1.252	-0.011	1.252	-0.009
0.8436	-0.017	1.251	-0.011	1.251	-0.009
0.8426	-0.017	1.25	-0.011	1.25	-0.009
0.8416	-0.017	1.249	-0.011	1.249	-0.009
0.8406	-0.017	1.248	-0.011	1.248	-0.009
0.8396	-0.017	1.247	-0.011	1.247	-0.009
0.8386	-0.017	1.246	-0.011	1.246	-0.009
0.8376	-0.017	1.245	-0.011	1.245	-0.009
0.8366	-0.017	1.244	-0.011	1.244	-0.009
0.8356	-0.017	1.243	-0.011	1.243	-0.009
0.8346	-0.017	1.242	-0.011	1.242	-0.009
0.8336	-0.017	1.241	-0.011	1.242	-0.009
0.8327	-0.017	1.24	-0.011	1.24	-0.009
0.8316	-0.017	1.239	-0.011	1.239	-0.009
0.8306	-0.017	1.238	-0.011	1.238	-0.009
0.8296	-0.017	1.237	-0.011	1.237	-0.009
0.8286	-0.017	1.236	-0.011	1.236	-0.009
0.8276	-0.017	1.235	-0.011	1.235	-0.009
0.8266	-0.017	1.234	-0.011	1.235	-0.009
0.8256	-0.018	1.233	-0.011	1.234	-0.009
0.8246	-0.018	1.232	-0.011	1.232	-0.009
0.8237	-0.018	1.232	-0.011	1.232	-0.009
0.8227	-0.018	1.23	-0.011	1.231	-0.009
0.8216	-0.018	1.23	-0.011	1.23	-0.009
0.8207	-0.018	1.229	-0.011	1.229	-0.009
0.8197	-0.018	1.227	-0.011	1.227	-0.009
0.8186	-0.018	1.226	-0.011	1.226	-0.009
0.8176	-0.018	1.226	-0.011	1.225	-0.009
0.8166	-0.018	1.224	-0.011	1.224	-0.009
0.8156	-0.018	1.223	-0.011	1.223	-0.009
0.8146	-0.018	1.222	-0.011	1.222	-0.009
0.8136	-0.018	1.221	-0.011	1.221	-0.009
0.8127	-0.018	1.22	-0.011	1.22	-0.009
0.8116	-0.018	1.219	-0.011	1.219	-0.009
0.8107	-0.018	1.218	-0.011	1.218	-0.009
0.8097	-0.018	1.217	-0.011	1.217	-0.009
0.8087	-0.018	1.216	-0.011	1.216	-0.009
0.8076	-0.018	1.215	-0.011	1.215	-0.009
0.8066	-0.018	1.214	-0.011	1.214	-0.009
0.8057	-0.018	1.213	-0.011	1.213	-0.009
0.8046	-0.018	1.212	-0.011	1.212	-0.009
0.8037	-0.018	1.211	-0.011	1.211	-0.009
0.8027	-0.019	1.21	-0.011	1.21	-0.009
0.8017	-0.019	1.209	-0.011	1.209	-0.009
0.8007	-0.019	1.208	-0.011	1.208	-0.009
0.7997	-0.019	1.207	-0.011	1.207	-0.009
0.7987	-0.019	1.206	-0.011	1.206	-0.009
0.7976	-0.019	1.205	-0.011	1.205	-0.009
0.7967	-0.019	1.204	-0.011	1.204	-0.009
0.7957	-0.019	1.203	-0.011	1.203	-0.009
0.7947	-0.019	1.202	-0.011	1.202	-0.009
0.7937	-0.019	1.201	-0.011	1.201	-0.009
0.7926	-0.019	1.2	-0.011	1.2	-0.009
0.7916	-0.019	1.199	-0.011	1.199	-0.009
0.7906	-0.019	1.198	-0.011	1.198	-0.009
0.7896	-0.019	1.197	-0.011	1.197	-0.009
0.7887	-0.019	1.196	-0.011	1.196	-0.009
0.7877	-0.019	1.195	-0.011	1.195	-0.009
0.7866	-0.019	1.194	-0.011	1.194	-0.009
0.7856	-0.019	1.193	-0.011	1.193	-0.009
0.7846	-0.019	1.192	-0.011	1.192	-0.009
0.7837	-0.019	1.191	-0.011	1.191	-0.009
0.7827	-0.02	1.191	-0.011	1.19	-0.009
0.7817	-0.02	1.189	-0.011	1.189	-0.009
0.7807	-0.02	1.188	-0.011	1.188	-0.009
0.7797	-0.02	1.187	-0.011	1.187	-0.009
0.7787	-0.02	1.186	-0.011	1.186	-0.009
0.7777	-0.02	1.185	-0.011	1.186	-0.01
0.7767	-0.02	1.184	-0.011	1.184	-0.01
0.7756	-0.02	1.184	-0.011	1.183	-0.01
0.7747	-0.02	1.183	-0.011	1.182	-0.01
0.7737	-0.02	1.181	-0.011	1.181	-0.01
0.7727	-0.02	1.18	-0.011	1.181	-0.01
0.7717	-0.02	1.179	-0.011	1.18	-0.01
0.7707	-0.02	1.179	-0.011	1.178	-0.01
0.7697	-0.02	1.178	-0.012	1.177	-0.01
0.7687	-0.02	1.176	-0.012	1.177	-0.01
0.7677	-0.02	1.176	-0.012	1.176	-0.01
0.7666	-0.02	1.175	-0.012	1.175	-0.01
0.7657	-0.021	1.174	-0.012	1.173	-0.01
0.7646	-0.021	1.172	-0.012	1.172	-0.01
0.7636	-0.021	1.172	-0.012	1.171	-0.01
0.7626	-0.021	1.17	-0.012	1.17	-0.01
0.7616	-0.021	1.169	-0.012	1.169	-0.01
0.7606	-0.021	1.168	-0.012	1.169	-0.01
0.7596	-0.021	1.167	-0.012	1.167	-0.01
0.7587	-0.021	1.166	-0.012	1.166	-0.01
0.7576	-0.021	1.165	-0.012	1.165	-0.01
0.7567	-0.021	1.164	-0.012	1.164	-0.01
0.7557	-0.021	1.163	-0.012	1.163	-0.01
0.7546	-0.021	1.163	-0.012	1.163	-0.01
0.7536	-0.021	1.161	-0.012	1.161	-0.01
0.7526	-0.021	1.161	-0.012	1.16	-0.01
0.7516	-0.021	1.16	-0.012	1.16	-0.01
0.7506	-0.021	1.158	-0.012	1.159	-0.01
0.7496	-0.022	1.157	-0.012	1.157	-0.01
0.7487	-0.022	1.157	-0.012	1.157	-0.01
0.7477	-0.022	1.156	-0.012	1.156	-0.01
0.7467	-0.022	1.154	-0.012	1.155	-0.01
0.7457	-0.022	1.154	-0.012	1.154	-0.01
0.7447	-0.022	1.153	-0.012	1.153	-0.01
0.7437	-0.022	1.152	-0.012	1.151	-0.01
0.7427	-0.022	1.151	-0.012	1.151	-0.01
0.7416	-0.022	1.15	-0.012	1.15	-0.01
0.7406	-0.022	1.149	-0.012	1.149	-0.01
0.7396	-0.022	1.148	-0.012	1.148	-0.01
0.7386	-0.022	1.146	-0.012	1.146	-0.01
0.7377	-0.022	1.146	-0.012	1.146	-0.01
0.7366	-0.022	1.144	-0.012	1.145	-0.01
0.7357	-0.023	1.144	-0.012	1.143	-0.01
0.7347	-0.023	1.143	-0.012	1.143	-0.01
0.7336	-0.023	1.142	-0.012	1.142	-0.01
0.7326	-0.023	1.141	-0.012	1.141	-0.01
0.7317	-0.023	1.14	-0.012	1.14	-0.01
0.7307	-0.023	1.139	-0.012	1.139	-0.01
0.7297	-0.023	1.138	-0.012	1.138	-0.01
0.7287	-0.023	1.137	-0.012	1.137	-0.01
0.7277	-0.023	1.136	-0.012	1.136	-0.01
0.7266	-0.023	1.135	-0.012	1.135	-0.01
0.7257	-0.023	1.134	-0.012	1.134	-0.01
0.7247	-0.023	1.133	-0.012	1.133	-0.01
0.7236	-0.024	1.132	-0.012	1.132	-0.01
0.7227	-0.024	1.13	-0.012	1.13	-0.01
0.7217	-0.024	1.13	-0.012	1.129	-0.01
0.7207	-0.024	1.128	-0.012	1.129	-0.01
0.7197	-0.024	1.128	-0.013	1.128	-0.01
0.7187	-0.024	1.127	-0.013	1.127	-0.01
0.7177	-0.024	1.125	-0.013	1.125	-0.01
0.7168	-0.024	1.124	-0.013	1.124	-0.01
0.7157	-0.024	1.123	-0.013	1.123	-0.01
0.7146	-0.024	1.122	-0.013	1.122	-0.01
0.7136	-0.024	1.121	-0.013	1.121	-0.01
0.7127	-0.024	1.12	-0.013	1.12	-0.011
0.7116	-0.025	1.119	-0.013	1.119	-0.011
0.7107	-0.025	1.118	-0.013	1.118	-0.011
0.7097	-0.025	1.117	-0.013	1.117	-0.011
0.7087	-0.025	1.116	-0.013	1.116	-0.011
0.7077	-0.025	1.115	-0.013	1.115	-0.011
0.7067	-0.025	1.114	-0.013	1.114	-0.011
0.7056	-0.025	1.113	-0.013	1.113	-0.011
0.7047	-0.025	1.113	-0.013	1.112	-0.011
0.7037	-0.025	1.111	-0.013	1.112	-0.011
0.7027	-0.025	1.111	-0.013	1.11	-0.011
0.7017	-0.025	1.11	-0.013	1.11	-0.011
0.7007	-0.026	1.109	-0.013	1.108	-0.011
0.6997	-0.026	1.107	-0.013	1.107	-0.011
0.6987	-0.026	1.107	-0.013	1.107	-0.011
0.6977	-0.026	1.105	-0.013	1.105	-0.011
0.6967	-0.026	1.105	-0.013	1.105	-0.011
0.6957	-0.026	1.104	-0.013	1.104	-0.011
0.6947	-0.026	1.103	-0.013	1.103	-0.011
0.6937	-0.026	1.102	-0.013	1.102	-0.011
0.6927	-0.026	1.101	-0.013	1.101	-0.011
0.6917	-0.026	1.099	-0.013	1.099	-0.011
0.6907	-0.027	1.099	-0.013	1.098	-0.011
0.6897	-0.027	1.097	-0.013	1.097	-0.011
0.6887	-0.027	1.097	-0.013	1.096	-0.011
0.6877	-0.027	1.096	-0.013	1.095	-0.011
0.6867	-0.027	1.095	-0.013	1.094	-0.011
0.6857	-0.027	1.094	-0.013	1.094	-0.011
0.6847	-0.027	1.093	-0.013	1.093	-0.011
0.6837	-0.027	1.092	-0.013	1.092	-0.011
0.6827	-0.027	1.091	-0.013	1.091	-0.011
0.6817	-0.027	1.09	-0.013	1.09	-0.011
0.6807	-0.027	1.089	-0.013	1.089	-0.011
0.6797	-0.028	1.088	-0.013	1.088	-0.011
0.6787	-0.028	1.087	-0.013	1.087	-0.011
0.6777	-0.028	1.086	-0.013	1.086	-0.011
0.6767	-0.028	1.085	-0.013	1.085	-0.011
0.6757	-0.028	1.084	-0.013	1.084	-0.011
0.6747	-0.028	1.083	-0.013	1.083	-0.011
0.6737	-0.028	1.082	-0.013	1.082	-0.011
0.6727	-0.028	1.081	-0.013	1.081	-0.011
0.6717	-0.028	1.08	-0.013	1.08	-0.011
0.6707	-0.028	1.079	-0.013	1.079	-0.011
0.6697	-0.028	1.078	-0.013	1.078	-0.011
0.6687	-0.029	1.077	-0.013	1.077	-0.011
0.6677	-0.029	1.076	-0.013	1.076	-0.011
0.6667	-0.029	1.075	-0.013	1.075	-0.011
0.6657	-0.029	1.074	-0.013	1.074	-0.011
0.6647	-0.029	1.073	-0.013	1.073	-0.011
0.6637	-0.029	1.072	-0.013	1.072	-0.011
0.6627	-0.029	1.071	-0.013	1.071	-0.011
0.6617	-0.029	1.07	-0.013	1.07	-0.011
0.6607	-0.029	1.069	-0.013	1.069	-0.011
0.6596	-0.029	1.068	-0.013	1.067	-0.011
0.6587	-0.029	1.067	-0.013	1.067	-0.011
0.6577	-0.03	1.066	-0.013	1.066	-0.011
0.6567	-0.03	1.065	-0.013	1.064	-0.011
0.6557	-0.03	1.064	-0.013	1.064	-0.011
0.6547	-0.03	1.063	-0.013	1.063	-0.011
0.6537	-0.03	1.062	-0.013	1.062	-0.011
0.6527	-0.03	1.061	-0.013	1.061	-0.011
0.6517	-0.03	1.06	-0.013	1.06	-0.011
0.6507	-0.03	1.059	-0.013	1.059	-0.011
0.6497	-0.03	1.058	-0.013	1.058	-0.011
0.6487	-0.03	1.057	-0.013	1.057	-0.011
0.6477	-0.03	1.056	-0.013	1.056	-0.011
0.6467	-0.03	1.055	-0.013	1.055	-0.011
0.6457	-0.031	1.054	-0.014	1.054	-0.011
0.6447	-0.031	1.053	-0.014	1.053	-0.011
0.6437	-0.031	1.052	-0.014	1.052	-0.011
0.6427	-0.031	1.051	-0.014	1.051	-0.011
0.6417	-0.031	1.05	-0.014	1.05	-0.011
0.6407	-0.031	1.049	-0.014	1.049	-0.011
0.6397	-0.031	1.048	-0.014	1.048	-0.011
0.6387	-0.031	1.047	-0.014	1.047	-0.011
0.6377	-0.031	1.046	-0.014	1.046	-0.011
0.6367	-0.031	1.045	-0.014	1.045	-0.011
0.6357	-0.031	1.044	-0.014	1.044	-0.011
0.6347	-0.031	1.043	-0.014	1.043	-0.011
0.6337	-0.032	1.042	-0.014	1.042	-0.011
0.6327	-0.032	1.041	-0.014	1.04	-0.011
0.6317	-0.032	1.04	-0.014	1.04	-0.011
0.6307	-0.032	1.039	-0.014	1.039	-0.011
0.6297	-0.032	1.037	-0.014	1.038	-0.012
0.6287	-0.032	1.037	-0.014	1.037	-0.012
0.6277	-0.032	1.036	-0.014	1.036	-0.012
0.6267	-0.032	1.035	-0.014	1.035	-0.012
0.6257	-0.032	1.034	-0.014	1.034	-0.012
0.6247	-0.032	1.033	-0.014	1.033	-0.012
0.6237	-0.032	1.031	-0.014	1.031	-0.012
0.6227	-0.033	1.031	-0.014	1.031	-0.012
0.6217	-0.033	1.03	-0.014	1.03	-0.012
0.6207	-0.033	1.029	-0.014	1.028	-0.012
0.6197	-0.033	1.028	-0.014	1.028	-0.012
0.6187	-0.033	1.027	-0.014	1.027	-0.012
0.6177	-0.033	1.026	-0.014	1.026	-0.012
0.6168	-0.033	1.025	-0.014	1.025	-0.012
0.6158	-0.033	1.024	-0.014	1.024	-0.012
0.6148	-0.033	1.023	-0.014	1.023	-0.012
0.6138	-0.034	1.022	-0.014	1.022	-0.012
0.6127	-0.034	1.021	-0.014	1.021	-0.012
0.6118	-0.034	1.02	-0.014	1.019	-0.012
0.6107	-0.034	1.019	-0.014	1.019	-0.012
0.6098	-0.034	1.018	-0.014	1.018	-0.012
0.6087	-0.034	1.017	-0.014	1.017	-0.012
0.6077	-0.034	1.016	-0.014	1.016	-0.012
0.6067	-0.034	1.015	-0.014	1.015	-0.012
0.6057	-0.034	1.014	-0.014	1.014	-0.012
0.6048	-0.035	1.013	-0.014	1.013	-0.012
0.6037	-0.035	1.012	-0.014	1.011	-0.012
0.6027	-0.035	1.011	-0.014	1.01	-0.012
0.6018	-0.035	1.01	-0.014	1.01	-0.012
0.6008	-0.035	1.009	-0.014	1.009	-0.012
0.5997	-0.035	1.008	-0.014	1.008	-0.012
0.5987	-0.035	1.007	-0.014	1.007	-0.012
0.5977	-0.036	1.006	-0.014	1.006	-0.012
0.5968	-0.036	1.005	-0.014	1.005	-0.012
0.5958	-0.036	1.004	-0.014	1.004	-0.012
0.5948	-0.036	1.003	-0.015	1.003	-0.012
0.5937	-0.036	1.002	-0.015	1.002	-0.012
0.5928	-0.036	1.001	-0.015	1.001	-0.012
0.5917	-0.037	0.9996	-0.015	0.9995	-0.012
0.5908	-0.037	0.9985	-0.015	0.9986	-0.012
0.5898	-0.037	0.9976	-0.015	0.9975	-0.012
0.5888	-0.037	0.9965	-0.015	0.9966	-0.012
0.5878	-0.037	0.9956	-0.015	0.9955	-0.012
0.5867	-0.037	0.9945	-0.015	0.9945	-0.012
0.5857	-0.038	0.9936	-0.015	0.9935	-0.012
0.5847	-0.038	0.9926	-0.015	0.9925	-0.012
0.5837	-0.038	0.9915	-0.015	0.9915	-0.012
0.5827	-0.038	0.9906	-0.015	0.9905	-0.012
0.5817	-0.038	0.9895	-0.015	0.9895	-0.013
0.5807	-0.039	0.9886	-0.015	0.9885	-0.013
0.5797	-0.039	0.9876	-0.015	0.9875	-0.013
0.5787	-0.039	0.9866	-0.015	0.9866	-0.013
0.5777	-0.039	0.9856	-0.015	0.9856	-0.013
0.5767	-0.039	0.9846	-0.015	0.9846	-0.013
0.5757	-0.04	0.9836	-0.015	0.9836	-0.013
0.5747	-0.04	0.9826	-0.015	0.9826	-0.013
0.5737	-0.04	0.9815	-0.015	0.9816	-0.013
0.5727	-0.04	0.9806	-0.015	0.9805	-0.013
0.5717	-0.04	0.9796	-0.015	0.9796	-0.013
0.5707	-0.041	0.9786	-0.015	0.9786	-0.013
0.5697	-0.041	0.9775	-0.015	0.9776	-0.013
0.5688	-0.041	0.9766	-0.015	0.9766	-0.013
0.5678	-0.041	0.9756	-0.015	0.9756	-0.013
0.5667	-0.041	0.9746	-0.015	0.9746	-0.013
0.5658	-0.042	0.9736	-0.015	0.9736	-0.013
0.5648	-0.042	0.9726	-0.015	0.9725	-0.013
0.5638	-0.042	0.9716	-0.015	0.9716	-0.013
0.5628	-0.042	0.9706	-0.016	0.9706	-0.013
0.5617	-0.042	0.9696	-0.016	0.9696	-0.013
0.5608	-0.042	0.9686	-0.016	0.9686	-0.013
0.5598	-0.043	0.9675	-0.016	0.9675	-0.013
0.5587	-0.043	0.9666	-0.016	0.9666	-0.013
0.5577	-0.043	0.9656	-0.016	0.9655	-0.013
0.5567	-0.043	0.9646	-0.016	0.9646	-0.013
0.5557	-0.043	0.9636	-0.016	0.9636	-0.013
0.5547	-0.043	0.9626	-0.016	0.9626	-0.013
0.5537	-0.044	0.9616	-0.016	0.9616	-0.013
0.5527	-0.044	0.9606	-0.016	0.9606	-0.013
0.5518	-0.044	0.9595	-0.016	0.9596	-0.013
0.5508	-0.044	0.9585	-0.016	0.9585	-0.013
0.5497	-0.044	0.9576	-0.016	0.9576	-0.014
0.5488	-0.044	0.9566	-0.016	0.9566	-0.014
0.5477	-0.044	0.9555	-0.016	0.9556	-0.014
0.5467	-0.044	0.9546	-0.016	0.9546	-0.014
0.5458	-0.044	0.9536	-0.016	0.9536	-0.014
0.5448	-0.045	0.9526	-0.016	0.9526	-0.014
0.5437	-0.045	0.9516	-0.016	0.9516	-0.014
0.5428	-0.045	0.9505	-0.016	0.9506	-0.014
0.5417	-0.045	0.9496	-0.016	0.9496	-0.014
0.5408	-0.045	0.9486	-0.016	0.9486	-0.014
0.5398	-0.045	0.9476	-0.016	0.9476	-0.014
0.5388	-0.045	0.9465	-0.016	0.9465	-0.014
0.5378	-0.045	0.9456	-0.017	0.9455	-0.014
0.5367	-0.045	0.9446	-0.017	0.9446	-0.014
0.5357	-0.045	0.9435	-0.017	0.9436	-0.014
0.5348	-0.045	0.9426	-0.017	0.9426	-0.014
0.5337	-0.045	0.9416	-0.017	0.9416	-0.014
0.5327	-0.045	0.9406	-0.017	0.9406	-0.014
0.5318	-0.045	0.9395	-0.017	0.9395	-0.014
0.5307	-0.045	0.9386	-0.017	0.9386	-0.014
0.5298	-0.046	0.9376	-0.017	0.9375	-0.014
0.5287	-0.046	0.9365	-0.017	0.9365	-0.014
0.5278	-0.046	0.9356	-0.017	0.9355	-0.014
0.5267	-0.046	0.9346	-0.017	0.9345	-0.014
0.5258	-0.046	0.9336	-0.017	0.9336	-0.014
0.5248	-0.046	0.9326	-0.017	0.9326	-0.014
0.5238	-0.046	0.9316	-0.017	0.9316	-0.015
0.5228	-0.046	0.9306	-0.017	0.9306	-0.015
0.5218	-0.046	0.9296	-0.017	0.9296	-0.015
0.5208	-0.046	0.9286	-0.017	0.9286	-0.015
0.5198	-0.046	0.9276	-0.017	0.9275	-0.015
0.5187	-0.046	0.9266	-0.017	0.9266	-0.015
0.5178	-0.046	0.9256	-0.017	0.9256	-0.015
0.5168	-0.046	0.9246	-0.017	0.9246	-0.015
0.5158	-0.046	0.9236	-0.018	0.9236	-0.015
0.5148	-0.046	0.9225	-0.018	0.9226	-0.015
0.5138	-0.046	0.9216	-0.018	0.9216	-0.015
0.5128	-0.046	0.9206	-0.018	0.9206	-0.015
0.5118	-0.046	0.9196	-0.018	0.9196	-0.015
0.5108	-0.046	0.9186	-0.018	0.9186	-0.015
0.5098	-0.046	0.9176	-0.018	0.9176	-0.015
0.5088	-0.047	0.9166	-0.018	0.9166	-0.015
0.5078	-0.047	0.9156	-0.018	0.9155	-0.015
0.5068	-0.047	0.9146	-0.018	0.9146	-0.015
0.5058	-0.047	0.9136	-0.018	0.9136	-0.015
0.5048	-0.047	0.9126	-0.018	0.9126	-0.015
0.5038	-0.047	0.9116	-0.018	0.9116	-0.015
0.5028	-0.047	0.9106	-0.018	0.9106	-0.015
0.5018	-0.047	0.9096	-0.018	0.9096	-0.015
0.5008	-0.047	0.9086	-0.018	0.9086	-0.015
0.4998	-0.047	0.9075	-0.018	0.9076	-0.015
0.4988	-0.047	0.9066	-0.018	0.9066	-0.016
0.4978	-0.047	0.9056	-0.018	0.9056	-0.016
0.4968	-0.047	0.9045	-0.018	0.9046	-0.016
0.4958	-0.047	0.9036	-0.018	0.9036	-0.016
0.4947	-0.047	0.9026	-0.018	0.9026	-0.016
0.4937	-0.048	0.9016	-0.018	0.9016	-0.016
0.4928	-0.048	0.9006	-0.019	0.9006	-0.016
0.4917	-0.048	0.8996	-0.019	0.8996	-0.016
0.4907	-0.048	0.8986	-0.019	0.8986	-0.016
0.4898	-0.048	0.8976	-0.019	0.8976	-0.016
0.4887	-0.048	0.8967	-0.019	0.8966	-0.016
0.4878	-0.048	0.8956	-0.019	0.8956	-0.016
0.4868	-0.048	0.8946	-0.019	0.8946	-0.016
0.4858	-0.048	0.8936	-0.019	0.8936	-0.016
0.4847	-0.048	0.8926	-0.019	0.8926	-0.016
0.4838	-0.048	0.8916	-0.019	0.8916	-0.016
0.4828	-0.049	0.8906	-0.019	0.8906	-0.016
0.4817	-0.049	0.8896	-0.019	0.8897	-0.016
0.4807	-0.049	0.8886	-0.019	0.8886	-0.016
0.4798	-0.049	0.8876	-0.019	0.8876	-0.016
0.4788	-0.049	0.8867	-0.019	0.8867	-0.016
0.4778	-0.049	0.8856	-0.019	0.8856	-0.016
0.4768	-0.049	0.8847	-0.019	0.8847	-0.016
0.4758	-0.049	0.8836	-0.019	0.8836	-0.016
0.4748	-0.049	0.8826	-0.019	0.8826	-0.016
0.4738	-0.05	0.8816	-0.019	0.8816	-0.016
0.4728	-0.05	0.8806	-0.019	0.8806	-0.016
0.4718	-0.05	0.8796	-0.019	0.8797	-0.017
0.4708	-0.05	0.8786	-0.019	0.8786	-0.017
0.4698	-0.05	0.8777	-0.019	0.8776	-0.017
0.4688	-0.05	0.8767	-0.02	0.8766	-0.017
0.4678	-0.05	0.8756	-0.02	0.8756	-0.017
0.4668	-0.05	0.8747	-0.02	0.8746	-0.017
0.4658	-0.05	0.8737	-0.02	0.8737	-0.017
0.4648	-0.051	0.8727	-0.02	0.8727	-0.017
0.4638	-0.051	0.8716	-0.02	0.8717	-0.017
0.4628	-0.051	0.8706	-0.02	0.8707	-0.017
0.4618	-0.051	0.8696	-0.02	0.8696	-0.017
0.4608	-0.051	0.8687	-0.02	0.8686	-0.017
0.4598	-0.051	0.8676	-0.02	0.8676	-0.017
0.4588	-0.051	0.8667	-0.02	0.8666	-0.017
0.4578	-0.051	0.8656	-0.02	0.8657	-0.017
0.4568	-0.052	0.8646	-0.02	0.8646	-0.017
0.4558	-0.052	0.8636	-0.02	0.8636	-0.017
0.4548	-0.052	0.8626	-0.02	0.8626	-0.017
0.4538	-0.052	0.8616	-0.02	0.8616	-0.017
0.4528	-0.052	0.8607	-0.02	0.8607	-0.017
0.4518	-0.052	0.8597	-0.02	0.8596	-0.017
0.4508	-0.052	0.8586	-0.02	0.8586	-0.017
0.4498	-0.053	0.8576	-0.02	0.8576	-0.017
0.4488	-0.053	0.8566	-0.02	0.8566	-0.017
0.4478	-0.053	0.8556	-0.02	0.8556	-0.017
0.4468	-0.053	0.8546	-0.02	0.8545	-0.017
0.4458	-0.053	0.8536	-0.02	0.8536	-0.018
0.4448	-0.053	0.8526	-0.021	0.8526	-0.018
0.4438	-0.053	0.8516	-0.021	0.8516	-0.018
0.4428	-0.054	0.8506	-0.021	0.8506	-0.018
0.4418	-0.054	0.8496	-0.021	0.8496	-0.018
0.4408	-0.054	0.8486	-0.021	0.8486	-0.018
0.4398	-0.054	0.8476	-0.021	0.8476	-0.018
0.4388	-0.054	0.8467	-0.021	0.8466	-0.018
0.4378	-0.054	0.8456	-0.021	0.8456	-0.018
0.4368	-0.054	0.8446	-0.021	0.8447	-0.018
0.4358	-0.055	0.8436	-0.021	0.8436	-0.018
0.4348	-0.055	0.8426	-0.021	0.8426	-0.018
0.4338	-0.055	0.8416	-0.021	0.8416	-0.018
0.4328	-0.055	0.8406	-0.021	0.8406	-0.018
0.4318	-0.055	0.8396	-0.021	0.8396	-0.018
0.4308	-0.055	0.8386	-0.021	0.8386	-0.018
0.4298	-0.055	0.8376	-0.021	0.8376	-0.018
0.4288	-0.056	0.8366	-0.021	0.8366	-0.018
0.4278	-0.056	0.8356	-0.021	0.8356	-0.018
0.4268	-0.056	0.8346	-0.021	0.8346	-0.018
0.4258	-0.056	0.8336	-0.021	0.8336	-0.018
0.4248	-0.056	0.8326	-0.021	0.8326	-0.018
0.4238	-0.056	0.8316	-0.021	0.8316	-0.018
0.4228	-0.057	0.8306	-0.021	0.8306	-0.018
0.4218	-0.057	0.8296	-0.022	0.8296	-0.018
0.4208	-0.057	0.8286	-0.022	0.8286	-0.019
0.4198	-0.057	0.8276	-0.022	0.8276	-0.019
0.4188	-0.057	0.8266	-0.022	0.8266	-0.019
0.4178	-0.057	0.8256	-0.022	0.8256	-0.019
0.4168	-0.058	0.8247	-0.022	0.8246	-0.019
0.4159	-0.058	0.8236	-0.022	0.8236	-0.019
0.4148	-0.058	0.8226	-0.022	0.8227	-0.019
0.4138	-0.058	0.8216	-0.022	0.8216	-0.019
0.4129	-0.058	0.8207	-0.022	0.8206	-0.019
0.4118	-0.058	0.8197	-0.022	0.8196	-0.019
0.4108	-0.059	0.8186	-0.022	0.8186	-0.019
0.4099	-0.059	0.8176	-0.022	0.8176	-0.019
0.4089	-0.059	0.8166	-0.022	0.8166	-0.019
0.4078	-0.059	0.8156	-0.022	0.8156	-0.019
0.4069	-0.059	0.8146	-0.022	0.8146	-0.019
0.4058	-0.059	0.8136	-0.022	0.8136	-0.019
0.4049	-0.06	0.8126	-0.022	0.8126	-0.019
0.4039	-0.06	0.8117	-0.022	0.8116	-0.019
0.4028	-0.06	0.8106	-0.022	0.8106	-0.019
0.4018	-0.06	0.8097	-0.022	0.8096	-0.019
0.4008	-0.06	0.8086	-0.023	0.8086	-0.019
0.3998	-0.06	0.8076	-0.023	0.8076	-0.02
0.3988	-0.06	0.8067	-0.023	0.8067	-0.02
0.3978	-0.061	0.8057	-0.023	0.8056	-0.02
0.3968	-0.061	0.8047	-0.023	0.8047	-0.02
0.3958	-0.061	0.8036	-0.023	0.8037	-0.02
0.3948	-0.061	0.8027	-0.023	0.8026	-0.02
0.3938	-0.061	0.8017	-0.023	0.8017	-0.02
0.3928	-0.061	0.8007	-0.023	0.8007	-0.02
0.3918	-0.062	0.7997	-0.023	0.7997	-0.02
0.3908	-0.062	0.7987	-0.023	0.7986	-0.02
0.3898	-0.062	0.7976	-0.023	0.7977	-0.02
0.3888	-0.062	0.7967	-0.023	0.7967	-0.02
0.3878	-0.062	0.7957	-0.023	0.7957	-0.02
0.3868	-0.062	0.7947	-0.023	0.7947	-0.02
0.3859	-0.063	0.7937	-0.023	0.7937	-0.02
0.3848	-0.063	0.7926	-0.023	0.7927	-0.02
0.3838	-0.063	0.7917	-0.023	0.7916	-0.02
0.3828	-0.063	0.7906	-0.024	0.7907	-0.02
0.3818	-0.063	0.7896	-0.024	0.7897	-0.021
0.3808	-0.063	0.7887	-0.024	0.7886	-0.021
0.3798	-0.063	0.7877	-0.024	0.7876	-0.021
0.3788	-0.064	0.7867	-0.024	0.7867	-0.021
0.3778	-0.064	0.7856	-0.024	0.7857	-0.021
0.3768	-0.064	0.7847	-0.024	0.7847	-0.021
0.3758	-0.064	0.7837	-0.024	0.7837	-0.021
0.3748	-0.064	0.7827	-0.024	0.7827	-0.021
0.3738	-0.064	0.7817	-0.024	0.7817	-0.021
0.3728	-0.065	0.7807	-0.024	0.7807	-0.021
0.3719	-0.065	0.7797	-0.024	0.7797	-0.021
0.3708	-0.065	0.7787	-0.024	0.7787	-0.021
0.3698	-0.065	0.7777	-0.024	0.7777	-0.021
0.3689	-0.065	0.7767	-0.024	0.7766	-0.021
0.3678	-0.065	0.7757	-0.025	0.7757	-0.021
0.3669	-0.065	0.7747	-0.025	0.7747	-0.022
0.3659	-0.066	0.7737	-0.025	0.7737	-0.022
0.3649	-0.066	0.7727	-0.025	0.7727	-0.022
0.3638	-0.066	0.7717	-0.025	0.7717	-0.022
0.3629	-0.066	0.7707	-0.025	0.7707	-0.022
0.3618	-0.066	0.7697	-0.025	0.7697	-0.022
0.3608	-0.066	0.7687	-0.025	0.7687	-0.022
0.3598	-0.067	0.7677	-0.025	0.7677	-0.022
0.3589	-0.067	0.7666	-0.025	0.7666	-0.022
0.3578	-0.067	0.7656	-0.025	0.7656	-0.022
0.3569	-0.067	0.7646	-0.025	0.7646	-0.022
0.3558	-0.067	0.7636	-0.025	0.7636	-0.022
0.3548	-0.067	0.7626	-0.025	0.7626	-0.022
0.3538	-0.068	0.7616	-0.026	0.7616	-0.022
0.3528	-0.068	0.7606	-0.026	0.7607	-0.023
0.3519	-0.068	0.7596	-0.026	0.7596	-0.023
0.3509	-0.068	0.7586	-0.026	0.7587	-0.023
0.3499	-0.068	0.7577	-0.026	0.7576	-0.023
0.3488	-0.068	0.7567	-0.026	0.7566	-0.023
0.3478	-0.069	0.7556	-0.026	0.7556	-0.023
0.3469	-0.069	0.7546	-0.026	0.7546	-0.023
0.3459	-0.069	0.7537	-0.026	0.7536	-0.023
0.3448	-0.069	0.7526	-0.026	0.7526	-0.023
0.3438	-0.069	0.7516	-0.026	0.7516	-0.023
0.3428	-0.07	0.7507	-0.026	0.7506	-0.023
0.3418	-0.07	0.7496	-0.027	0.7496	-0.023
0.3409	-0.07	0.7486	-0.027	0.7486	-0.024
0.3398	-0.07	0.7477	-0.027	0.7477	-0.024
0.3389	-0.07	0.7467	-0.027	0.7466	-0.024
0.3378	-0.07	0.7457	-0.027	0.7457	-0.024
0.3369	-0.071	0.7447	-0.027	0.7447	-0.024
0.3359	-0.071	0.7437	-0.027	0.7437	-0.024
0.3349	-0.071	0.7427	-0.027	0.7427	-0.024
0.3339	-0.071	0.7416	-0.027	0.7416	-0.024
0.3329	-0.071	0.7407	-0.027	0.7406	-0.024
0.3319	-0.072	0.7396	-0.027	0.7396	-0.024
0.3308	-0.072	0.7386	-0.028	0.7386	-0.024
0.3298	-0.072	0.7376	-0.028	0.7376	-0.024
0.3289	-0.072	0.7367	-0.028	0.7366	-0.025
0.3279	-0.072	0.7357	-0.028	0.7357	-0.025
0.3269	-0.073	0.7347	-0.028	0.7347	-0.025
0.3259	-0.073	0.7337	-0.028	0.7337	-0.025
0.3249	-0.073	0.7327	-0.028	0.7327	-0.025
0.3239	-0.073	0.7317	-0.028	0.7316	-0.025
0.3229	-0.073	0.7307	-0.028	0.7306	-0.025
0.3219	-0.073	0.7297	-0.028	0.7297	-0.025
0.3209	-0.074	0.7287	-0.028	0.7287	-0.025
0.3199	-0.074	0.7276	-0.029	0.7276	-0.025
0.3189	-0.074	0.7267	-0.029	0.7267	-0.025
0.3179	-0.074	0.7257	-0.029	0.7257	-0.026
0.3169	-0.074	0.7247	-0.029	0.7246	-0.026
0.3159	-0.075	0.7237	-0.029	0.7237	-0.026
0.3149	-0.075	0.7227	-0.029	0.7227	-0.026
0.3139	-0.075	0.7217	-0.029	0.7217	-0.026
0.3129	-0.075	0.7207	-0.029	0.7207	-0.026
0.3119	-0.076	0.7197	-0.029	0.7197	-0.026
0.3109	-0.076	0.7188	-0.029	0.7187	-0.026
0.3099	-0.076	0.7177	-0.03	0.7177	-0.026
0.3089	-0.076	0.7167	-0.03	0.7167	-0.026
0.3079	-0.076	0.7157	-0.03	0.7157	-0.026
0.3069	-0.076	0.7147	-0.03	0.7147	-0.027
0.3058	-0.077	0.7137	-0.03	0.7137	-0.027
0.3048	-0.077	0.7127	-0.03	0.7126	-0.027
0.3039	-0.077	0.7117	-0.03	0.7117	-0.027
0.3029	-0.077	0.7107	-0.03	0.7107	-0.027
0.3018	-0.077	0.7096	-0.03	0.7097	-0.027
0.3009	-0.078	0.7087	-0.03	0.7087	-0.027
0.2998	-0.078	0.7077	-0.031	0.7077	-0.027
0.2988	-0.078	0.7067	-0.031	0.7067	-0.027
0.2979	-0.078	0.7056	-0.031	0.7057	-0.027
0.2968	-0.078	0.7046	-0.031	0.7047	-0.027
0.2958	-0.079	0.7037	-0.031	0.7037	-0.027
0.2949	-0.079	0.7027	-0.031	0.7027	-0.028
0.2938	-0.079	0.7017	-0.031	0.7017	-0.028
0.2929	-0.079	0.7007	-0.031	0.7007	-0.028
0.2919	-0.079	0.6997	-0.031	0.6997	-0.028
0.2909	-0.08	0.6987	-0.031	0.6987	-0.028
0.2899	-0.08	0.6977	-0.032	0.6977	-0.028
0.2889	-0.08	0.6967	-0.032	0.6967	-0.028
0.2879	-0.08	0.6957	-0.032	0.6957	-0.028
0.2869	-0.08	0.6947	-0.032	0.6947	-0.028
0.2859	-0.081	0.6937	-0.032	0.6937	-0.028
0.2849	-0.081	0.6927	-0.032	0.6927	-0.028
0.2839	-0.081	0.6918	-0.032	0.6917	-0.029
0.2829	-0.081	0.6907	-0.032	0.6907	-0.029
0.2818	-0.081	0.6897	-0.032	0.6897	-0.029
0.2809	-0.082	0.6887	-0.032	0.6887	-0.029
0.2799	-0.082	0.6877	-0.033	0.6877	-0.029
0.2789	-0.082	0.6867	-0.033	0.6867	-0.029
0.2779	-0.082	0.6857	-0.033	0.6857	-0.029
0.2769	-0.082	0.6847	-0.033	0.6847	-0.029
0.2759	-0.083	0.6837	-0.033	0.6837	-0.029
0.2749	-0.083	0.6827	-0.033	0.6827	-0.029
0.2739	-0.083	0.6817	-0.033	0.6817	-0.029
0.2729	-0.083	0.6807	-0.033	0.6807	-0.029
0.2719	-0.083	0.6797	-0.033	0.6797	-0.03
0.2709	-0.084	0.6787	-0.033	0.6787	-0.03
0.2699	-0.084	0.6777	-0.034	0.6777	-0.03
0.2689	-0.084	0.6767	-0.034	0.6767	-0.03
0.2679	-0.084	0.6757	-0.034	0.6756	-0.03
0.2669	-0.084	0.6747	-0.034	0.6746	-0.03
0.2659	-0.085	0.6737	-0.034	0.6737	-0.03
0.2649	-0.085	0.6727	-0.034	0.6727	-0.03
0.2639	-0.085	0.6717	-0.034	0.6717	-0.03
0.2629	-0.085	0.6707	-0.034	0.6707	-0.03
0.2619	-0.085	0.6697	-0.034	0.6697	-0.03
0.2609	-0.086	0.6687	-0.034	0.6687	-0.031
0.2599	-0.086	0.6677	-0.035	0.6677	-0.031
0.2589	-0.086	0.6667	-0.035	0.6667	-0.031
0.2579	-0.086	0.6657	-0.035	0.6657	-0.031
0.2569	-0.086	0.6647	-0.035	0.6647	-0.031
0.256	-0.086	0.6637	-0.035	0.6637	-0.031
0.2549	-0.087	0.6627	-0.035	0.6627	-0.031
0.2539	-0.087	0.6617	-0.035	0.6617	-0.031
0.2529	-0.087	0.6607	-0.035	0.6607	-0.031
0.2519	-0.087	0.6596	-0.035	0.6597	-0.031
0.2509	-0.087	0.6587	-0.035	0.6587	-0.031
0.2499	-0.088	0.6577	-0.036	0.6577	-0.031
0.2489	-0.088	0.6567	-0.036	0.6567	-0.032
0.2479	-0.088	0.6557	-0.036	0.6557	-0.032
0.2469	-0.088	0.6547	-0.036	0.6547	-0.032
0.2459	-0.088	0.6537	-0.036	0.6536	-0.032
0.2449	-0.088	0.6527	-0.036	0.6527	-0.032
0.2439	-0.089	0.6517	-0.036	0.6517	-0.032
0.2429	-0.089	0.6507	-0.036	0.6507	-0.032
0.2419	-0.089	0.6496	-0.036	0.6497	-0.032
0.2409	-0.089	0.6487	-0.036	0.6487	-0.032
0.2399	-0.089	0.6477	-0.037	0.6477	-0.032
0.2389	-0.089	0.6467	-0.037	0.6467	-0.032
0.2379	-0.089	0.6457	-0.037	0.6457	-0.033
0.2369	-0.09	0.6447	-0.037	0.6447	-0.033
0.2359	-0.09	0.6437	-0.037	0.6437	-0.033
0.2349	-0.09	0.6427	-0.037	0.6427	-0.033
0.2339	-0.09	0.6416	-0.037	0.6418	-0.033
0.2329	-0.09	0.6407	-0.037	0.6407	-0.033
0.2319	-0.09	0.6397	-0.037	0.6397	-0.033
0.2309	-0.09	0.6387	-0.037	0.6387	-0.033
0.2299	-0.09	0.6377	-0.038	0.6377	-0.033
0.2289	-0.09	0.6367	-0.038	0.6367	-0.033
0.2279	-0.091	0.6357	-0.038	0.6357	-0.034
0.2269	-0.091	0.6347	-0.038	0.6347	-0.034
0.2259	-0.091	0.6337	-0.038	0.6337	-0.034
0.225	-0.091	0.6327	-0.038	0.6327	-0.034
0.2239	-0.091	0.6317	-0.038	0.6317	-0.034
0.2229	-0.091	0.6307	-0.038	0.6307	-0.034
0.2219	-0.091	0.6297	-0.038	0.6297	-0.034
0.2209	-0.091	0.6287	-0.038	0.6287	-0.034
0.2199	-0.091	0.6277	-0.039	0.6277	-0.034
0.2189	-0.091	0.6267	-0.039	0.6267	-0.034
0.2179	-0.092	0.6257	-0.039	0.6258	-0.035
0.2169	-0.092	0.6247	-0.039	0.6247	-0.035
0.2159	-0.092	0.6237	-0.039	0.6237	-0.035
0.2149	-0.092	0.6227	-0.039	0.6227	-0.035
0.2139	-0.092	0.6217	-0.039	0.6217	-0.035
0.2129	-0.092	0.6208	-0.039	0.6207	-0.035
0.2119	-0.092	0.6197	-0.04	0.6197	-0.035
0.2109	-0.092	0.6187	-0.04	0.6187	-0.035
0.2099	-0.092	0.6177	-0.04	0.6178	-0.036
0.2089	-0.092	0.6167	-0.04	0.6167	-0.036
0.2079	-0.092	0.6157	-0.04	0.6158	-0.036
0.2069	-0.092	0.6147	-0.04	0.6147	-0.036
0.2059	-0.092	0.6138	-0.04	0.6138	-0.036
0.2049	-0.092	0.6128	-0.04	0.6127	-0.036
0.2039	-0.092	0.6118	-0.041	0.6118	-0.036
0.2029	-0.092	0.6107	-0.041	0.6107	-0.037
0.2019	-0.092	0.6097	-0.041	0.6097	-0.037
0.2009	-0.092	0.6087	-0.041	0.6087	-0.037
0.1999	-0.092	0.6077	-0.041	0.6077	-0.037
0.199	-0.092	0.6067	-0.041	0.6067	-0.037
0.1979	-0.092	0.6057	-0.041	0.6057	-0.037
0.1969	-0.092	0.6047	-0.042	0.6047	-0.038
0.1959	-0.092	0.6037	-0.042	0.6037	-0.038
0.1949	-0.092	0.6028	-0.042	0.6028	-0.038
0.1939	-0.092	0.6017	-0.042	0.6018	-0.038
0.1929	-0.092	0.6007	-0.042	0.6008	-0.038
0.1919	-0.092	0.5997	-0.042	0.5997	-0.038
0.1909	-0.092	0.5987	-0.043	0.5987	-0.039
0.1899	-0.092	0.5977	-0.043	0.5977	-0.039
0.1889	-0.092	0.5967	-0.043	0.5967	-0.039
0.1879	-0.092	0.5958	-0.043	0.5957	-0.039
0.1869	-0.092	0.5947	-0.043	0.5947	-0.039
0.1859	-0.093	0.5938	-0.044	0.5938	-0.039
0.1849	-0.093	0.5928	-0.044	0.5927	-0.04
0.1839	-0.093	0.5918	-0.044	0.5918	-0.04
0.1829	-0.093	0.5908	-0.044	0.5908	-0.04
0.1819	-0.093	0.5897	-0.044	0.5898	-0.04
0.1809	-0.093	0.5887	-0.045	0.5888	-0.04
0.1799	-0.093	0.5877	-0.045	0.5878	-0.041
0.1789	-0.093	0.5868	-0.045	0.5867	-0.041
0.1779	-0.093	0.5858	-0.045	0.5858	-0.041
0.1769	-0.093	0.5847	-0.045	0.5847	-0.041
0.1759	-0.093	0.5837	-0.046	0.5837	-0.041
0.1749	-0.093	0.5827	-0.046	0.5827	-0.041
0.1739	-0.093	0.5816	-0.046	0.5817	-0.042
0.173	-0.093	0.5807	-0.046	0.5807	-0.042
0.1719	-0.093	0.5797	-0.046	0.5797	-0.042
0.1709	-0.093	0.5787	-0.047	0.5787	-0.042
0.17	-0.093	0.5777	-0.047	0.5777	-0.042
0.169	-0.093	0.5767	-0.047	0.5767	-0.043
0.1679	-0.093	0.5757	-0.047	0.5757	-0.043
0.1669	-0.093	0.5747	-0.047	0.5747	-0.043
0.1659	-0.093	0.5737	-0.048	0.5737	-0.043
0.1649	-0.093	0.5727	-0.048	0.5727	-0.043
0.1639	-0.093	0.5717	-0.048	0.5717	-0.043
0.1629	-0.093	0.5707	-0.048	0.5707	-0.044
0.162	-0.093	0.5697	-0.048	0.5698	-0.044
0.161	-0.093	0.5687	-0.049	0.5687	-0.044
0.1599	-0.093	0.5677	-0.049	0.5677	-0.044
0.159	-0.093	0.5667	-0.049	0.5667	-0.044
0.158	-0.093	0.5657	-0.049	0.5657	-0.044
0.157	-0.093	0.5647	-0.049	0.5648	-0.044
0.156	-0.093	0.5637	-0.049	0.5637	-0.045
0.155	-0.093	0.5627	-0.05	0.5627	-0.045
0.154	-0.093	0.5617	-0.05	0.5617	-0.045
0.1529	-0.093	0.5608	-0.05	0.5607	-0.045
0.1519	-0.093	0.5597	-0.05	0.5597	-0.045
0.151	-0.093	0.5587	-0.05	0.5587	-0.045
0.15	-0.093	0.5577	-0.05	0.5577	-0.045
0.1489	-0.093	0.5567	-0.051	0.5568	-0.045
0.148	-0.093	0.5557	-0.051	0.5557	-0.045
0.1469	-0.093	0.5547	-0.051	0.5547	-0.046
0.146	-0.093	0.5537	-0.051	0.5537	-0.046
0.1449	-0.093	0.5527	-0.051	0.5527	-0.046
0.144	-0.094	0.5517	-0.051	0.5517	-0.046
0.143	-0.094	0.5507	-0.051	0.5507	-0.046
0.142	-0.094	0.5497	-0.051	0.5497	-0.046
0.141	-0.094	0.5487	-0.052	0.5487	-0.046
0.14	-0.094	0.5477	-0.052	0.5477	-0.046
0.1389	-0.094	0.5467	-0.052	0.5467	-0.046
0.138	-0.094	0.5458	-0.052	0.5458	-0.046
0.137	-0.094	0.5447	-0.052	0.5448	-0.046
0.136	-0.094	0.5437	-0.052	0.5437	-0.046
0.135	-0.094	0.5427	-0.052	0.5427	-0.046
0.1339	-0.094	0.5417	-0.052	0.5417	-0.046
0.1329	-0.094	0.5408	-0.052	0.5408	-0.046
0.132	-0.094	0.5398	-0.052	0.5398	-0.046
0.131	-0.094	0.5388	-0.052	0.5388	-0.047
0.13	-0.094	0.5378	-0.052	0.5377	-0.047
0.129	-0.094	0.5368	-0.052	0.5367	-0.047
0.1279	-0.094	0.5357	-0.053	0.5357	-0.047
0.1269	-0.095	0.5348	-0.053	0.5348	-0.047
0.1259	-0.095	0.5337	-0.053	0.5337	-0.047
0.1249	-0.095	0.5328	-0.053	0.5328	-0.047
0.1239	-0.095	0.5318	-0.053	0.5318	-0.047
0.1229	-0.095	0.5307	-0.053	0.5307	-0.047
0.1219	-0.095	0.5298	-0.053	0.5297	-0.047
0.1209	-0.095	0.5288	-0.053	0.5288	-0.047
0.12	-0.095	0.5277	-0.053	0.5278	-0.047
0.119	-0.095	0.5268	-0.053	0.5268	-0.047
0.118	-0.095	0.5258	-0.053	0.5257	-0.047
0.117	-0.095	0.5248	-0.053	0.5248	-0.047
0.116	-0.095	0.5238	-0.053	0.5238	-0.047
0.115	-0.096	0.5228	-0.053	0.5228	-0.047
0.1139	-0.096	0.5218	-0.053	0.5218	-0.047
0.113	-0.096	0.5208	-0.053	0.5208	-0.047
0.1119	-0.096	0.5198	-0.053	0.5198	-0.048
0.1109	-0.096	0.5188	-0.053	0.5187	-0.048
0.11	-0.096	0.5178	-0.053	0.5178	-0.048
0.109	-0.096	0.5167	-0.054	0.5168	-0.048
0.108	-0.096	0.5158	-0.054	0.5158	-0.048
0.1069	-0.096	0.5148	-0.054	0.5148	-0.048
0.106	-0.096	0.5137	-0.054	0.5138	-0.048
0.105	-0.097	0.5128	-0.054	0.5128	-0.048
0.104	-0.097	0.5118	-0.054	0.5118	-0.048
0.103	-0.097	0.5108	-0.054	0.5107	-0.048
0.102	-0.097	0.5097	-0.054	0.5097	-0.048
0.1009	-0.097	0.5088	-0.054	0.5087	-0.048
0.1	-0.097	0.5078	-0.054	0.5078	-0.048
0.09897	-0.097	0.5068	-0.054	0.5068	-0.048
0.09793	-0.097	0.5058	-0.054	0.5058	-0.049
0.09699	-0.098	0.5047	-0.054	0.5048	-0.049
0.09598	-0.098	0.5038	-0.054	0.5038	-0.049
0.09499	-0.098	0.5028	-0.055	0.5028	-0.049
0.09396	-0.098	0.5018	-0.055	0.5018	-0.049
0.09298	-0.098	0.5008	-0.055	0.5008	-0.049
0.09195	-0.098	0.4998	-0.055	0.4998	-0.049
0.091	-0.098	0.4988	-0.055	0.4988	-0.049
0.09001	-0.098	0.4978	-0.055	0.4978	-0.049
0.08895	-0.099	0.4968	-0.055	0.4968	-0.049
0.08798	-0.099	0.4958	-0.055	0.4957	-0.049
0.08694	-0.099	0.4948	-0.055	0.4948	-0.049
0.08597	-0.099	0.4938	-0.055	0.4938	-0.05
0.08494	-0.099	0.4928	-0.055	0.4927	-0.05
0.08392	-0.099	0.4917	-0.056	0.4917	-0.05
0.083	-0.1	0.4907	-0.056	0.4907	-0.05
0.08197	-0.1	0.4897	-0.056	0.4898	-0.05
0.08098	-0.1	0.4888	-0.056	0.4887	-0.05
0.08001	-0.1	0.4877	-0.056	0.4878	-0.05
0.07903	-0.1	0.4868	-0.056	0.4867	-0.05
0.07798	-0.1	0.4857	-0.056	0.4857	-0.05
0.07699	-0.101	0.4848	-0.056	0.4847	-0.051
0.076	-0.101	0.4837	-0.056	0.4837	-0.051
0.07499	-0.101	0.4828	-0.056	0.4828	-0.051
0.07401	-0.101	0.4818	-0.057	0.4817	-0.051
0.07301	-0.101	0.4807	-0.057	0.4808	-0.051
0.07199	-0.101	0.4797	-0.057	0.4797	-0.051
0.07103	-0.102	0.4788	-0.057	0.4788	-0.051
0.06998	-0.102	0.4778	-0.057	0.4777	-0.051
0.06899	-0.102	0.4768	-0.057	0.4768	-0.051
0.06802	-0.102	0.4758	-0.057	0.4758	-0.052
0.06703	-0.102	0.4747	-0.057	0.4748	-0.052
0.06602	-0.103	0.4738	-0.057	0.4738	-0.052
0.06502	-0.103	0.4728	-0.058	0.4727	-0.052
0.06404	-0.103	0.4717	-0.058	0.4717	-0.052
0.06295	-0.103	0.4708	-0.058	0.4707	-0.052
0.06203	-0.103	0.4698	-0.058	0.4698	-0.052
0.06102	-0.104	0.4688	-0.058	0.4687	-0.052
0.05996	-0.104	0.4678	-0.058	0.4678	-0.053
0.05902	-0.104	0.4668	-0.058	0.4668	-0.053
0.05804	-0.104	0.4658	-0.058	0.4658	-0.053
0.057	-0.104	0.4648	-0.059	0.4648	-0.053
0.05603	-0.105	0.4638	-0.059	0.4638	-0.053
0.05505	-0.105	0.4628	-0.059	0.4628	-0.053
0.05406	-0.105	0.4618	-0.059	0.4618	-0.053
0.05306	-0.105	0.4608	-0.059	0.4608	-0.053
0.052	-0.106	0.4598	-0.059	0.4598	-0.054
0.05106	-0.106	0.4588	-0.059	0.4588	-0.054
0.05005	-0.106	0.4578	-0.06	0.4578	-0.054
0.04905	-0.106	0.4568	-0.06	0.4567	-0.054
0.04806	-0.107	0.4558	-0.06	0.4558	-0.054
0.04706	-0.107	0.4548	-0.06	0.4548	-0.054
0.04604	-0.107	0.4538	-0.06	0.4537	-0.054
0.04504	-0.107	0.4528	-0.06	0.4527	-0.055
0.04402	-0.108	0.4518	-0.06	0.4518	-0.055
0.04301	-0.108	0.4508	-0.061	0.4508	-0.055
0.04204	-0.108	0.4498	-0.061	0.4498	-0.055
0.04104	-0.109	0.4487	-0.061	0.4488	-0.055
0.04003	-0.109	0.4478	-0.061	0.4478	-0.055
0.03901	-0.109	0.4468	-0.061	0.4468	-0.055
0.038	-0.109	0.4458	-0.061	0.4458	-0.056
0.03699	-0.11	0.4448	-0.061	0.4448	-0.056
0.03598	-0.11	0.4438	-0.062	0.4438	-0.056
0.03499	-0.11	0.4428	-0.062	0.4428	-0.056
0.03398	-0.111	0.4418	-0.062	0.4418	-0.056
0.033	-0.111	0.4408	-0.062	0.4408	-0.056
0.032	-0.111	0.4398	-0.062	0.4398	-0.056
0.03101	-0.111	0.4388	-0.062	0.4388	-0.057
0.02995	-0.112	0.4378	-0.063	0.4378	-0.057
0.029	-0.112	0.4368	-0.063	0.4368	-0.057
0.02799	-0.112	0.4358	-0.063	0.4358	-0.057
0.02701	-0.113	0.4348	-0.063	0.4348	-0.057
0.02604	-0.113	0.4338	-0.063	0.4338	-0.057
0.025	-0.113	0.4328	-0.063	0.4328	-0.058
0.024	-0.114	0.4318	-0.063	0.4318	-0.058
0.02299	-0.114	0.4308	-0.064	0.4308	-0.058
0.02201	-0.114	0.4298	-0.064	0.4298	-0.058
0.02101	-0.115	0.4288	-0.064	0.4288	-0.058
0.02002	-0.115	0.4278	-0.064	0.4278	-0.058
0.019	-0.115	0.4268	-0.064	0.4268	-0.059
0.01795	-0.116	0.4258	-0.064	0.4258	-0.059
0.01703	-0.116	0.4248	-0.065	0.4248	-0.059
0.016	-0.116	0.4239	-0.065	0.4238	-0.059
0.01502	-0.117	0.4228	-0.065	0.4228	-0.059
0.01397	-0.117	0.4218	-0.065	0.4218	-0.059
0.01304	-0.117	0.4208	-0.065	0.4208	-0.06
0.01203	-0.118	0.4198	-0.066	0.4198	-0.06
0.01101	-0.118	0.4189	-0.066	0.4188	-0.06
0.00999	-0.119	0.4178	-0.066	0.4178	-0.06
0.00902	-0.119	0.4169	-0.066	0.4169	-0.06
0.00802	-0.12	0.4159	-0.066	0.4159	-0.061
0.00701	-0.12	0.4148	-0.066	0.4148	-0.061
0.00604	-0.12	0.4138	-0.067	0.4138	-0.061
0.00503	-0.121	0.4128	-0.067	0.4128	-0.061
0.00405	-0.121	0.4118	-0.067	0.4118	-0.061
0.00303	-0.122	0.4108	-0.067	0.4108	-0.061
0.00201	-0.122	0.4098	-0.067	0.4098	-0.062
0.00104	-0.123	0.4089	-0.068	0.4088	-0.062
5.7e-05	-0.123	0.4078	-0.068	0.4079	-0.062
-0.000988	-0.124	0.4068	-0.068	0.4068	-0.062
-0.00199	-0.124	0.4058	-0.068	0.4058	-0.062
-0.00297	-0.125	0.4049	-0.068	0.4048	-0.063
-0.00396	-0.126	0.4039	-0.069	0.4039	-0.063
-0.00496	-0.126	0.4028	-0.069	0.4029	-0.063
-0.00598	-0.127	0.4018	-0.069	0.4018	-0.063
-0.00699	-0.127	0.4007	-0.069	0.4008	-0.064
-0.00799	-0.128	0.3998	-0.069	0.3998	-0.064
-0.009	-0.129	0.3988	-0.07	0.3988	-0.064
-0.01	-0.129	0.3978	-0.07	0.3978	-0.064
-0.01097	-0.13	0.3968	-0.07	0.3968	-0.064
-0.01202	-0.131	0.3958	-0.07	0.3958	-0.065
-0.01301	-0.132	0.3948	-0.07	0.3948	-0.065
-0.01397	-0.133	0.3938	-0.071	0.3938	-0.065
-0.01498	-0.134	0.3928	-0.071	0.3928	-0.065
-0.01597	-0.134	0.3918	-0.071	0.3918	-0.065
-0.01699	-0.135	0.3908	-0.071	0.3908	-0.066
-0.01794	-0.136	0.3898	-0.071	0.3898	-0.066
-0.01895	-0.138	0.3888	-0.072	0.3888	-0.066
-0.01998	-0.139	0.3878	-0.072	0.3878	-0.066
-0.02097	-0.14	0.3868	-0.072	0.3868	-0.067
-0.02199	-0.141	0.3858	-0.072	0.3858	-0.067
-0.02298	-0.142	0.3848	-0.073	0.3848	-0.067
-0.02394	-0.144	0.3838	-0.073	0.3838	-0.067
-0.02496	-0.145	0.3828	-0.073	0.3828	-0.068
-0.026	-0.147	0.3818	-0.073	0.3818	-0.068
-0.02697	-0.148	0.3808	-0.073	0.3808	-0.068
-0.02797	-0.15	0.3798	-0.074	0.3798	-0.068
-0.02895	-0.152	0.3788	-0.074	0.3788	-0.069
-0.02993	-0.153	0.3778	-0.074	0.3778	-0.069
-0.03098	-0.156	0.3768	-0.074	0.3768	-0.069
-0.03193	-0.158	0.3758	-0.075	0.3758	-0.069
-0.03296	-0.161	0.3748	-0.075	0.3748	-0.07
-0.03395	-0.165	0.3738	-0.075	0.3738	-0.07
-0.03494	-0.171	0.3728	-0.075	0.3728	-0.07
-0.03596	-0.178	0.3719	-0.075	0.3719	-0.07
-0.03693	-0.187	0.3708	-0.076	0.3708	-0.071
-0.03792	-0.198	0.3698	-0.076	0.3698	-0.071
-0.039	-0.211	0.3689	-0.076	0.3688	-0.071
-0.0399	-0.225	0.3678	-0.076	0.3679	-0.072
-0.04094	-0.239	0.3669	-0.077	0.3668	-0.072
-0.04197	-0.254	0.3658	-0.077	0.3659	-0.072
-0.04297	-0.27	0.3649	-0.077	0.3649	-0.072
-0.04392	-0.286	0.3638	-0.077	0.3638	-0.073
-0.04491	-0.303	0.3628	-0.078	0.3629	-0.073
-0.04596	-0.321	0.3618	-0.078	0.3618	-0.073
-0.04697	-0.34	0.3609	-0.078	0.3609	-0.074
-0.04791	-0.36	0.3599	-0.078	0.3599	-0.074
-0.04895	-0.381	0.3589	-0.079	0.3589	-0.074
-0.04993	-0.403	0.3578	-0.079	0.3578	-0.075
-0.05089	-0.427	0.3568	-0.079	0.3568	-0.075
-0.05191	-0.452	0.3559	-0.079	0.3558	-0.075
-0.05299	-0.479	0.3548	-0.08	0.3548	-0.075
-0.05399	-0.507	0.3538	-0.08	0.3538	-0.076
-0.05498	-0.535	0.3528	-0.08	0.3528	-0.076
-0.05605	-0.565	0.3518	-0.081	0.3518	-0.076
-0.05697	-0.596	0.3508	-0.081	0.3509	-0.077
-0.058	-0.628	0.3498	-0.081	0.3498	-0.077
-0.05905	-0.66	0.3489	-0.081	0.3489	-0.077
-0.05997	-0.693	0.3479	-0.082	0.3479	-0.078
-0.06099	-0.727	0.3469	-0.082	0.3468	-0.078
-0.06195	-0.762	0.3458	-0.082	0.3459	-0.078
-0.06298	-0.797	0.3448	-0.082	0.3448	-0.079
-0.06396	-0.832	0.3439	-0.083	0.3438	-0.079
-0.06501	-0.867	0.3428	-0.083	0.3428	-0.079
-0.06603	-0.903	0.3418	-0.083	0.3419	-0.08
-0.06696	-0.939	0.3408	-0.084	0.3409	-0.08
-0.06797	-0.974	0.3399	-0.084	0.3398	-0.08
-0.06897	-1.01	0.3389	-0.084	0.3389	-0.08
-0.07	-1.045	0.3379	-0.084	0.3379	-0.081
-0.07097	-1.08	0.3368	-0.085	0.3369	-0.081
-0.07194	-1.115	0.3359	-0.085	0.3358	-0.081
-0.07295	-1.149	0.3349	-0.085	0.3349	-0.082
-0.07393	-1.183	0.3339	-0.085	0.3339	-0.082
-0.07492	-1.217	0.3329	-0.086	0.3329	-0.082
-0.07593	-1.25	0.3319	-0.086	0.3318	-0.083
-0.07693	-1.283	0.3308	-0.086	0.3308	-0.083
-0.07794	-1.316	0.3299	-0.086	0.3298	-0.083
-0.07894	-1.348	0.3289	-0.087	0.3289	-0.083
-0.07995	-1.38	0.3279	-0.087	0.3279	-0.084
-0.081	-1.411	0.3269	-0.087	0.3269	-0.084
-0.08194	-1.443	0.3259	-0.088	0.3259	-0.084
-0.08293	-1.474	0.3249	-0.088	0.3249	-0.085
-0.08393	-1.505	0.3239	-0.088	0.3239	-0.085
-0.08498	-1.535	0.3229	-0.088	0.3229	-0.085
-0.08594	-1.566	0.3219	-0.089	0.3219	-0.085
-0.08695	-1.596	0.3209	-0.089	0.3209	-0.086
-0.08792	-1.626	0.3199	-0.089	0.3199	-0.086
-0.08894	-1.657	0.3189	-0.089	0.3189	-0.086
-0.08994	-1.687	0.3179	-0.09	0.3179	-0.086
-0.09089	-1.717	0.3169	-0.09	0.3169	-0.087
-0.09193	-1.747	0.3159	-0.09	0.3159	-0.087
-0.09294	-1.777	0.3149	-0.09	0.3149	-0.087
-0.09388	-1.807	0.3139	-0.091	0.3139	-0.087
-0.0949	-1.837	0.3129	-0.091	0.3129	-0.088
-0.09587	-1.866	0.3119	-0.091	0.3119	-0.088
-0.09689	-1.896	0.3109	-0.092	0.3109	-0.088
-0.09793	-1.926	0.3099	-0.092	0.3099	-0.089
-0.09888	-1.955	0.3089	-0.092	0.3089	-0.089
-0.09989	-1.985	0.3079	-0.092	0.3078	-0.089
-0.0989	-1.957	0.3069	-0.093	0.3069	-0.089
-0.09794	-1.931	0.3059	-0.093	0.3058	-0.089
-0.09694	-1.906	0.3048	-0.093	0.3049	-0.09
-0.09588	-1.882	0.3039	-0.093	0.3038	-0.09
-0.09492	-1.857	0.3028	-0.094	0.3028	-0.09
-0.09389	-1.832	0.3018	-0.094	0.3019	-0.09
-0.09293	-1.808	0.3008	-0.094	0.3008	-0.091
-0.09191	-1.783	0.2999	-0.094	0.2998	-0.091
-0.0909	-1.758	0.2988	-0.095	0.2988	-0.091
-0.08992	-1.733	0.2978	-0.095	0.2978	-0.091
-0.08897	-1.708	0.2968	-0.095	0.2969	-0.092
-0.08794	-1.683	0.2958	-0.095	0.2958	-0.092
-0.08694	-1.658	0.2949	-0.095	0.2949	-0.092
-0.08591	-1.633	0.2939	-0.096	0.2938	-0.092
-0.0849	-1.608	0.2929	-0.096	0.2929	-0.092
-0.08394	-1.582	0.2919	-0.096	0.2919	-0.093
-0.08292	-1.557	0.2909	-0.096	0.2909	-0.093
-0.08196	-1.531	0.2899	-0.097	0.2899	-0.093
-0.08092	-1.506	0.2889	-0.097	0.2888	-0.093
-0.07991	-1.48	0.2879	-0.097	0.2879	-0.093
-0.07895	-1.454	0.2869	-0.097	0.2868	-0.094
-0.07797	-1.429	0.2859	-0.098	0.2859	-0.094
-0.07695	-1.403	0.2849	-0.098	0.2848	-0.094
-0.07592	-1.377	0.2839	-0.098	0.2839	-0.094
-0.07495	-1.352	0.2829	-0.098	0.2829	-0.095
-0.07392	-1.326	0.2819	-0.098	0.2819	-0.095
-0.07301	-1.301	0.2809	-0.099	0.2808	-0.095
-0.07197	-1.275	0.2798	-0.099	0.2799	-0.095
-0.07095	-1.249	0.2789	-0.099	0.2789	-0.095
-0.06993	-1.224	0.2779	-0.099	0.2779	-0.096
-0.06895	-1.198	0.2769	-0.099	0.2768	-0.096
-0.06795	-1.172	0.2759	-0.1	0.2759	-0.096
-0.06699	-1.147	0.2749	-0.1	0.2749	-0.096
-0.06598	-1.121	0.2739	-0.1	0.2739	-0.096
-0.06495	-1.095	0.2729	-0.1	0.2729	-0.097
-0.06398	-1.07	0.2719	-0.101	0.2719	-0.097
-0.06301	-1.044	0.2709	-0.101	0.2709	-0.097
-0.06196	-1.019	0.2699	-0.101	0.2699	-0.097
-0.06103	-0.993	0.2689	-0.101	0.2689	-0.097
-0.05995	-0.968	0.2679	-0.101	0.2679	-0.098
-0.05902	-0.943	0.2669	-0.102	0.2669	-0.098
-0.058	-0.918	0.2659	-0.102	0.2659	-0.098
-0.05698	-0.892	0.2649	-0.102	0.2649	-0.098
-0.05597	-0.868	0.2639	-0.102	0.2639	-0.098
-0.05502	-0.842	0.2629	-0.102	0.2629	-0.098
-0.05404	-0.817	0.2618	-0.103	0.2619	-0.099
-0.05299	-0.793	0.2609	-0.103	0.2609	-0.099
-0.0519	-0.767	0.2599	-0.103	0.2599	-0.099
-0.05088	-0.742	0.2589	-0.103	0.2589	-0.099
-0.0499	-0.717	0.2579	-0.103	0.2579	-0.099
-0.04891	-0.693	0.2569	-0.104	0.2569	-0.099
-0.0479	-0.669	0.2559	-0.104	0.2559	-0.1
-0.04693	-0.645	0.2549	-0.104	0.2549	-0.1
-0.04592	-0.621	0.2539	-0.104	0.2539	-0.1
-0.04495	-0.597	0.2529	-0.104	0.2529	-0.1
-0.04391	-0.573	0.2519	-0.104	0.2519	-0.1
-0.04293	-0.549	0.2509	-0.105	0.2509	-0.1
-0.04201	-0.526	0.2499	-0.105	0.2499	-0.1
-0.04091	-0.503	0.2489	-0.105	0.2489	-0.1
-0.03992	-0.48	0.2479	-0.105	0.2479	-0.1
-0.03896	-0.457	0.2469	-0.105	0.2469	-0.1
-0.03793	-0.434	0.2459	-0.105	0.2459	-0.101
-0.03698	-0.412	0.2449	-0.105	0.2449	-0.101
-0.03597	-0.39	0.2439	-0.105	0.2439	-0.101
-0.03492	-0.369	0.2429	-0.105	0.2429	-0.101
-0.03396	-0.347	0.2419	-0.106	0.2419	-0.101
-0.03295	-0.327	0.2409	-0.106	0.2409	-0.101
-0.03198	-0.307	0.2399	-0.106	0.2399	-0.101
-0.03093	-0.287	0.2389	-0.106	0.2389	-0.101
-0.02998	-0.267	0.2379	-0.106	0.2379	-0.101
-0.02896	-0.249	0.2369	-0.106	0.2369	-0.101
-0.02799	-0.231	0.2359	-0.106	0.2359	-0.101
-0.02697	-0.213	0.2349	-0.106	0.2349	-0.1
-0.02597	-0.197	0.2339	-0.106	0.2339	-0.1
-0.02492	-0.181	0.233	-0.106	0.2329	-0.1
-0.02401	-0.166	0.2319	-0.106	0.2319	-0.1
-0.02294	-0.152	0.2309	-0.106	0.2309	-0.1
-0.02201	-0.139	0.2299	-0.106	0.2299	-0.1
-0.02094	-0.126	0.2289	-0.106	0.2289	-0.1
-0.01998	-0.115	0.2279	-0.106	0.2279	-0.1
-0.01897	-0.105	0.2269	-0.106	0.2269	-0.1
-0.01795	-0.095	0.2259	-0.106	0.2259	-0.1
-0.01696	-0.086	0.2249	-0.106	0.2249	-0.099
-0.01599	-0.078	0.224	-0.106	0.2239	-0.099
-0.015	-0.071	0.2229	-0.106	0.2229	-0.099
-0.01397	-0.064	0.2219	-0.105	0.2219	-0.099
-0.01296	-0.058	0.2209	-0.105	0.221	-0.099
-0.012	-0.052	0.2199	-0.105	0.2199	-0.099
-0.01098	-0.046	0.2189	-0.105	0.2189	-0.099
-0.00999	-0.04	0.2179	-0.105	0.2179	-0.098
-0.00902	-0.035	0.2169	-0.105	0.2169	-0.098
-0.00797	-0.029	0.2159	-0.105	0.2159	-0.098
-0.00698	-0.023	0.2149	-0.105	0.2149	-0.098
-0.00598	-0.018	0.2139	-0.105	0.2139	-0.098
-0.00495	-0.013	0.2129	-0.105	0.2129	-0.098
-0.00398	-0.007	0.2119	-0.105	0.2119	-0.097
-0.00299	-0.002	0.2109	-0.104	0.2108	-0.097
-0.00199	0.004	0.2099	-0.104	0.2099	-0.097
-0.000998	0.009	0.2089	-0.104	0.2089	-0.097
7e-05	0.015	0.2079	-0.104	0.2079	-0.097
0.00103	0.02	0.2069	-0.104	0.2069	-0.096
0.00203	0.025	0.2059	-0.104	0.2059	-0.096
0.00305	0.031	0.2049	-0.104	0.2049	-0.096
0.00404	0.037	0.2039	-0.104	0.2038	-0.096
0.00498	0.042	0.2029	-0.103	0.2029	-0.096
0.00602	0.048	0.2019	-0.103	0.2019	-0.095
0.00705	0.054	0.2009	-0.103	0.2009	-0.095
0.00805	0.061	0.1999	-0.103	0.1999	-0.095
0.00899	0.067	0.1989	-0.103	0.1989	-0.095
0.01001	0.073	0.1979	-0.103	0.1979	-0.095
0.011	0.08	0.1969	-0.103	0.1969	-0.095
0.012	0.087	0.1959	-0.103	0.1959	-0.094
0.01304	0.095	0.1949	-0.103	0.1949	-0.094
0.01403	0.102	0.1939	-0.102	0.1939	-0.094
0.015	0.11	0.1929	-0.102	0.1928	-0.094
0.01597	0.118	0.1919	-0.102	0.1919	-0.094
0.017	0.127	0.1909	-0.102	0.1909	-0.094
0.01802	0.136	0.1898	-0.102	0.1899	-0.093
0.01901	0.145	0.1889	-0.102	0.1889	-0.093
0.01998	0.155	0.1879	-0.102	0.1879	-0.093
0.02099	0.164	0.1869	-0.102	0.1869	-0.093
0.02197	0.175	0.1859	-0.102	0.1859	-0.093
0.023	0.185	0.1849	-0.101	0.1849	-0.093
0.02401	0.196	0.1839	-0.101	0.1839	-0.093
0.025	0.207	0.1829	-0.101	0.1829	-0.093
0.02604	0.219	0.1819	-0.101	0.1819	-0.092
0.02699	0.231	0.1809	-0.101	0.1809	-0.092
0.02802	0.243	0.1799	-0.101	0.1799	-0.092
0.029	0.255	0.1789	-0.101	0.1789	-0.092
0.02999	0.268	0.1779	-0.101	0.1779	-0.092
0.03093	0.281	0.1769	-0.101	0.1769	-0.092
0.032	0.294	0.1759	-0.101	0.1759	-0.092
0.03297	0.308	0.1749	-0.101	0.1749	-0.092
0.03398	0.321	0.1739	-0.1	0.1739	-0.092
0.03494	0.335	0.1729	-0.1	0.1729	-0.091
0.03598	0.349	0.172	-0.1	0.172	-0.091
0.03701	0.364	0.1709	-0.1	0.1709	-0.091
0.03797	0.378	0.1699	-0.1	0.17	-0.091
0.03901	0.394	0.1689	-0.1	0.1689	-0.091
0.04006	0.409	0.168	-0.1	0.168	-0.091
0.04102	0.424	0.167	-0.1	0.167	-0.091
0.04201	0.439	0.1659	-0.1	0.1659	-0.091
0.043	0.454	0.1649	-0.1	0.1649	-0.091
0.04402	0.47	0.1639	-0.1	0.1639	-0.091
0.04504	0.485	0.1629	-0.1	0.1629	-0.091
0.04607	0.501	0.1619	-0.1	0.1619	-0.091
0.04701	0.517	0.161	-0.1	0.1609	-0.091
0.04804	0.532	0.16	-0.1	0.16	-0.091
0.04905	0.548	0.159	-0.1	0.159	-0.091
0.05001	0.564	0.158	-0.1	0.158	-0.09
0.05105	0.58	0.157	-0.1	0.157	-0.09
0.05205	0.597	0.156	-0.1	0.156	-0.09
0.05304	0.613	0.155	-0.1	0.155	-0.09
0.05405	0.629	0.154	-0.1	0.154	-0.09
0.05498	0.645	0.153	-0.099	0.1529	-0.09
0.05606	0.662	0.1519	-0.099	0.152	-0.09
0.05704	0.678	0.151	-0.1	0.151	-0.09
0.05804	0.695	0.15	-0.1	0.15	-0.09
0.05905	0.712	0.1489	-0.099	0.1489	-0.09
0.06003	0.729	0.148	-0.099	0.1479	-0.09
0.061	0.746	0.1469	-0.099	0.1469	-0.09
0.06201	0.763	0.1459	-0.099	0.146	-0.09
0.06303	0.78	0.1449	-0.099	0.1449	-0.09
0.06403	0.798	0.1439	-0.099	0.1439	-0.09
0.06501	0.816	0.1429	-0.099	0.1429	-0.09
0.06596	0.834	0.1419	-0.099	0.1419	-0.09
0.06695	0.853	0.141	-0.099	0.1409	-0.09
0.06802	0.871	0.14	-0.099	0.1399	-0.09
0.06899	0.89	0.139	-0.1	0.1389	-0.09
0.06999	0.909	0.138	-0.1	0.138	-0.09
0.071	0.928	0.1369	-0.1	0.137	-0.09
0.07201	0.947	0.136	-0.1	0.1359	-0.09
0.07297	0.967	0.135	-0.1	0.1349	-0.09
0.074	0.986	0.134	-0.1	0.134	-0.09
0.075	1.006	0.133	-0.1	0.133	-0.09
0.07599	1.026	0.132	-0.1	0.1319	-0.09
0.07702	1.046	0.131	-0.1	0.131	-0.09
0.078	1.066	0.13	-0.1	0.13	-0.09
0.079	1.086	0.129	-0.1	0.129	-0.09
0.08001	1.106	0.128	-0.1	0.128	-0.09
0.081	1.127	0.1269	-0.1	0.1269	-0.09
0.08196	1.147	0.1259	-0.1	0.1259	-0.09
0.083	1.168	0.1249	-0.1	0.1249	-0.09
0.08395	1.189	0.1239	-0.1	0.1239	-0.09
0.08496	1.21	0.1229	-0.1	0.1229	-0.09
0.08594	1.231	0.122	-0.1	0.122	-0.09
0.08695	1.252	0.1209	-0.1	0.1209	-0.09
0.08795	1.273	0.1199	-0.1	0.1199	-0.09
0.0889	1.294	0.1189	-0.1	0.119	-0.09
0.08996	1.316	0.1179	-0.1	0.1179	-0.09
0.09099	1.337	0.1169	-0.1	0.1169	-0.09
0.09197	1.358	0.116	-0.1	0.1159	-0.09
0.09298	1.379	0.115	-0.1	0.1149	-0.09
0.09399	1.4	0.114	-0.101	0.1139	-0.09
0.09496	1.421	0.1129	-0.101	0.1129	-0.09
0.09598	1.441	0.1119	-0.101	0.1119	-0.09
0.09701	1.461	0.111	-0.101	0.111	-0.091
0.09799	1.482	0.1099	-0.101	0.1099	-0.091
0.09898	1.501	0.109	-0.101	0.109	-0.091
0.09997	1.521	0.1079	-0.101	0.1079	-0.091
0.101	1.54	0.107	-0.101	0.1069	-0.091
0.1019	1.558	0.1059	-0.101	0.106	-0.091
0.103	1.576	0.105	-0.101	0.1049	-0.091
0.104	1.593	0.104	-0.101	0.1039	-0.091
0.105	1.609	0.1029	-0.101	0.103	-0.091
0.106	1.624	0.102	-0.101	0.1019	-0.091
0.107	1.638	0.101	-0.102	0.101	-0.091
0.1079	1.651	0.1	-0.102	0.09994	-0.091
0.109	1.663	0.09897	-0.102	0.09893	-0.091
0.11	1.673	0.09798	-0.102	0.09801	-0.091
0.1109	1.681	0.09701	-0.102	0.09699	-0.092
0.1119	1.687	0.09596	-0.102	0.09595	-0.092
0.113	1.691	0.09497	-0.102	0.09497	-0.092
0.114	1.693	0.09399	-0.102	0.09391	-0.092
0.115	1.693	0.09291	-0.102	0.09296	-0.092
0.1159	1.69	0.09197	-0.103	0.09195	-0.092
0.1169	1.683	0.09095	-0.103	0.09093	-0.092
0.1179	1.673	0.08997	-0.103	0.08999	-0.092
0.1188	1.659	0.08896	-0.103	0.08895	-0.092
0.1199	1.641	0.08795	-0.103	0.08799	-0.092
0.1209	1.618	0.08697	-0.103	0.08692	-0.093
0.1219	1.591	0.08597	-0.103	0.08597	-0.093
0.1229	1.558	0.08496	-0.104	0.08494	-0.093
0.124	1.519	0.08395	-0.104	0.08396	-0.093
0.1249	1.473	0.08295	-0.104	0.08294	-0.093
0.1259	1.421	0.08197	-0.104	0.082	-0.093
0.1269	1.362	0.08099	-0.104	0.081	-0.093
0.128	1.296	0.07995	-0.104	0.08001	-0.093
0.1289	1.222	0.07899	-0.104	0.07902	-0.094
0.13	1.142	0.07805	-0.105	0.07801	-0.094
0.131	1.052	0.07702	-0.105	0.07704	-0.094
0.132	0.955	0.07598	-0.105	0.07597	-0.094
0.1329	0.853	0.075	-0.105	0.07503	-0.094
0.134	0.746	0.07398	-0.105	0.07398	-0.094
0.135	0.637	0.07301	-0.105	0.07297	-0.094
0.136	0.527	0.07199	-0.106	0.07197	-0.095
0.137	0.419	0.07101	-0.106	0.071	-0.095
0.138	0.318	0.07002	-0.106	0.06996	-0.095
0.139	0.23	0.06897	-0.106	0.06898	-0.095
0.14	0.159	0.06799	-0.106	0.06801	-0.095
0.141	0.108	0.06699	-0.107	0.06695	-0.095
0.1419	0.074	0.06603	-0.107	0.06599	-0.096
0.1429	0.053	0.06498	-0.107	0.06498	-0.096
0.1439	0.04	0.06405	-0.107	0.06397	-0.096
0.1449	0.032	0.06303	-0.107	0.06299	-0.096
0.1459	0.026	0.062	-0.108	0.062	-0.096
0.1469	0.023	0.06104	-0.108	0.06104	-0.097
0.1479	0.021	0.06003	-0.108	0.06004	-0.097
0.149	0.02	0.05902	-0.108	0.059	-0.097
0.15	0.018	0.05807	-0.109	0.05808	-0.097
0.151	0.017	0.05704	-0.109	0.05705	-0.097
0.1519	0.017	0.05604	-0.109	0.05602	-0.098
0.153	0.016	0.05504	-0.109	0.05501	-0.098
0.154	0.015	0.05403	-0.109	0.05403	-0.098
0.155	0.015	0.05303	-0.11	0.05305	-0.098
0.156	0.014	0.05205	-0.11	0.05203	-0.098
0.1569	0.014	0.05107	-0.11	0.05108	-0.099
0.158	0.013	0.05	-0.11	0.05004	-0.099
0.159	0.013	0.04903	-0.111	0.04902	-0.099
0.1599	0.013	0.04805	-0.111	0.04804	-0.099
0.161	0.012	0.04706	-0.111	0.04701	-0.099
0.1619	0.012	0.04607	-0.112	0.04605	-0.1
0.1629	0.012	0.04499	-0.112	0.04502	-0.1
0.1639	0.012	0.04401	-0.112	0.04402	-0.1
0.165	0.011	0.04298	-0.112	0.04303	-0.1
0.1659	0.011	0.04204	-0.113	0.04205	-0.101
0.1669	0.011	0.04101	-0.113	0.04102	-0.101
0.168	0.011	0.04003	-0.113	0.04004	-0.101
0.169	0.011	0.03905	-0.113	0.03902	-0.101
0.1699	0.01	0.03802	-0.114	0.03805	-0.102
0.1709	0.01	0.03698	-0.114	0.03701	-0.102
0.1719	0.01	0.03598	-0.114	0.036	-0.102
0.1729	0.01	0.03497	-0.115	0.03498	-0.103
0.1739	0.01	0.03398	-0.115	0.03397	-0.103
0.1749	0.01	0.033	-0.115	0.03299	-0.103
0.1759	0.01	0.03201	-0.116	0.03203	-0.103
0.1769	0.01	0.03098	-0.116	0.03099	-0.104
0.1779	0.01	0.03	-0.116	0.03	-0.104
0.1789	0.01	0.02901	-0.117	0.02893	-0.104
0.1799	0.01	0.02801	-0.117	0.02799	-0.105
0.1809	0.01	0.02698	-0.117	0.02698	-0.105
0.1819	0.01	0.02602	-0.118	0.02603	-0.105
0.1829	0.01	0.02499	-0.118	0.02498	-0.106
0.1839	0.01	0.02395	-0.118	0.024	-0.106
0.1849	0.01	0.02301	-0.119	0.023	-0.106
0.1859	0.01	0.022	-0.119	0.02197	-0.107
0.1869	0.01	0.02099	-0.12	0.02098	-0.107
0.1879	0.01	0.02	-0.12	0.02	-0.107
0.1889	0.01	0.01898	-0.12	0.019	-0.108
0.1899	0.01	0.018	-0.121	0.01797	-0.108
0.1909	0.01	0.017	-0.121	0.01698	-0.109
0.1919	0.01	0.01601	-0.122	0.01603	-0.109
0.1929	0.01	0.01504	-0.122	0.01502	-0.109
0.1939	0.01	0.01399	-0.122	0.01404	-0.11
0.1949	0.01	0.01302	-0.123	0.01304	-0.11
0.1959	0.01	0.01199	-0.123	0.012	-0.111
0.1969	0.01	0.011	-0.124	0.01101	-0.111
0.1978	0.01	0.01003	-0.124	0.01001	-0.112
0.1989	0.01	0.00904	-0.125	0.00903	-0.112
0.1999	0.011	0.00802	-0.125	0.00801	-0.113
0.2009	0.011	0.00703	-0.126	0.00705	-0.113
0.2019	0.011	0.00597	-0.126	0.00601	-0.114
0.2029	0.011	0.00503	-0.127	0.00501	-0.114
0.2039	0.011	0.00402	-0.127	0.00404	-0.115
0.2049	0.011	0.00304	-0.128	0.00304	-0.116
0.2059	0.011	0.00205	-0.128	0.002	-0.116
[truncated: 2,202 more rows]

## Sheet: Fig. 2b
EMIC-AlCl3		LiCl-NaCl-KCl-AlCl3
Time (h)	Voltage (V)	Time (h)	Voltage (V)
-5.55555e-10	0.0006	-5.55555e-09	-0.0052
0.00472	-0.0269	0.00778	-0.0077
0.005	-0.0269	0.00806	-0.0077
0.01	-0.026	0.01611	-0.008
0.01028	-0.026	0.01639	-0.0083
0.01528	-0.026	0.02444	-0.0086
0.01556	-0.026	0.02472	-0.0086
0.02056	-0.026	0.03278	-0.0093
0.02083	-0.026	0.03306	-0.0093
0.02583	-0.0263	0.04111	-0.0096
0.02611	-0.0263	0.04139	-0.0096
0.03111	-0.0263	0.04944	-0.0099
0.03139	-0.0263	0.04972	-0.0099
0.03639	-0.0266	0.05778	-0.0105
0.03667	-0.0266	0.05806	-0.0105
0.04167	-0.0269	0.06611	-0.0108
0.04194	-0.0269	0.06639	-0.0108
0.04694	-0.0272	0.07444	-0.0111
0.04722	-0.0269	0.07472	-0.0111
0.05222	-0.0272	0.08278	-0.0117
0.0525	-0.0272	0.08306	-0.0117
0.0575	-0.0275	0.09111	-0.012
0.05778	-0.0275	0.09139	-0.012
0.06278	-0.0282	0.09944	-0.012
0.06306	-0.0275	0.09972	-0.0124
0.06806	-0.0282	0.10778	-0.0124
0.06833	-0.0282	0.10806	-0.0124
0.07333	-0.0282	0.11611	-0.0127
0.07361	-0.0285	0.11639	-0.0127
0.07861	-0.0285	0.12444	-0.013
0.07889	-0.0285	0.12472	-0.013
0.08389	-0.0285	0.13278	-0.0133
0.08417	-0.0288	0.13306	-0.0133
0.08917	-0.0288	0.14111	-0.0133
0.08944	-0.0288	0.14139	-0.0133
0.09444	-0.0288	0.14944	-0.0136
0.09472	-0.0291	0.14972	-0.0136
0.09972	-0.0291	0.15778	-0.0139
0.1	-0.0291	0.15806	-0.0139
0.105	-0.0291	0.16611	-0.0139
0.10528	-0.0291	0.16639	-0.0139
0.11028	-0.0294	0.17444	-0.0142
0.11056	-0.0294	0.17472	-0.0142
0.11556	-0.0294	0.18278	-0.0145
0.11583	-0.0294	0.18306	-0.0145
0.12083	-0.0297	0.19111	-0.0145
0.12111	-0.0294	0.19139	-0.0145
0.12611	-0.0297	0.19944	-0.0148
0.12639	-0.0297	0.19972	-0.0148
0.13139	-0.0297	0.20778	-0.0148
0.13167	-0.0297	0.20806	-0.0148
0.13667	-0.0297	0.21611	-0.0151
0.13694	-0.0297	0.21639	-0.0151
0.14194	-0.03	0.22444	-0.0151
0.14222	-0.03	0.22472	-0.0151
0.14722	-0.03	0.23278	-0.0155
0.1475	-0.03	0.23306	-0.0155
0.1525	-0.03	0.24111	-0.0155
0.15278	-0.03	0.24139	-0.0155
0.15778	-0.03	0.24944	-0.0158
0.15806	-0.0303	0.24972	-0.0158
0.16306	-0.0303	0.25778	-0.0158
0.16333	-0.0303	0.25806	-0.0158
0.16833	-0.0303	0.26611	-0.0161
0.16861	-0.0303	0.26639	-0.0161
0.17361	-0.0303	0.27444	-0.0161
0.17389	-0.0303	0.27472	-0.0161
0.17889	-0.0303	0.28278	-0.0164
0.17917	-0.0306	0.28306	-0.0164
0.18417	-0.0306	0.29111	-0.0164
0.18444	-0.0306	0.29139	-0.0164
0.18944	-0.0306	0.29944	-0.0164
0.18972	-0.0306	0.29972	-0.0164
0.19472	-0.0306	0.30778	-0.0167
0.195	-0.0306	0.30806	-0.0167
0.2	-0.0306	0.31611	-0.0167
0.20028	-0.0306	0.31639	-0.0167
0.20528	-0.0306	0.32444	-0.0167
0.20556	-0.0306	0.32472	-0.017
0.21056	-0.0306	0.33278	-0.017
0.21083	-0.0306	0.33306	-0.017
0.21583	-0.0306	0.34111	-0.017
0.21611	-0.0306	0.34139	-0.017
0.22111	-0.0306	0.34944	-0.0173
0.22139	-0.0306	0.34972	-0.017
0.22639	-0.031	0.35778	-0.0173
0.22667	-0.031	0.35806	-0.0173
0.23167	-0.031	0.36611	-0.0173
0.23194	-0.031	0.36639	-0.0173
0.23694	-0.031	0.37444	-0.0176
0.23722	-0.031	0.37472	-0.0173
0.24222	-0.031	0.38278	-0.0176
0.2425	-0.031	0.38306	-0.0176
0.2475	-0.031	0.39111	-0.0176
0.24778	-0.031	0.39139	-0.0176
0.25278	-0.031	0.39944	-0.0176
0.25306	-0.031	0.39972	-0.0176
0.25806	-0.031	0.40778	-0.0176
0.25833	-0.031	0.40806	-0.0179
0.26333	-0.031	0.41611	-0.0179
0.26361	-0.031	0.41639	-0.0179
0.26861	-0.031	0.42444	-0.0179
0.26889	-0.031	0.42472	-0.0179
0.27389	-0.031	0.43278	-0.0179
0.27417	-0.031	0.43306	-0.0179
0.27917	-0.031	0.44083	-0.0182
0.27944	-0.031	0.44111	-0.0182
0.28444	-0.031	0.44917	-0.0182
0.28472	-0.031	0.44944	-0.0182
0.28972	-0.031	0.4575	-0.0182
0.29	-0.031	0.45778	-0.0182
0.295	-0.031	0.46583	-0.0182
0.29528	-0.031	0.46611	-0.0186
0.30028	-0.031	0.47417	-0.0186
0.30056	-0.031	0.47444	-0.0182
0.30556	-0.031	0.4825	-0.0186
0.30583	-0.031	0.48278	-0.0186
0.31083	-0.031	0.49083	-0.0186
0.31111	-0.0313	0.49111	-0.0186
0.31611	-0.031	0.49917	-0.0186
0.31639	-0.031	0.49944	-0.0186
0.32139	-0.031	0.5075	-0.0189
0.32167	-0.031	0.50778	-0.0186
0.32667	-0.031	0.51583	-0.0189
0.32694	-0.031	0.51611	-0.0189
0.33194	-0.0313	0.52417	-0.0189
0.33222	-0.031	0.52444	-0.0189
0.33722	-0.0313	0.5325	-0.0189
0.3375	-0.031	0.53278	-0.0189
0.3425	-0.031	0.54083	-0.0189
0.34278	-0.031	0.54111	-0.0189
0.34778	-0.031	0.54917	-0.0195
0.34806	-0.031	0.54944	-0.0189
0.35306	-0.031	0.5575	-0.0195
0.35333	-0.031	0.55778	-0.0195
0.35833	-0.031	0.56583	-0.0195
0.35861	-0.031	0.56611	-0.0195
0.36361	-0.031	0.57417	-0.0195
0.36389	-0.031	0.57444	-0.0195
0.36889	-0.031	0.5825	-0.0195
0.36917	-0.031	0.58278	-0.0195
0.37417	-0.031	0.59083	-0.0195
0.37444	-0.0313	0.59111	-0.0195
0.37944	-0.031	0.59917	-0.0195
0.37972	-0.031	0.59944	-0.0195
0.38472	-0.031	0.6075	-0.0198
0.385	-0.031	0.60778	-0.0198
0.39	-0.031	0.61583	-0.0198
0.39028	-0.031	0.61611	-0.0198
0.39528	-0.031	0.62417	-0.0198
0.39556	-0.031	0.62444	-0.0198
0.40056	-0.031	0.6325	-0.0198
0.40083	-0.0313	0.63278	-0.0198
0.40583	-0.031	0.64083	-0.0198
0.40611	-0.031	0.64111	-0.0198
0.41111	-0.031	0.64917	-0.0198
0.41139	-0.031	0.64944	-0.0201
0.41639	-0.031	0.6575	-0.0198
0.41667	-0.031	0.65778	-0.0201
0.42167	-0.031	0.66583	-0.0201
0.42194	-0.031	0.66611	-0.0201
0.42694	-0.031	0.67417	-0.0201
0.42722	-0.031	0.67444	-0.0201
0.43222	-0.0306	0.6825	-0.0201
0.4325	-0.031	0.68278	-0.0201
0.4375	-0.031	0.69083	-0.0201
0.43778	-0.031	0.69111	-0.0201
0.44278	-0.031	0.69917	-0.0201
0.44306	-0.031	0.69944	-0.0201
0.44806	-0.031	0.7075	-0.0201
0.44833	-0.031	0.70778	-0.0201
0.45333	-0.031	0.71583	-0.0201
0.45361	-0.031	0.71611	-0.0201
0.45861	-0.031	0.72417	-0.0204
0.45889	-0.031	0.72444	-0.0204
0.46389	-0.031	0.7325	-0.0204
0.46417	-0.031	0.73278	-0.0204
0.46917	-0.031	0.74083	-0.0204
0.46944	-0.031	0.74111	-0.0204
0.47444	-0.031	0.74917	-0.0204
0.47472	-0.031	0.74944	-0.0204
0.47972	-0.031	0.7575	-0.0204
0.48	-0.0306	0.75778	-0.0204
0.485	-0.031	0.76583	-0.0204
0.48528	-0.0306	0.76611	-0.0204
0.49028	-0.0306	0.77417	-0.0204
0.49056	-0.031	0.77444	-0.0204
0.49556	-0.0306	0.7825	-0.0204
0.49583	-0.031	0.78278	-0.0207
0.50083	-0.031	0.79083	-0.0207
0.50111	-0.031	0.79111	-0.0204
0.50611	-0.031	0.79917	-0.0207
0.50639	-0.0306	0.79944	-0.0207
0.51139	-0.031	0.8075	-0.0204
0.51167	-0.031	0.80778	-0.0207
0.51667	-0.0306	0.81583	-0.0207
0.51694	-0.0306	0.81611	-0.0207
0.52194	-0.0306	0.82417	-0.0207
0.52222	-0.0306	0.82444	-0.0207
0.52722	-0.0306	0.8325	-0.0207
0.5275	-0.031	0.83278	-0.0207
0.5325	-0.0306	0.84083	-0.0207
0.53278	-0.0306	0.84111	-0.0207
0.53778	-0.0306	0.84917	-0.0207
0.53806	-0.0306	0.84944	-0.0207
0.54306	-0.0306	0.8575	-0.0207
0.54333	-0.0306	0.85778	-0.0207
0.54833	-0.0306	0.86583	-0.0207
0.54861	-0.0306	0.86611	-0.0207
0.55361	-0.0303	0.87417	-0.021
0.55389	-0.0306	0.87444	-0.0207
0.55889	-0.0306	0.8825	-0.021
0.55917	-0.0306	0.88278	-0.0207
0.56417	-0.0306	0.89083	-0.021
0.56444	-0.0306	0.89111	-0.0207
0.56944	-0.0306	0.89917	-0.021
0.56972	-0.0306	0.89944	-0.021
0.57472	-0.0306	0.9075	-0.021
0.575	-0.0306	0.90778	-0.0207
0.58	-0.0303	0.91583	-0.021
0.58028	-0.0306	0.91611	-0.021
0.58528	-0.0306	0.92417	-0.021
0.58556	-0.0306	0.92444	-0.021
0.59056	-0.0306	0.9325	-0.021
0.59083	-0.0306	0.93278	-0.021
0.59583	-0.0306	0.94083	-0.021
0.59611	-0.0306	0.94111	-0.021
0.60111	-0.0306	0.94917	-0.021
0.60139	-0.0306	0.94944	-0.021
0.60639	-0.0303	0.9575	-0.021
0.60667	-0.0303	0.95778	-0.021
0.61167	-0.0306	0.96583	-0.021
0.61194	-0.0306	0.96611	-0.021
0.61694	-0.0303	0.97417	-0.021
0.61722	-0.0303	0.97444	-0.021
0.62222	-0.0306	0.9825	-0.021
0.6225	-0.0306	0.98278	-0.021
0.6275	-0.0303	0.99083	-0.021
0.62778	-0.0303	0.99111	-0.021
0.63278	-0.0303	0.99917	-0.0213
0.63306	-0.0303	0.99944	-0.021
0.63806	-0.0303	1.0075	-0.0213
0.63833	-0.0303	1.00778	-0.021
0.64333	-0.0303	1.01583	-0.0213
0.64361	-0.0303	1.01611	-0.0213
0.64861	-0.0303	1.02417	-0.021
0.64889	-0.0303	1.02444	-0.0213
0.65389	-0.0303	1.0325	-0.0213
0.65417	-0.0303	1.03278	-0.021
0.65917	-0.0303	1.04083	-0.0213
0.65944	-0.0303	1.04111	-0.0213
0.66444	-0.0303	1.04917	-0.0213
0.66472	-0.0303	1.04944	-0.0213
0.66972	-0.0303	1.0575	-0.0213
0.67	-0.0303	1.05778	-0.0213
0.675	-0.0303	1.06583	-0.0213
0.67528	-0.0303	1.06611	-0.0213
0.68028	-0.0303	1.07417	-0.0213
0.68056	-0.0303	1.07444	-0.0213
0.68556	-0.0303	1.0825	-0.0213
0.68583	-0.03	1.08278	-0.0213
0.69083	-0.0303	1.09083	-0.0213
0.69111	-0.0303	1.09111	-0.0213
0.69611	-0.03	1.09917	-0.0213
0.69639	-0.03	1.09944	-0.0213
0.70139	-0.0303	1.1075	-0.0213
0.70167	-0.03	1.10778	-0.0213
0.70667	-0.0303	1.11583	-0.0213
0.70694	-0.03	1.11611	-0.0213
0.71194	-0.03	1.12417	-0.0213
0.71222	-0.0303	1.12444	-0.0213
0.71722	-0.0303	1.1325	-0.0213
0.7175	-0.0303	1.13278	-0.0213
0.7225	-0.0303	1.14083	-0.0217
0.72278	-0.03	1.14111	-0.0213
0.72778	-0.03	1.14917	-0.0213
0.72806	-0.0303	1.14944	-0.0217
0.73306	-0.0303	1.1575	-0.0217
0.73333	-0.03	1.15778	-0.0217
0.73833	-0.03	1.16583	-0.0217
0.73861	-0.03	1.16611	-0.0217
0.74361	-0.03	1.17417	-0.0217
0.74389	-0.03	1.17444	-0.0217
0.74889	-0.03	1.1825	-0.0217
0.74917	-0.03	1.18278	-0.0213
0.75417	-0.0303	1.19083	-0.0217
0.75444	-0.03	1.19111	-0.0217
0.75944	-0.03	1.19917	-0.0217
0.75972	-0.0303	1.19944	-0.0217
0.76472	-0.03	1.2075	-0.0217
0.765	-0.03	1.20778	-0.0217
0.77	-0.03	1.21583	-0.0217
0.77028	-0.0303	1.21611	-0.0217
0.77528	-0.03	1.22417	-0.0217
0.77556	-0.03	1.22444	-0.0217
0.78056	-0.03	1.2325	-0.0217
0.78083	-0.03	1.23278	-0.0217
0.78583	-0.03	1.24083	-0.0217
0.78611	-0.03	1.24111	-0.0217
0.79111	-0.03	1.24917	-0.0217
0.79139	-0.03	1.24944	-0.0217
0.79639	-0.0303	1.2575	-0.0217
0.79667	-0.0297	1.25778	-0.0217
0.80167	-0.03	1.26583	-0.0217
0.80194	-0.0297	1.26611	-0.0217
0.80694	-0.03	1.27417	-0.0217
0.80722	-0.03	1.27444	-0.0217
0.81222	-0.0297	1.2825	-0.0217
0.8125	-0.0297	1.28278	-0.0217
0.8175	-0.03	1.29083	-0.0217
0.81778	-0.0297	1.29111	-0.0217
0.82278	-0.03	1.29917	-0.0217
0.82306	-0.0297	1.29944	-0.022
0.82806	-0.0297	1.3075	-0.0217
0.82833	-0.0297	1.30778	-0.0217
0.83333	-0.0297	1.31583	-0.0217
0.83361	-0.03	1.31611	-0.022
0.83861	-0.0297	1.32417	-0.022
0.83889	-0.0297	1.32444	-0.022
0.84389	-0.0297	1.3325	-0.0217
0.84417	-0.0297	1.33278	-0.022
0.84917	-0.0297	1.34083	-0.022
0.84944	-0.0297	1.34111	-0.0217
0.85444	-0.0297	1.34917	-0.022
0.85472	-0.0294	1.34944	-0.022
0.85972	-0.03	1.3575	-0.022
0.86	-0.0297	1.35778	-0.022
0.865	-0.0297	1.36583	-0.022
0.86528	-0.0297	1.36611	-0.022
0.87028	-0.03	1.37417	-0.022
0.87056	-0.0297	1.37444	-0.022
0.87556	-0.0297	1.3825	-0.022
0.87583	-0.0297	1.38278	-0.022
0.88083	-0.0297	1.39083	-0.022
0.88111	-0.0297	1.39111	-0.022
0.88611	-0.0297	1.39917	-0.022
0.88639	-0.0297	1.39944	-0.022
0.89139	-0.0297	1.4075	-0.022
0.89167	-0.0297	1.40778	-0.022
0.89667	-0.0297	1.41583	-0.022
0.89694	-0.0297	1.41611	-0.022
0.90194	-0.0297	1.42417	-0.022
0.90222	-0.0297	1.42444	-0.022
0.90722	-0.0297	1.4325	-0.022
0.9075	-0.0297	1.43278	-0.0223
0.9125	-0.0297	1.44083	-0.0223
0.91278	-0.0294	1.44111	-0.022
0.91778	-0.0297	1.44917	-0.022
0.91806	-0.0297	1.44944	-0.022
0.92306	-0.0297	1.4575	-0.0223
0.92333	-0.0294	1.45778	-0.022
0.92833	-0.0294	1.46583	-0.0223
0.92861	-0.0297	1.46611	-0.0223
0.93361	-0.0294	1.47417	-0.0223
0.93389	-0.0294	1.47444	-0.0223
0.93889	-0.0294	1.4825	-0.0223
0.93917	-0.0294	1.48278	-0.0223
0.94417	-0.0297	1.49083	-0.022
0.94444	-0.0294	1.49111	-0.0223
0.94944	-0.0294	1.49917	-0.0223
0.94972	-0.0294	1.49944	-0.0223
0.95472	-0.0294	1.5075	-0.0223
0.955	-0.0297	1.50778	-0.0223
0.96	-0.0294	1.51583	-0.0223
0.96028	-0.0297	1.51611	-0.0223
0.96528	-0.0294	1.52417	-0.0223
0.96556	-0.0294	1.52444	-0.0223
0.97056	-0.0294	1.5325	-0.0223
0.97083	-0.0297	1.53278	-0.0223
0.97583	-0.0294	1.54083	-0.0223
0.97611	-0.0297	1.54111	-0.0223
0.98111	-0.0297	1.54917	-0.0223
0.98139	-0.0291	1.54944	-0.0223
0.98639	-0.0291	1.5575	-0.0223
0.98667	-0.0294	1.55778	-0.0223
0.99167	-0.0294	1.56583	-0.0223
0.99194	-0.0294	1.56611	-0.0223
0.99694	-0.0294	1.57417	-0.0223
0.99722	-0.0294	1.57444	-0.0223
1.00222	-0.0294	1.5825	-0.0223
1.0025	-0.0294	1.58278	-0.0226
1.0075	-0.0291	1.59083	-0.0223
1.00778	-0.0294	1.59111	-0.0226
1.01278	-0.0291	1.59917	-0.0223
1.01306	-0.0291	1.59944	-0.0223
1.01806	-0.0294	1.6075	-0.0223
1.01833	-0.0294	1.60778	-0.0223
1.02333	-0.0294	1.61583	-0.0223
1.02361	-0.0294	1.61611	-0.0223
1.02861	-0.0294	1.62417	-0.0226
1.02889	-0.0291	1.62444	-0.0223
1.03389	-0.0294	1.6325	-0.0226
1.03417	-0.0291	1.63278	-0.0226
1.03917	-0.0294	1.64083	-0.0226
1.03944	-0.0291	1.64111	-0.0226
1.04444	-0.0294	1.64917	-0.0226
1.04472	-0.0294	1.64944	-0.0226
1.04972	-0.0294	1.6575	-0.0226
1.05	-0.0294	1.65778	-0.0226
1.055	-0.0294	1.66583	-0.0226
1.05528	-0.0294	1.66611	-0.0226
1.06028	-0.0291	1.67417	-0.0226
1.06056	-0.0291	1.67444	-0.0226
1.06556	-0.0294	1.6825	-0.0226
1.06583	-0.0294	1.68278	-0.0226
1.07083	-0.0291	1.69083	-0.0226
1.07111	-0.0291	1.69111	-0.0226
1.07611	-0.0294	1.69917	-0.0226
1.07639	-0.0294	1.69944	-0.0226
1.08139	-0.0294	1.7075	-0.0226
1.08167	-0.0291	1.70778	-0.0226
1.08667	-0.0291	1.71583	-0.0226
1.08694	-0.0291	1.71611	-0.0226
1.09194	-0.0294	1.72417	-0.0226
1.09222	-0.0291	1.72444	-0.0226
1.09722	-0.0291	1.7325	-0.0226
1.0975	-0.0294	1.73278	-0.0226
1.1025	-0.0291	1.74083	-0.0226
1.10278	-0.0291	1.74111	-0.0226
1.10778	-0.0291	1.74917	-0.0226
1.10806	-0.0291	1.74944	-0.0226
1.11306	-0.0291	1.7575	-0.0229
1.11333	-0.0291	1.75778	-0.0226
1.11833	-0.0291	1.76583	-0.0229
1.11861	-0.0291	1.76611	-0.0226
1.12361	-0.0291	1.77417	-0.0229
1.12389	-0.0291	1.77444	-0.0229
1.12889	-0.0291	1.7825	-0.0229
1.12917	-0.0291	1.78278	-0.0229
1.13417	-0.0291	1.79083	-0.0226
1.13444	-0.0291	1.79111	-0.0229
1.13944	-0.0288	1.79917	-0.0226
1.13972	-0.0291	1.79944	-0.0229
1.14472	-0.0288	1.8075	-0.0226
1.145	-0.0291	1.80778	-0.0229
1.15	-0.0291	1.81583	-0.0226
1.15028	-0.0288	1.81611	-0.0229
1.15528	-0.0291	1.82417	-0.0229
1.15556	-0.0288	1.82444	-0.0229
1.16056	-0.0288	1.8325	-0.0229
1.16083	-0.0291	1.83278	-0.0229
1.16583	-0.0291	1.84083	-0.0229
1.16611	-0.0288	1.84111	-0.0229
1.17111	-0.0288	1.84917	-0.0229
1.17139	-0.0288	1.84944	-0.0229
1.17639	-0.0291	1.8575	-0.0229
1.17667	-0.0291	1.85778	-0.0229
1.18167	-0.0291	1.86583	-0.0229
1.18194	-0.0291	1.86611	-0.0229
1.18694	-0.0291	1.87417	-0.0229
1.18722	-0.0291	1.87444	-0.0229
1.19222	-0.0288	1.8825	-0.0229
1.1925	-0.0291	1.88278	-0.0229
1.1975	-0.0288	1.89083	-0.0229
1.19778	-0.0288	1.89111	-0.0229
1.20278	-0.0288	1.89917	-0.0229
1.20306	-0.0288	1.89944	-0.0229
1.20806	-0.0288	1.9075	-0.0229
1.20833	-0.0288	1.90778	-0.0229
1.21333	-0.0291	1.91583	-0.0229
1.21361	-0.0291	1.91611	-0.0229
1.21861	-0.0288	1.92417	-0.0229
1.21889	-0.0288	1.92444	-0.0229
1.22389	-0.0288	1.9325	-0.0229
1.22417	-0.0288	1.93278	-0.0229
1.22917	-0.0288	1.94083	-0.0229
1.22944	-0.0288	1.94111	-0.0229
1.23444	-0.0288	1.94917	-0.0229
1.23472	-0.0288	1.94944	-0.0232
1.23972	-0.0288	1.9575	-0.0229
1.24	-0.0291	1.95778	-0.0229
1.245	-0.0285	1.96583	-0.0232
1.24528	-0.0288	1.96611	-0.0232
1.25028	-0.0285	1.97417	-0.0232
1.25056	-0.0288	1.97444	-0.0229
1.25556	-0.0288	1.9825	-0.0232
1.25583	-0.0288	1.98278	-0.0232
1.26083	-0.0288	1.99083	-0.0232
1.26111	-0.0288	1.99111	-0.0232
1.26611	-0.0288	1.99917	-0.0232
1.26639	-0.0288	1.99944	-0.0229
1.27139	-0.0288	2.00722	-0.0083
1.27167	-0.0288	2.0075	-0.008
1.27667	-0.0288	2.01556	-0.0058
1.27694	-0.0288	2.01583	-0.0058
1.28194	-0.0288	2.02389	-0.0043
1.28222	-0.0288	2.02417	-0.0043
1.28722	-0.0288	2.03222	-0.0027
1.2875	-0.0288	2.0325	-0.0024
1.2925	-0.0288	2.04056	-0.0015
1.29278	-0.0288	2.04083	-0.0015
1.29778	-0.0288	2.04889	-0.0006
1.29806	-0.0288	2.04917	-0.0006
1.30306	-0.0288	2.05722	0
1.30333	-0.0288	2.0575	0
1.30833	-0.0288	2.06556	0
1.30861	-0.0288	2.06583	0
1.31361	-0.0288	2.07389	0.0003
1.31389	-0.0285	2.07417	0.0006
1.31889	-0.0288	2.08222	0.0012
1.31917	-0.0288	2.0825	0.0012
1.32417	-0.0288	2.09056	0.0018
1.32444	-0.0285	2.09083	0.0018
1.32944	-0.0288	2.09889	0.0024
1.32972	-0.0285	2.09917	0.0024
1.33472	-0.0288	2.10722	0.0031
1.335	-0.0285	2.1075	0.0031
1.34	-0.0285	2.11556	0.004
1.34028	-0.0285	2.11583	0.004
1.34528	-0.0285	2.12389	0.0043
1.34556	-0.0285	2.12417	0.0046
1.35056	-0.0285	2.13222	0.0049
1.35083	-0.0285	2.1325	0.0049
1.35583	-0.0285	2.14056	0.0055
1.35611	-0.0285	2.14083	0.0055
1.36111	-0.0285	2.14889	0.0058
1.36139	-0.0285	2.14917	0.0058
1.36639	-0.0285	2.15722	0.0065
1.36667	-0.0282	2.1575	0.0065
1.37167	-0.0288	2.16556	0.0068
1.37194	-0.0285	2.16583	0.0068
1.37694	-0.0285	2.17389	0.0071
1.37722	-0.0285	2.17417	0.0071
1.38222	-0.0285	2.18222	0.0074
1.3825	-0.0285	2.1825	0.0074
1.3875	-0.0285	2.19056	0.008
1.38778	-0.0285	2.19083	0.008
1.39278	-0.0285	2.19889	0.0083
1.39306	-0.0285	2.19917	0.0083
1.39806	-0.0285	2.20722	0.0086
1.39833	-0.0285	2.2075	0.0086
1.40333	-0.0288	2.21556	0.0089
1.40361	-0.0288	2.21583	0.0089
1.40861	-0.0285	2.22389	0.0093
1.40889	-0.0285	2.22417	0.0096
1.41389	-0.0285	2.23222	0.0096
1.41417	-0.0285	2.2325	0.0096
1.41917	-0.0285	2.24056	0.0102
1.41944	-0.0285	2.24083	0.0102
1.42444	-0.0285	2.24889	0.0102
1.42472	-0.0285	2.24917	0.0102
1.42972	-0.0285	2.25722	0.0105
1.43	-0.0285	2.2575	0.0105
1.435	-0.0285	2.26556	0.0108
1.43528	-0.0285	2.26583	0.0108
1.44028	-0.0285	2.27389	0.0114
1.44056	-0.0285	2.27417	0.0114
1.44556	-0.0285	2.28222	0.0117
1.44583	-0.0285	2.2825	0.0117
1.45083	-0.0285	2.29056	0.012
1.45111	-0.0285	2.29083	0.012
1.45611	-0.0285	2.29889	0.0124
1.45639	-0.0285	2.29917	0.0124
1.46139	-0.0285	2.30722	0.0127
1.46167	-0.0285	2.3075	0.0127
1.46667	-0.0285	2.31556	0.0127
1.46694	-0.0282	2.31583	0.0127
1.47194	-0.0282	2.32389	0.013
1.47222	-0.0282	2.32417	0.013
1.47722	-0.0282	2.33222	0.0133
1.4775	-0.0285	2.3325	0.0133
1.4825	-0.0285	2.34056	0.0133
1.48278	-0.0285	2.34083	0.0136
1.48778	-0.0282	2.34889	0.0136
1.48806	-0.0282	2.34917	0.0136
1.49306	-0.0282	2.35722	0.0139
1.49333	-0.0285	2.3575	0.0139
1.49833	-0.0285	2.36556	0.0139
1.49861	-0.0282	2.36583	0.0139
1.50361	-0.0285	2.37389	0.0142
1.50389	-0.0282	2.37417	0.0142
1.50889	-0.0282	2.38222	0.0145
1.50917	-0.0282	2.3825	0.0145
1.51417	-0.0282	2.39056	0.0145
1.51444	-0.0282	2.39083	0.0145
1.51944	-0.0282	2.39889	0.0148
1.51972	-0.0285	2.39917	0.0148
1.52472	-0.0282	2.40722	0.0148
1.525	-0.0282	2.4075	0.0148
1.53	-0.0282	2.41556	0.0151
1.53028	-0.0285	2.41583	0.0151
1.53528	-0.0282	2.42389	0.0155
1.53556	-0.0282	2.42417	0.0155
1.54056	-0.0282	2.43222	0.0155
1.54083	-0.0285	2.4325	0.0155
1.54583	-0.0282	2.44056	0.0158
1.54611	-0.0285	2.44083	0.0158
1.55111	-0.0282	2.44889	0.0158
1.55139	-0.0282	2.44917	0.0158
1.55639	-0.0282	2.45722	0.0161
1.55667	-0.0285	2.4575	0.0161
1.56167	-0.0282	2.46556	0.0161
1.56194	-0.0285	2.46583	0.0161
1.56694	-0.0282	2.47389	0.0164
1.56722	-0.0282	2.47417	0.0164
1.57222	-0.0282	2.48222	0.0164
1.5725	-0.0282	2.4825	0.0164
1.5775	-0.0282	2.49056	0.0167
1.57778	-0.0282	2.49083	0.0167
1.58278	-0.0282	2.49889	0.0167
1.58306	-0.0282	2.49917	0.0167
1.58806	-0.0282	2.50722	0.0167
1.58833	-0.0282	2.5075	0.0167
1.59333	-0.0282	2.51556	0.017
1.59361	-0.0282	2.51583	0.017
1.59861	-0.0282	2.52389	0.017
1.59889	-0.0282	2.52417	0.017
1.60389	-0.0275	2.53222	0.0173
1.60417	-0.0275	2.5325	0.017
1.60917	-0.0282	2.54056	0.0173
1.60944	-0.0282	2.54083	0.0173
1.61444	-0.0282	2.54889	0.0173
1.61472	-0.0282	2.54917	0.0173
1.61972	-0.0282	2.55722	0.0176
1.62	-0.0282	2.5575	0.0176
1.625	-0.0282	2.56556	0.0176
1.62528	-0.0282	2.56583	0.0176
1.63028	-0.0282	2.57389	0.0176
1.63056	-0.0285	2.57417	0.0176
1.63556	-0.0282	2.58222	0.0176
1.63583	-0.0282	2.5825	0.0179
1.64083	-0.0282	2.59056	0.0179
1.64111	-0.0282	2.59083	0.0179
1.64611	-0.0282	2.59889	0.0179
1.64639	-0.0282	2.59917	0.0179
1.65139	-0.0282	2.60722	0.0182
1.65167	-0.0282	2.6075	0.0179
1.65667	-0.0282	2.61556	0.0182
1.65694	-0.0282	2.61583	0.0182
1.66194	-0.0282	2.62389	0.0182
1.66222	-0.0282	2.62417	0.0182
1.66722	-0.0275	2.63222	0.0186
1.6675	-0.0282	2.6325	0.0182
1.6725	-0.0275	2.64056	0.0186
1.67278	-0.0275	2.64083	0.0186
1.67778	-0.0282	2.64889	0.0186
1.67806	-0.0275	2.64917	0.0186
1.68306	-0.0282	2.65722	0.0186
1.68333	-0.0275	2.6575	0.0186
1.68833	-0.0282	2.66556	0.0186
1.68861	-0.0282	2.66583	0.0192
1.69361	-0.0282	2.67389	0.0192
1.69389	-0.0282	2.67417	0.0192
1.69889	-0.0282	2.68222	0.0192
1.69917	-0.0275	2.6825	0.0192
1.70417	-0.0275	2.69056	0.0192
1.70444	-0.0282	2.69083	0.0192
1.70944	-0.0282	2.69889	0.0192
1.70972	-0.0282	2.69917	0.0192
1.71472	-0.0275	2.70722	0.0195
1.715	-0.0275	2.7075	0.0192
1.72	-0.0282	2.71556	0.0195
1.72028	-0.0282	2.71583	0.0195
1.72528	-0.0275	2.72389	0.0195
1.72556	-0.0275	2.72417	0.0195
1.73056	-0.0282	2.73222	0.0195
1.73083	-0.0282	2.7325	0.0195
1.73583	-0.0275	2.74056	0.0198
1.73611	-0.0275	2.74083	0.0195
1.74111	-0.0275	2.74889	0.0198
1.74139	-0.0275	2.74917	0.0198
1.74639	-0.0282	2.75722	0.0198
1.74667	-0.0275	2.7575	0.0198
1.75167	-0.0282	2.76556	0.0198
1.75194	-0.0275	2.76583	0.0198
1.75694	-0.0282	2.77389	0.0198
1.75722	-0.0275	2.77417	0.0198
1.76222	-0.0282	2.78222	0.0198
1.7625	-0.0275	2.7825	0.0198
1.7675	-0.0275	2.79056	0.0201
1.76778	-0.0275	2.79083	0.0198
1.77278	-0.0275	2.79889	0.0201
1.77306	-0.0275	2.79917	0.0201
1.77806	-0.0275	2.80722	0.0201
1.77833	-0.0282	2.8075	0.0201
1.78333	-0.0282	2.81556	0.0201
1.78361	-0.0282	2.81583	0.0201
1.78861	-0.0275	2.82389	0.0201
1.78889	-0.0275	2.82417	0.0201
1.79389	-0.0275	2.83222	0.0201
1.79417	-0.0275	2.8325	0.0201
1.79917	-0.0275	2.84056	0.0201
1.79944	-0.0275	2.84083	0.0201
1.80444	-0.0275	2.84889	0.0204
1.80472	-0.0275	2.84917	0.0204
1.80972	-0.0275	2.85722	0.0204
1.81	-0.0275	2.8575	0.0204
1.815	-0.0275	2.86556	0.0204
1.81528	-0.0282	2.86583	0.0204
1.82028	-0.0275	2.87389	0.0204
1.82056	-0.0275	2.87417	0.0204
1.82556	-0.0275	2.88222	0.0204
1.82583	-0.0275	2.8825	0.0204
1.83083	-0.0275	2.89056	0.0207
1.83111	-0.0282	2.89083	0.0204
1.83611	-0.0275	2.89889	0.0204
1.83639	-0.0275	2.89917	0.0204
1.84139	-0.0275	2.90722	0.0207
1.84167	-0.0275	2.9075	0.0207
1.84667	-0.0275	2.91556	0.0207
1.84694	-0.0275	2.91583	0.0207
1.85194	-0.0275	2.92389	0.0207
1.85222	-0.0275	2.92417	0.0207
1.85722	-0.0275	2.93222	0.0207
1.8575	-0.0275	2.9325	0.0207
1.8625	-0.0275	2.94056	0.0207
1.86278	-0.0275	2.94083	0.0207
1.86778	-0.0275	2.94889	0.0207
1.86806	-0.0275	2.94917	0.0207
1.87306	-0.0275	2.95722	0.0207
1.87333	-0.0275	2.9575	0.0207
1.87833	-0.0275	2.96556	0.021
1.87861	-0.0275	2.96583	0.0207
1.88361	-0.0275	2.97389	0.0207
1.88389	-0.0275	2.97417	0.021
1.88889	-0.0275	2.98222	0.021
1.88917	-0.0275	2.9825	0.021
1.89417	-0.0275	2.99056	0.021
1.89444	-0.0275	2.99083	0.021
1.89944	-0.0275	2.99889	0.021
1.89972	-0.0275	2.99917	0.021
1.90472	-0.0275	3.00722	0.021
1.905	-0.0275	3.0075	0.021
1.91	-0.0275	3.01556	0.021
1.91028	-0.0275	3.01583	0.021
1.91528	-0.0272	3.02389	0.021
1.91556	-0.0275	3.02417	0.021
1.92056	-0.0275	3.03222	0.021
1.92083	-0.0275	3.0325	0.021
1.92583	-0.0275	3.04056	0.021
1.92611	-0.0275	3.04083	0.021
1.93111	-0.0275	3.04889	0.0213
1.93139	-0.0275	3.04917	0.0213
1.93639	-0.0275	3.05722	0.0213
1.93667	-0.0275	3.0575	0.021
1.94167	-0.0275	3.06556	0.0213
1.94194	-0.0275	3.06583	0.021
1.94694	-0.0275	3.07389	0.021
1.94722	-0.0272	3.07417	0.0213
1.95222	-0.0272	3.08222	0.0213
1.9525	-0.0275	3.0825	0.0213
1.9575	-0.0272	3.09056	0.0213
1.95778	-0.0275	3.09083	0.0213
1.96278	-0.0272	3.09889	0.0213
1.96306	-0.0275	3.09917	0.0213
1.96806	-0.0275	3.10722	0.0213
1.96833	-0.0275	3.1075	0.0213
1.97333	-0.0272	3.11556	0.0213
1.97361	-0.0275	3.11583	0.0213
1.97861	-0.0275	3.12389	0.0213
1.97889	-0.0275	3.12417	0.0213
1.98389	-0.0275	3.13222	0.0213
1.98417	-0.0275	3.1325	0.0213
1.98917	-0.0272	3.14056	0.0213
1.98944	-0.0272	3.14083	0.0213
1.99444	-0.0272	3.14889	0.0213
1.99472	-0.0272	3.14917	0.0217
1.99972	-0.0275	3.15722	0.0213
2	-0.0275	3.1575	0.0213
2.00472	-0.0086	3.16556	0.0213
2.005	-0.0083	3.16583	0.0213
2.01	-0.0055	3.17389	0.0217
2.01028	-0.0055	3.17417	0.0217
2.01528	-0.0031	3.18222	0.0217
2.01556	-0.0031	3.1825	0.0217
2.02056	-0.0015	3.19056	0.0217
2.02083	-0.0015	3.19083	0.0217
2.02583	0	3.19889	0.0217
2.02611	0	3.19917	0.0217
2.03111	0.0012	3.20722	0.0217
2.03139	0.0012	3.2075	0.0217
2.03639	0.0021	3.21556	0.0217
2.03667	0.0027	3.21583	0.0217
2.04167	0.0034	3.22389	0.0217
2.04194	0.0034	3.22417	0.0217
2.04694	0.0049	3.23222	0.0217
2.04722	0.0049	3.2325	0.0217
2.05222	0.0055	3.24056	0.0217
2.0525	0.0055	3.24083	0.0217
2.0575	0.0065	3.24889	0.0217
2.05778	0.0068	3.24917	0.0217
2.06278	0.0074	3.25722	0.0217
2.06306	0.0074	3.2575	0.022
2.06806	0.008	3.26556	0.0217
2.06833	0.008	3.26583	0.0217
2.07333	0.0086	3.27389	0.022
2.07361	0.0089	3.27417	0.022
2.07861	0.0096	3.28222	0.022
2.07889	0.0096	3.2825	0.022
2.08389	0.0102	3.29056	0.022
2.08417	0.0102	3.29083	0.0217
2.08917	0.0108	3.29889	0.0217
2.08944	0.0108	3.29917	0.022
2.09444	0.0114	3.30722	0.022
2.09472	0.0114	3.3075	0.022
2.09972	0.012	3.31556	0.022
2.1	0.012	3.31583	0.022
2.105	0.0127	3.32389	0.022
2.10528	0.0127	3.32417	0.022
2.11028	0.0133	3.33222	0.022
2.11056	0.013	3.3325	0.022
2.11556	0.0136	3.34056	0.022
2.11583	0.0136	3.34083	0.022
2.12083	0.0139	3.34889	0.022
2.12111	0.0139	3.34917	0.022
2.12611	0.0142	3.35722	0.022
2.12639	0.0145	3.3575	0.022
2.13139	0.0148	3.36556	0.022
2.13167	0.0148	3.36583	0.022
2.13667	0.0151	3.37389	0.022
2.13694	0.0151	3.37417	0.022
2.14194	0.0155	3.38222	0.022
2.14222	0.0158	3.3825	0.022
2.14722	0.0158	3.39056	0.022
2.1475	0.0161	3.39083	0.022
2.1525	0.0161	3.39889	0.022
2.15278	0.0161	3.39917	0.022
2.15778	0.0164	3.40722	0.022
2.15806	0.0167	3.4075	0.022
2.16306	0.0167	3.41556	0.022
2.16333	0.0167	3.41583	0.022
2.16833	0.0173	3.42389	0.0223
2.16861	0.017	3.42417	0.0223
2.17361	0.0173	3.43222	0.0223
2.17389	0.0173	3.4325	0.0223
2.17889	0.0176	3.44056	0.022
2.17917	0.0176	3.44083	0.0223
2.18417	0.0179	3.44889	0.0223
2.18444	0.0179	3.44917	0.0223
2.18944	0.0179	3.45722	0.0223
2.18972	0.0179	3.4575	0.0223
2.19472	0.0182	3.46556	0.0223
2.195	0.0182	3.46583	0.0223
2.2	0.0189	3.47389	0.0223
2.20028	0.0186	3.47417	0.0223
2.20528	0.0186	3.48222	0.0223
2.20556	0.0189	3.4825	0.0223
2.21056	0.0189	3.49056	0.0223
2.21083	0.0189	3.49083	0.0223
2.21583	0.0189	3.49889	0.0223
2.21611	0.0189	3.49917	0.0223
2.22111	0.0192	3.50722	0.0223
2.22139	0.0192	3.5075	0.0223
2.22639	0.0198	3.51556	0.0223
2.22667	0.0198	3.51583	0.0223
2.23167	0.0198	3.52389	0.0223
2.23194	0.0198	3.52417	0.0223
2.23694	0.0201	3.53222	0.0223
2.23722	0.0201	3.5325	0.0223
2.24222	0.0201	3.54056	0.0223
2.2425	0.0201	3.54083	0.0223
2.2475	0.0201	3.54889	0.0223
2.24778	0.0204	3.54917	0.0223
2.25278	0.0204	3.55722	0.0226
2.25306	0.0204	3.5575	0.0226
2.25806	0.0207	3.56556	0.0226
2.25833	0.0204	3.56583	0.0226
2.26333	0.0207	3.57389	0.0226
2.26361	0.0207	3.57417	0.0226
2.26861	0.0207	3.58222	0.0226
2.26889	0.021	3.5825	0.0226
2.27389	0.021	3.59056	0.0226
2.27417	0.021	3.59083	0.0226
2.27917	0.021	3.59889	0.0226
2.27944	0.021	3.59917	0.0226
2.28444	0.0213	3.60722	0.0226
2.28472	0.0213	3.6075	0.0226
2.28972	0.0213	3.61556	0.0226
2.29	0.0213	3.61583	0.0226
2.295	0.0213	3.62389	0.0226
2.29528	0.0213	3.62417	0.0226
2.30028	0.0213	3.63222	0.0226
2.30056	0.0217	3.6325	0.0226
2.30556	0.0217	3.64056	0.0226
2.30583	0.0217	3.64083	0.0226
2.31083	0.0217	3.64889	0.0226
2.31111	0.0217	3.64917	0.0226
2.31611	0.0217	3.65722	0.0229
2.31639	0.0217	3.6575	0.0229
2.32139	0.022	3.66556	0.0229
2.32167	0.022	3.66583	0.0229
2.32667	0.022	3.67389	0.0229
2.32694	0.022	3.67417	0.0229
2.33194	0.022	3.68222	0.0229
2.33222	0.0223	3.6825	0.0229
2.33722	0.022	3.69056	0.0229
2.3375	0.0223	3.69083	0.0229
2.3425	0.0223	3.69889	0.0229
2.34278	0.0223	3.69917	0.0229
2.34778	0.0223	3.70722	0.0229
2.34806	0.0223	3.7075	0.0229
2.35306	0.0223	3.71556	0.0229
2.35333	0.0223	3.71583	0.0229
2.35833	0.0223	3.72389	0.0229
2.35861	0.0223	3.72417	0.0229
2.36361	0.0223	3.73222	0.0229
2.36389	0.0226	3.7325	0.0232
2.36889	0.0226	3.74056	0.0229
2.36917	0.0223	3.74083	0.0229
2.37417	0.0226	3.74889	0.0232
2.37444	0.0226	3.74917	0.0232
2.37944	0.0229	3.75722	0.0232
2.37972	0.0226	3.7575	0.0232
2.38472	0.0229	3.76556	0.0232
2.385	0.0229	3.76583	0.0232
2.39	0.0226	3.77389	0.0232
2.39028	0.0229	3.77417	0.0232
2.39528	0.0229	3.78222	0.0232
2.39556	0.0229	3.7825	0.0232
2.40056	0.0229	3.79056	0.0232
2.40083	0.0226	3.79083	0.0232
2.40583	0.0232	3.79889	0.0232
2.40611	0.0229	3.79917	0.0232
2.41111	0.0229	3.80722	0.0232
2.41139	0.0229	3.8075	0.0232
2.41639	0.0232	3.81556	0.0232
2.41667	0.0229	3.81583	0.0235
2.42167	0.0232	3.82389	0.0235
2.42194	0.0229	3.82417	0.0232
2.42694	0.0229	3.83222	0.0235
2.42722	0.0232	3.8325	0.0232
2.43222	0.0232	3.84056	0.0235
2.4325	0.0232	3.84083	0.0235
2.4375	0.0232	3.84889	0.0235
2.43778	0.0232	3.84917	0.0235
2.44278	0.0232	3.85722	0.0235
2.44306	0.0232	3.8575	0.0235
2.44806	0.0232	3.86556	0.0235
2.44833	0.0232	3.86583	0.0235
2.45333	0.0232	3.87389	0.0235
2.45361	0.0232	3.87417	0.0235
2.45861	0.0232	3.88222	0.0235
2.45889	0.0235	3.8825	0.0235
2.46389	0.0232	3.89056	0.0238
2.46417	0.0235	3.89083	0.0235
2.46917	0.0235	3.89889	0.0238
2.46944	0.0232	3.89917	0.0235
2.47444	0.0235	3.90722	0.0238
2.47472	0.0232	3.9075	0.0238
2.47972	0.0235	3.91556	0.0238
2.48	0.0235	3.91583	0.0238
2.485	0.0235	3.92389	0.0238
2.48528	0.0232	3.92417	0.0238
2.49028	0.0235	3.93222	0.0238
2.49056	0.0235	3.9325	0.0238
2.49556	0.0235	3.94056	0.0238
2.49583	0.0235	3.94083	0.0238
2.50083	0.0235	3.94889	0.0241
2.50111	0.0235	3.94917	0.0238
2.50611	0.0235	3.95722	0.0241
2.50639	0.0235	3.9575	0.0241
2.51139	0.0235	3.96556	0.0241
2.51167	0.0235	3.96583	0.0241
2.51667	0.0238	3.97389	0.0241
2.51694	0.0235	3.97417	0.0241
2.52194	0.0238	3.98222	0.0241
2.52222	0.0235	3.9825	0.0241
2.52722	0.0238	3.99056	0.0244
2.5275	0.0238	3.99083	0.0241
2.5325	0.0235	3.99889	0.0241
2.53278	0.0235	3.99917	0.0241
2.53778	0.0238	4.00694	0.0093
2.53806	0.0235	4.00722	0.0093
2.54306	0.0235	4.01528	0.0071
2.54333	0.0238	4.01556	0.0071
2.54833	0.0235	4.02361	0.0055
2.54861	0.0235	4.02389	0.0055
2.55361	0.0238	4.03194	0.004
2.55389	0.0235	4.03222	0.0043
2.55889	0.0238	4.04028	0.0027
2.55917	0.0238	4.04056	0.0027
2.56417	0.0238	4.04861	0.0018
2.56444	0.0238	4.04889	0.0018
2.56944	0.0235	4.05694	0.0009
2.56972	0.0235	4.05722	0.0009
2.57472	0.0238	4.06528	0.0003
2.575	0.0238	4.06556	0.0003
2.58	0.0238	4.07361	0
2.58028	0.0238	4.07389	0
2.58528	0.0238	4.08194	-0.0003
2.58556	0.0238	4.08222	-0.0003
2.59056	0.0238	4.09028	-0.0009
2.59083	0.0238	4.09056	-0.0009
2.59583	0.0238	4.09861	-0.0015
2.59611	0.0235	4.09889	-0.0015
2.60111	0.0238	4.10694	-0.0021
2.60139	0.0238	4.10722	-0.0021
2.60639	0.0238	4.11528	-0.0027
2.60667	0.0238	4.11556	-0.0027
2.61167	0.0238	4.12361	-0.0031
2.61194	0.0238	4.12389	-0.0031
2.61694	0.0238	4.13194	-0.004
2.61722	0.0238	4.13222	-0.004
2.62222	0.0238	4.14028	-0.0043
2.6225	0.0235	4.14056	-0.0046
2.6275	0.0238	4.14861	-0.0049
2.62778	0.0238	4.14889	-0.0049
2.63278	0.0238	4.15694	-0.0052
2.63306	0.0238	4.15722	-0.0052
2.63806	0.0238	4.16528	-0.0058
2.63833	0.0238	4.16556	-0.0058
2.64333	0.0238	4.17361	-0.0062
2.64361	0.0238	4.17389	-0.0062
2.64861	0.0238	4.18194	-0.0065
2.64889	0.0238	4.18222	-0.0065
2.65389	0.0238	4.19028	-0.0071
2.65417	0.0238	4.19056	-0.0071
2.65917	0.0238	4.19861	-0.0074
2.65944	0.0238	4.19889	-0.0074
2.66444	0.0238	4.20694	-0.0077
2.66472	0.0238	4.20722	-0.0077
2.66972	0.0238	4.21528	-0.008
2.67	0.0238	4.21556	-0.008
2.675	0.0238	4.22361	-0.0083
2.67528	0.0238	4.22389	-0.0083
2.68028	0.0238	4.23194	-0.0086
2.68056	0.0238	4.23222	-0.0086
2.68556	0.0238	4.24028	-0.0089
2.68583	0.0238	4.24056	-0.0089
2.69083	0.0238	4.24861	-0.0093
2.69111	0.0238	4.24889	-0.0093
2.69611	0.0238	4.25694	-0.0096
2.69639	0.0238	4.25722	-0.0096
2.70139	0.0238	4.26528	-0.0099
2.70167	0.0238	4.26556	-0.0099
2.70667	0.0238	4.27361	-0.0102
2.70694	0.0238	4.27389	-0.0102
2.71194	0.0238	4.28194	-0.0105
2.71222	0.0238	4.28222	-0.0105
2.71722	0.0238	4.29028	-0.0105
2.7175	0.0238	4.29056	-0.0108
2.7225	0.0238	4.29861	-0.0108
2.72278	0.0238	4.29889	-0.0111
2.72778	0.0238	4.30694	-0.0111
2.72806	0.0238	4.30722	-0.0111
2.73306	0.0238	4.31528	-0.0117
2.73333	0.0238	4.31556	-0.0117
2.73833	0.0238	4.32361	-0.012
2.73861	0.0238	4.32389	-0.012
2.74361	0.0238	4.33194	-0.012
2.74389	0.0238	4.33222	-0.012
2.74889	0.0238	4.34028	-0.0124
2.74917	0.0238	4.34056	-0.0124
2.75417	0.0238	4.34861	-0.0127
2.75444	0.0238	4.34889	-0.0127
2.75944	0.0238	4.35694	-0.013
2.75972	0.0238	4.35722	-0.0127
2.76472	0.0238	4.36528	-0.013
2.765	0.0238	4.36556	-0.013
2.77	0.0238	4.37361	-0.0133
2.77028	0.0238	4.37389	-0.0133
2.77528	0.0238	4.38194	-0.0133
2.77556	0.0238	4.38222	-0.0133
2.78056	0.0238	4.39028	-0.0136
2.78083	0.0238	4.39056	-0.0136
2.78583	0.0238	4.39861	-0.0139
2.78611	0.0238	4.39889	-0.0136
2.79111	0.0238	4.40694	-0.0139
2.79139	0.0238	4.40722	-0.0139
2.79639	0.0238	4.41528	-0.0142
2.79667	0.0235	4.41556	-0.0142
2.80167	0.0238	4.42361	-0.0142
2.80194	0.0238	4.42389	-0.0142
2.80694	0.0238	4.43194	-0.0145
2.80722	0.0238	4.43222	-0.0142
2.81222	0.0238	4.44028	-0.0145
2.8125	0.0238	4.44056	-0.0145
2.8175	0.0238	4.44861	-0.0145
2.81778	0.0238	4.44889	-0.0148
2.82278	0.0238	4.45694	-0.0148
2.82306	0.0238	4.45722	-0.0148
2.82806	0.0238	4.46528	-0.0151
2.82833	0.0238	4.46556	-0.0151
2.83333	0.0238	4.47361	-0.0151
2.83361	0.0238	4.47389	-0.0151
2.83861	0.0238	4.48194	-0.0155
2.83889	0.0238	4.48222	-0.0151
2.84389	0.0238	4.49028	-0.0155
2.84417	0.0238	4.49056	-0.0155
2.84917	0.0238	4.49861	-0.0155
2.84944	0.0238	4.49889	-0.0155
2.85444	0.0238	4.50694	-0.0158
2.85472	0.0238	4.50722	-0.0158
2.85972	0.0238	4.51528	-0.0158
2.86	0.0238	4.51556	-0.0158
2.865	0.0238	4.52361	-0.0161
2.86528	0.0238	4.52389	-0.0158
2.87028	0.0238	4.53194	-0.0161
2.87056	0.0238	4.53222	-0.0161
2.87556	0.0238	4.54028	-0.0161
2.87583	0.0238	4.54056	-0.0161
2.88083	0.0238	4.54861	-0.0164
2.88111	0.0238	4.54889	-0.0164
2.88611	0.0238	4.55694	-0.0164
2.88639	0.0238	4.55722	-0.0164
2.89139	0.0238	4.56528	-0.0164
2.89167	0.0238	4.56556	-0.0164
2.89667	0.0241	4.57361	-0.0167
2.89694	0.0238	4.57389	-0.0167
2.90194	0.0238	4.58194	-0.0167
2.90222	0.0238	4.58222	-0.0167
2.90722	0.0235	4.59028	-0.0167
2.9075	0.0235	4.59056	-0.0167
2.9125	0.0238	4.59861	-0.017
2.91278	0.0238	4.59889	-0.017
2.91778	0.0235	4.60694	-0.017
2.91806	0.0238	4.60722	-0.017
2.92306	0.0238	4.61528	-0.017
2.92333	0.0238	4.61556	-0.017
2.92833	0.0238	4.62361	-0.017
2.92861	0.0238	4.62389	-0.017
2.93361	0.0238	4.63194	-0.017
2.93389	0.0238	4.63222	-0.0173
2.93889	0.0238	4.64028	-0.0173
2.93917	0.0235	4.64056	-0.0173
2.94417	0.0238	4.64861	-0.0173
2.94444	0.0235	4.64889	-0.0173
2.94944	0.0238	4.65694	-0.0173
2.94972	0.0238	4.65722	-0.0173
2.95472	0.0238	4.66528	-0.0176
2.955	0.0235	4.66556	-0.0176
2.96	0.0238	4.67361	-0.0176
2.96028	0.0238	4.67389	-0.0176
2.96528	0.0235	4.68194	-0.0176
2.96556	0.0238	4.68222	-0.0176
2.97056	0.0238	4.69028	-0.0176
2.97083	0.0238	4.69056	-0.0179
2.97583	0.0238	4.69861	-0.0179
2.97611	0.0235	4.69889	-0.0179
2.98111	0.0238	4.70694	-0.0179
2.98139	0.0235	4.70722	-0.0179
2.98639	0.0238	4.71528	-0.0179
2.98667	0.0235	4.71556	-0.0179
2.99167	0.0238	4.72361	-0.0182
2.99194	0.0238	4.72389	-0.0179
2.99694	0.0235	4.73194	-0.0182
2.99722	0.0235	4.73222	-0.0182
3.00222	0.0238	4.74028	-0.0182
3.0025	0.0238	4.74056	-0.0182
3.0075	0.0235	4.74861	-0.0182
3.00778	0.0235	4.74889	-0.0182
3.01278	0.0238	4.75694	-0.0182
3.01306	0.0238	4.75722	-0.0182
3.01806	0.0235	4.76528	-0.0186
3.01833	0.0238	4.76556	-0.0182
3.02333	0.0238	4.77361	-0.0182
3.02361	0.0238	4.77389	-0.0186
3.02861	0.0238	4.78194	-0.0186
3.02889	0.0238	4.78222	-0.0186
3.03389	0.0235	4.79028	-0.0186
3.03417	0.0238	4.79056	-0.0186
3.03917	0.0238	4.79861	-0.0186
3.03944	0.0238	4.79889	-0.0186
3.04444	0.0238	4.80694	-0.0186
3.04472	0.0238	4.80722	-0.0186
3.04972	0.0238	4.81528	-0.0186
3.05	0.0235	4.81556	-0.0186
3.055	0.0238	4.82361	-0.0189
3.05528	0.0238	4.82389	-0.0189
3.06028	0.0235	4.83194	-0.0189
3.06056	0.0235	4.83222	-0.0189
3.06556	0.0235	4.84028	-0.0189
3.06583	0.0235	4.84056	-0.0189
3.07083	0.0235	4.84861	-0.0189
3.07111	0.0235	4.84889	-0.0189
3.07611	0.0238	4.85694	-0.0189
3.07639	0.0235	4.85722	-0.0189
3.08139	0.0235	4.86528	-0.0195
3.08167	0.0238	4.86556	-0.0189
3.08667	0.0235	4.87361	-0.0195
3.08694	0.0235	4.87389	-0.0195
3.09194	0.0235	4.88194	-0.0195
3.09222	0.0238	4.88222	-0.0195
3.09722	0.0235	4.89028	-0.0195
3.0975	0.0238	4.89056	-0.0195
3.1025	0.0238	4.89861	-0.0195
3.10278	0.0235	4.89889	-0.0195
3.10778	0.0235	4.90694	-0.0195
3.10806	0.0238	4.90722	-0.0195
3.11306	0.0238	4.91528	-0.0195
3.11333	0.0238	4.91556	-0.0195
3.11833	0.0238	4.92361	-0.0195
3.11861	0.0235	4.92389	-0.0195
3.12361	0.0238	4.93194	-0.0195
3.12389	0.0238	4.93222	-0.0195
3.12889	0.0235	4.94028	-0.0198
3.12917	0.0235	4.94056	-0.0198
3.13417	0.0238	4.94861	-0.0198
3.13444	0.0238	4.94889	-0.0198
3.13944	0.0238	4.95694	-0.0198
3.13972	0.0235	4.95722	-0.0198
3.14472	0.0235	4.96528	-0.0198
3.145	0.0235	4.96556	-0.0198
3.15	0.0235	4.97361	-0.0198
3.15028	0.0238	4.97389	-0.0198
3.15528	0.0238	4.98194	-0.0198
3.15556	0.0238	4.98222	-0.0198
3.16056	0.0235	4.99028	-0.0198
3.16083	0.0238	4.99056	-0.0198
3.16583	0.0235	4.99861	-0.0198
3.16611	0.0238	4.99889	-0.0198
3.17111	0.0238	5.00694	-0.0198
3.17139	0.0238	5.00722	-0.0198
3.17639	0.0235	5.01528	-0.0201
3.17667	0.0235	5.01556	-0.0201
3.18167	0.0238	5.02361	-0.0201
3.18194	0.0235	5.02389	-0.0201
3.18694	0.0235	5.03194	-0.0201
3.18722	0.0235	5.03222	-0.0201
3.19222	0.0238	5.04028	-0.0201
3.1925	0.0235	5.04056	-0.0201
3.1975	0.0238	5.04861	-0.0201
3.19778	0.0235	5.04889	-0.0201
3.20278	0.0235	5.05694	-0.0201
3.20306	0.0238	5.05722	-0.0201
3.20806	0.0235	5.06528	-0.0201
3.20833	0.0238	5.06556	-0.0201
3.21333	0.0235	5.07361	-0.0201
3.21361	0.0238	5.07389	-0.0201
3.21861	0.0235	5.08194	-0.0201
3.21889	0.0235	5.08222	-0.0201
3.22389	0.0235	5.09028	-0.0201
3.22417	0.0238	5.09056	-0.0201
3.22917	0.0235	5.09861	-0.0201
3.22944	0.0238	5.09889	-0.0204
3.23444	0.0238	5.10694	-0.0204
3.23472	0.0235	5.10722	-0.0201
3.23972	0.0235	5.11528	-0.0201
3.24	0.0238	5.11556	-0.0204
3.245	0.0235	5.12361	-0.0204
3.24528	0.0238	5.12389	-0.0201
3.25028	0.0235	5.13194	-0.0201
3.25056	0.0238	5.13222	-0.0204
3.25556	0.0235	5.14028	-0.0204
3.25583	0.0238	5.14056	-0.0204
3.26083	0.0235	5.14861	-0.0204
3.26111	0.0235	5.14889	-0.0204
3.26611	0.0235	5.15694	-0.0204
3.26639	0.0238	5.15722	-0.0204
3.27139	0.0235	5.16528	-0.0204
3.27167	0.0235	5.16556	-0.0204
3.27667	0.0235	5.17361	-0.0204
3.27694	0.0238	5.17389	-0.0204
3.28194	0.0238	5.18194	-0.0204
3.28222	0.0238	5.18222	-0.0204
3.28722	0.0238	5.19028	-0.0204
3.2875	0.0238	5.19056	-0.0204
3.2925	0.0235	5.19861	-0.0204
3.29278	0.0235	5.19889	-0.0204
3.29778	0.0238	5.20694	-0.0204
3.29806	0.0238	5.20722	-0.0204
3.30306	0.0235	5.21528	-0.0207
3.30333	0.0238	5.21556	-0.0204
3.30833	0.0238	5.22361	-0.0204
3.30861	0.0235	5.22389	-0.0207
3.31361	0.0235	5.23194	-0.0207
3.31389	0.0238	5.23222	-0.0207
3.31889	0.0238	5.24028	-0.0207
3.31917	0.0235	5.24056	-0.0207
3.32417	0.0238	5.24861	-0.0207
3.32444	0.0238	5.24889	-0.0207
3.32944	0.0238	5.25694	-0.0207
3.32972	0.0238	5.25722	-0.0207
3.33472	0.0235	5.26528	-0.0207
3.335	0.0235	5.26556	-0.0207
3.34	0.0235	5.27361	-0.0207
3.34028	0.0235	5.27389	-0.0207
3.34528	0.0238	5.28194	-0.0207
3.34556	0.0238	5.28222	-0.0207
3.35056	0.0238	5.29028	-0.0207
3.35083	0.0238	5.29056	-0.0207
3.35583	0.0238	5.29861	-0.0207
3.35611	0.0238	5.29889	-0.0207
3.36111	0.0235	5.30694	-0.0207
3.36139	0.0238	5.30722	-0.0207
3.36639	0.0235	5.31528	-0.0207
3.36667	0.0235	5.31556	-0.0207
3.37167	0.0238	5.32361	-0.0207
3.37194	0.0238	5.32389	-0.0207
3.37694	0.0235	5.33194	-0.0207
3.37722	0.0235	5.33222	-0.0207
3.38222	0.0238	5.34028	-0.0207
3.3825	0.0238	5.34056	-0.021
3.3875	0.0235	5.34861	-0.0207
3.38778	0.0235	5.34889	-0.0207
3.39278	0.0235	5.35694	-0.0207
3.39306	0.0238	5.35722	-0.021
3.39806	0.0238	5.36528	-0.0207
3.39833	0.0235	5.36556	-0.021
3.40333	0.0235	5.37361	-0.021
3.40361	0.0235	5.37389	-0.021
3.40861	0.0238	5.38194	-0.021
3.40889	0.0238	5.38222	-0.021
3.41389	0.0235	5.39028	-0.021
3.41417	0.0238	5.39056	-0.021
3.41917	0.0238	5.39861	-0.021
3.41944	0.0238	5.39889	-0.021
3.42444	0.0235	5.40694	-0.021
3.42472	0.0238	5.40722	-0.021
3.42972	0.0238	5.41528	-0.021
3.43	0.0235	5.41556	-0.021
3.435	0.0238	5.42361	-0.021
3.43528	0.0238	5.42389	-0.021
3.44028	0.0238	5.43194	-0.021
3.44056	0.0235	5.43222	-0.021
3.44556	0.0238	5.44028	-0.021
3.44583	0.0238	5.44056	-0.021
3.45083	0.0238	5.44861	-0.021
3.45111	0.0238	5.44889	-0.021
3.45611	0.0238	5.45694	-0.021
3.45639	0.0238	5.45722	-0.021
3.46139	0.0241	5.46528	-0.021
3.46167	0.0235	5.46556	-0.021
3.46667	0.0238	5.47361	-0.0213
3.46694	0.0235	5.47389	-0.021
3.47194	0.0238	5.48194	-0.021
3.47222	0.0235	5.48222	-0.021
3.47722	0.0235	5.49028	-0.021
3.4775	0.0238	5.49056	-0.0213
3.4825	0.0238	5.49861	-0.0213
3.48278	0.0238	5.49889	-0.021
3.48778	0.0238	5.50694	-0.021
3.48806	0.0235	5.50722	-0.0213
3.49306	0.0238	5.51528	-0.0213
3.49333	0.0238	5.51556	-0.0213
3.49833	0.0238	5.52361	-0.0213
3.49861	0.0238	5.52389	-0.0213
3.50361	0.0238	5.53194	-0.0213
3.50389	0.0238	5.53222	-0.0213
3.50889	0.0238	5.54028	-0.0213
3.50917	0.0238	5.54056	-0.0213
3.51417	0.0238	5.54861	-0.0213
3.51444	0.0238	5.54889	-0.0213
3.51944	0.0238	5.55694	-0.0213
3.51972	0.0238	5.55722	-0.0213
3.52472	0.0238	5.56528	-0.0213
3.525	0.0238	5.56556	-0.0213
3.53	0.0238	5.57361	-0.0213
3.53028	0.0238	5.57389	-0.0213
3.53528	0.0235	5.58194	-0.0213
3.53556	0.0238	5.58222	-0.0213
3.54056	0.0238	5.59028	-0.0213
3.54083	0.0241	5.59056	-0.0213
3.54583	0.0238	5.59861	-0.0217
3.54611	0.0241	5.59889	-0.0213
3.55111	0.0238	5.60694	-0.0213
3.55139	0.0238	5.60722	-0.0217
3.55639	0.0241	5.61528	-0.0213
3.55667	0.0241	5.61556	-0.0213
3.56167	0.0238	5.62361	-0.0217
3.56194	0.0238	5.62389	-0.0217
3.56694	0.0238	5.63194	-0.0217
3.56722	0.0238	5.63222	-0.0213
3.57222	0.0241	5.64028	-0.0217
3.5725	0.0238	5.64056	-0.0217
3.5775	0.0241	5.64861	-0.0217
3.57778	0.0238	5.64889	-0.0217
3.58278	0.0238	5.65694	-0.0217
3.58306	0.0238	5.65722	-0.0217
3.58806	0.0238	5.66528	-0.0217
3.58833	0.0238	5.66556	-0.0217
3.59333	0.0238	5.67361	-0.0217
3.59361	0.0238	5.67389	-0.0217
3.59861	0.0238	5.68194	-0.0217
3.59889	0.0238	5.68222	-0.0217
3.60389	0.0241	5.69028	-0.0217
3.60417	0.0238	5.69056	-0.0217
3.60917	0.0238	5.69861	-0.0217
3.60944	0.0238	5.69889	-0.0217
3.61444	0.0241	5.70694	-0.022
3.61472	0.0241	5.70722	-0.0217
3.61972	0.0241	5.71528	-0.0217
3.62	0.0238	5.71556	-0.0217
3.625	0.0241	5.72361	-0.022
3.62528	0.0241	5.72389	-0.022
3.63028	0.0241	5.73194	-0.022
3.63056	0.0241	5.73222	-0.022
3.63556	0.0241	5.74028	-0.022
3.63583	0.0241	5.74056	-0.022
3.64083	0.0238	5.74861	-0.022
3.64111	0.0238	5.74889	-0.022
3.64611	0.0238	5.75694	-0.022
3.64639	0.0241	5.75722	-0.022
3.65139	0.0241	5.76528	-0.022
3.65167	0.0241	5.76556	-0.022
3.65667	0.0241	5.77361	-0.022
3.65694	0.0241	5.77389	-0.022
3.66194	0.0241	5.78194	-0.0223
3.66222	0.0241	5.78222	-0.022
3.66722	0.0241	5.79028	-0.0223
3.6675	0.0241	5.79056	-0.0223
3.6725	0.0241	5.79861	-0.0223
3.67278	0.0241	5.79889	-0.022
3.67778	0.0241	5.80694	-0.0223
3.67806	0.0244	5.80722	-0.0223
3.68306	0.0241	5.81528	-0.0223
3.68333	0.0241	5.81556	-0.0223
3.68833	0.0241	5.82361	-0.0223
3.68861	0.0241	5.82389	-0.0223
3.69361	0.0241	5.83194	-0.0223
3.69389	0.0241	5.83222	-0.0223
3.69889	0.0244	5.84028	-0.0223
3.69917	0.0244	5.84056	-0.0223
3.70417	0.0244	5.84861	-0.0226
3.70444	0.0244	5.84889	-0.0223
3.70944	0.0244	5.85694	-0.0226
3.70972	0.0244	5.85722	-0.0226
3.71472	0.0244	5.86528	-0.0226
3.715	0.0244	5.86556	-0.0226
3.72	0.0248	5.87361	-0.0226
3.72028	0.0244	5.87389	-0.0226
3.72528	0.0248	5.88194	-0.0226
3.72556	0.0244	5.88222	-0.0226
3.73056	0.0244	5.89028	-0.0226
3.73083	0.0244	5.89056	-0.0226
3.73583	0.0248	5.89861	-0.0226
3.73611	0.0248	5.89889	-0.0226
3.74111	0.0248	5.90694	-0.0229
3.74139	0.0248	5.90722	-0.0226
3.74639	0.0248	5.91528	-0.0226
3.74667	0.0248	5.91556	-0.0229
3.75167	0.0248	5.92361	-0.0229
3.75194	0.0248	5.92389	-0.0226
3.75694	0.0248	5.93194	-0.0229
3.75722	0.0251	5.93222	-0.0229
3.76222	0.0251	5.94028	-0.0229
3.7625	0.0251	5.94056	-0.0229
3.7675	0.0248	5.94861	-0.0229
3.76778	0.0251	5.94889	-0.0229
3.77278	0.0251	5.95694	-0.0229
3.77306	0.0254	5.95722	-0.0229
3.77806	0.0254	5.96528	-0.0229
3.77833	0.0254	5.96556	-0.0229
3.78333	0.0254	5.97361	-0.0229
3.78361	0.0254	5.97389	-0.0229
3.78861	0.0254	5.98194	-0.0229
3.78889	0.0254	5.98222	-0.0229
3.79389	0.0257	5.99028	-0.0232
3.79417	0.0254	5.99056	-0.0229
3.79917	0.0257	5.99861	-0.0232
3.79944	0.0254	5.99889	-0.0232
3.80444	0.026	6.00667	-0.0083
3.80472	0.0257	6.00694	-0.0083
3.80972	0.0257	6.015	-0.0062
3.81	0.0257	6.01528	-0.0058
3.815	0.026	6.02333	-0.0046
3.81528	0.026	6.02361	-0.0043
3.82028	0.0263	6.03167	-0.0027
3.82056	0.026	6.03194	-0.0027
3.82556	0.026	6.04	-0.0018
3.82583	0.0263	6.04028	-0.0015
3.83083	0.0263	6.04833	-0.0009
3.83111	0.0263	6.04861	-0.0009
3.83611	0.0263	6.05667	0
3.83639	0.0263	6.05694	0
3.84139	0.0263	6.065	0
3.84167	0.0266	6.06528	0
3.84667	0.0266	6.07333	0.0003
3.84694	0.0266	6.07361	0.0003
3.85194	0.0266	6.08167	0.0009
3.85222	0.0269	6.08194	0.0009
3.85722	0.0269	6.09	0.0015
3.8575	0.0269	6.09028	0.0015
3.8625	0.0269	6.09833	0.0021
3.86278	0.0269	6.09861	0.0021
3.86778	0.0275	6.10667	0.0027
3.86806	0.0275	6.10694	0.0027
3.87306	0.0275	6.115	0.0037
3.87333	0.0275	6.11528	0.0037
3.87833	0.0279	6.12333	0.004
3.87861	0.0279	6.12361	0.0043
3.88361	0.0279	6.13167	0.0046
3.88389	0.0279	6.13194	0.0046
3.88889	0.0279	6.14	0.0052
3.88917	0.0282	6.14028	0.0052
3.89417	0.0282	6.14833	0.0055
3.89444	0.0282	6.14861	0.0055
3.89944	0.0285	6.15667	0.0058
3.89972	0.0285	6.15694	0.0058
3.90472	0.0285	6.165	0.0065
3.905	0.0285	6.16528	0.0065
3.91	0.0285	6.17333	0.0068
3.91028	0.0285	6.17361	0.0068
3.91528	0.0285	6.18167	0.0071
3.91556	0.0288	6.18194	0.0074
3.92056	0.0288	6.19	0.0074
3.92083	0.0285	6.19028	0.0077
3.92583	0.0288	6.19833	0.008
3.92611	0.0288	6.19861	0.008
3.93111	0.0288	6.20667	0.0083
3.93139	0.0288	6.20694	0.0083
3.93639	0.0285	6.215	0.0086
3.93667	0.0288	6.21528	0.0086
3.94167	0.0285	6.22333	0.0089
3.94194	0.0288	6.22361	0.0089
3.94694	0.0285	6.23167	0.0093
3.94722	0.0285	6.23194	0.0096
3.95222	0.0285	6.24	0.0096
3.9525	0.0285	6.24028	0.0096
3.9575	0.0285	6.24833	0.0102
3.95778	0.0285	6.24861	0.0099
3.96278	0.0288	6.25667	0.0102
3.96306	0.0285	6.25694	0.0102
3.96806	0.0285	6.265	0.0105
3.96833	0.0285	6.26528	0.0105
3.97333	0.0282	6.27333	0.0108
3.97361	0.0285	6.27361	0.0108
3.97861	0.0285	6.28167	0.0114
3.97889	0.0282	6.28194	0.0114
3.98389	0.0285	6.29	0.0117
3.98417	0.0282	6.29028	0.0117
3.98917	0.0285	6.29833	0.012
3.98944	0.0285	6.29861	0.0117
3.99444	0.0282	6.30667	0.012
3.99472	0.0282	6.30694	0.0124
3.99972	0.0282	6.315	0.0124
4	0.0282	6.31528	0.0124
4.00472	0.0062	6.32333	0.0127
4.005	0.0062	6.32361	0.0127
4.01	0.0031	6.33167	0.0127
4.01028	0.0027	6.33194	0.013
4.01528	0.0009	6.34	0.013
4.01556	0.0009	6.34028	0.013
4.02056	-0.0012	6.34833	0.0133
4.02083	-0.0009	6.34861	0.0133
4.02583	-0.0024	6.35667	0.0136
4.02611	-0.0024	6.35694	0.0136
4.03111	-0.0034	6.365	0.0136
4.03139	-0.0034	6.36528	0.0136
4.03639	-0.0046	6.37333	0.0139
4.03667	-0.0049	6.37361	0.0139
4.04167	-0.0055	6.38167	0.0142
4.04194	-0.0055	6.38194	0.0139
4.04694	-0.0065	6.39	0.0142
4.04722	-0.0065	6.39028	0.0142
4.05222	-0.0071	6.39833	0.0145
4.0525	-0.0071	6.39861	0.0145
4.0575	-0.008	6.40667	0.0145
4.05778	-0.008	6.40694	0.0145
4.06278	-0.0083	6.415	0.0148
4.06306	-0.0086	6.41528	0.0148
4.06806	-0.0093	6.42333	0.0148
4.06833	-0.0093	6.42361	0.0148
4.07333	-0.0099	6.43167	0.0151
4.07361	-0.0099	6.43194	0.0151
4.07861	-0.0105	6.44	0.0151
4.07889	-0.0102	6.44028	0.0151
4.08389	-0.0108	6.44833	0.0155
4.08417	-0.0108	6.44861	0.0155
4.08917	-0.0114	6.45667	0.0155
4.08944	-0.0114	6.45694	0.0155
4.09444	-0.0117	6.465	0.0158
4.09472	-0.0124	6.46528	0.0158
4.09972	-0.0127	6.47333	0.0158
4.1	-0.0127	6.47361	0.0158
4.105	-0.013	6.48167	0.0161
4.10528	-0.013	6.48194	0.0161
4.11028	-0.0133	6.49	0.0161
4.11056	-0.0136	6.49028	0.0161
4.11556	-0.0139	6.49833	0.0164
4.11583	-0.0139	6.49861	0.0164
4.12083	-0.0142	6.50667	0.0164
4.12111	-0.0142	6.50694	0.0164
4.12611	-0.0145	6.515	0.0164
4.12639	-0.0145	6.51528	0.0167
4.13139	-0.0148	6.52333	0.0167
4.13167	-0.0148	6.52361	0.0167
4.13667	-0.0151	6.53167	0.0167
4.13694	-0.0151	6.53194	0.0167
4.14194	-0.0155	6.54	0.017
4.14222	-0.0155	6.54028	0.017
4.14722	-0.0158	6.54833	0.017
4.1475	-0.0158	6.54861	0.017
4.1525	-0.0161	6.55667	0.017
4.15278	-0.0161	6.55694	0.0173
4.15778	-0.0164	6.565	0.0173
4.15806	-0.0164	6.56528	0.0173
4.16306	-0.0167	6.57333	0.0173
4.16333	-0.0167	6.57361	0.0173
4.16833	-0.0167	6.58167	0.0173
4.16861	-0.0167	6.58194	0.0173
4.17361	-0.017	6.59	0.0176
4.17389	-0.017	6.59028	0.0176
4.17889	-0.0173	6.59833	0.0176
4.17917	-0.0173	6.59861	0.0176
4.18417	-0.0176	6.60667	0.0176
4.18444	-0.0176	6.60694	0.0179
4.18944	-0.0176	6.615	0.0179
4.18972	-0.0179	6.61528	0.0179
4.19472	-0.0179	6.62333	0.0179
4.195	-0.0179	6.62361	0.0179
4.2	-0.0182	6.63167	0.0179
4.20028	-0.0179	6.63194	0.0179
4.20528	-0.0182	6.64	0.0182
4.20556	-0.0182	6.64028	0.0182
4.21056	-0.0186	6.64833	0.0179
4.21083	-0.0186	6.64861	0.0182
4.21583	-0.0186	6.65667	0.0182
4.21611	-0.0186	6.65694	0.0182
4.22111	-0.0186	6.665	0.0186
4.22139	-0.0189	6.66528	0.0182
4.22639	-0.0189	6.67333	0.0186
4.22667	-0.0189	6.67361	0.0186
4.23167	-0.0189	6.68167	0.0186
4.23194	-0.0192	6.68194	0.0186
4.23694	-0.0192	6.69	0.0186
4.23722	-0.0192	6.69028	0.0186
4.24222	-0.0192	6.69833	0.0186
4.2425	-0.0195	6.69861	0.0186
4.2475	-0.0195	6.70667	0.0186
4.24778	-0.0195	6.70694	0.0192
4.25278	-0.0195	6.715	0.0192
4.25306	-0.0201	6.71528	0.0192
4.25806	-0.0201	6.72333	0.0192
4.25833	-0.0201	6.72361	0.0192
4.26333	-0.0201	6.73167	0.0192
4.26361	-0.0201	6.73194	0.0192
4.26861	-0.0204	6.74	0.0192
4.26889	-0.0201	6.74028	0.0192
4.27389	-0.0204	6.74833	0.0195
4.27417	-0.0204	6.74861	0.0192
4.27917	-0.0204	6.75667	0.0195
4.27944	-0.0204	6.75694	0.0195
4.28444	-0.0204	6.765	0.0195
4.28472	-0.0204	6.76528	0.0195
4.28972	-0.0207	6.77333	0.0195
4.29	-0.0207	6.77361	0.0195
4.295	-0.0207	6.78167	0.0195
4.29528	-0.0207	6.78194	0.0195
4.30028	-0.0207	6.79	0.0195
4.30056	-0.0207	6.79028	0.0195
4.30556	-0.021	6.79833	0.0198
4.30583	-0.021	6.79861	0.0198
4.31083	-0.021	6.80667	0.0198
4.31111	-0.021	6.80694	0.0198
4.31611	-0.021	6.815	0.0198
4.31639	-0.021	6.81528	0.0198
4.32139	-0.021	6.82333	0.0198
4.32167	-0.021	6.82361	0.0198
4.32667	-0.0213	6.83167	0.0201
4.32694	-0.0213	6.83194	0.0198
4.33194	-0.0213	6.84	0.0198
4.33222	-0.0213	6.84028	0.0198
4.33722	-0.0213	6.84833	0.0201
4.3375	-0.0213	6.84861	0.0201
4.3425	-0.0213	6.85667	0.0201
4.34278	-0.0213	6.85694	0.0201
4.34778	-0.0213	6.865	0.0201
4.34806	-0.0213	6.86528	0.0201
4.35306	-0.0217	6.87333	0.0201
4.35333	-0.0217	6.87361	0.0201
4.35833	-0.0217	6.88167	0.0201
4.35861	-0.0217	6.88194	0.0201
4.36361	-0.0217	6.89	0.0201
4.36389	-0.0217	6.89028	0.0204
4.36889	-0.0217	6.89833	0.0204
4.36917	-0.0217	6.89861	0.0204
4.37417	-0.0217	6.90667	0.0204
4.37444	-0.0217	6.90694	0.0204
4.37944	-0.022	6.915	0.0204
4.37972	-0.0217	6.91528	0.0204
4.38472	-0.022	6.92333	0.0204
4.385	-0.022	6.92361	0.0204
4.39	-0.022	6.93167	0.0204
4.39028	-0.0217	6.93194	0.0204
4.39528	-0.022	6.94	0.0204
4.39556	-0.022	6.94028	0.0204
4.40056	-0.022	6.94833	0.0204
4.40083	-0.022	6.94861	0.0204
4.40583	-0.022	6.95667	0.0207
4.40611	-0.022	6.95694	0.0207
4.41111	-0.022	6.965	0.0207
4.41139	-0.022	6.96528	0.0207
4.41639	-0.022	6.97333	0.0207
4.41667	-0.022	6.97361	0.0207
4.42167	-0.0223	6.98167	0.0207
4.42194	-0.0223	6.98194	0.0207
4.42694	-0.0223	6.99	0.0207
4.42722	-0.0223	6.99028	0.0207
4.43222	-0.0223	6.99833	0.0207
4.4325	-0.0223	6.99861	0.0207
4.4375	-0.022	7.00667	0.0207
4.43778	-0.0223	7.00694	0.0207
4.44278	-0.0223	7.015	0.0207
4.44306	-0.0223	7.01528	0.0207
4.44806	-0.0223	7.02333	0.0207
4.44833	-0.0223	7.02361	0.0207
4.45333	-0.0223	7.03167	0.021
4.45361	-0.0223	7.03194	0.0207
4.45861	-0.0226	7.04	0.021
4.45889	-0.0223	7.04028	0.0207
4.46389	-0.0223	7.04833	0.021
4.46417	-0.0226	7.04861	0.021
4.46917	-0.0223	7.05667	0.021
4.46944	-0.0223	7.05694	0.021
4.47444	-0.0226	7.065	0.021
4.47472	-0.0223	7.06528	0.021
4.47972	-0.0226	7.07333	0.021
4.48	-0.0226	7.07361	0.021
4.485	-0.0223	7.08167	0.021
4.48528	-0.0226	7.08194	0.021
4.49028	-0.0226	7.09	0.021
4.49056	-0.0226	7.09028	0.021
4.49556	-0.0226	7.09833	0.021
4.49583	-0.0226	7.09861	0.021
4.50083	-0.0226	7.10667	0.021
4.50111	-0.0226	7.10694	0.021
4.50611	-0.0226	7.115	0.021
4.50639	-0.0226	7.11528	0.021
4.51139	-0.0226	7.12333	0.0213
4.51167	-0.0226	7.12361	0.021
4.51667	-0.0226	7.13167	0.0213
4.51694	-0.0226	7.13194	0.021
4.52194	-0.0226	7.14	0.021
4.52222	-0.0226	7.14028	0.0213
4.52722	-0.0226	7.14833	0.0213
4.5275	-0.0226	7.14861	0.0213
4.5325	-0.0226	7.15667	0.0213
4.53278	-0.0226	7.15694	0.021
4.53778	-0.0226	7.165	0.0213
4.53806	-0.0226	7.16528	0.0213
4.54306	-0.0226	7.17333	0.0213
4.54333	-0.0229	7.17361	0.0213
4.54833	-0.0226	7.18167	0.0213
4.54861	-0.0226	7.18194	0.0213
4.55361	-0.0226	7.19	0.0213
4.55389	-0.0226	7.19028	0.0213
4.55889	-0.0229	7.19833	0.0213
4.55917	-0.0229	7.19861	0.0213
4.56417	-0.0226	7.20667	0.0213
4.56444	-0.0226	7.20694	0.0213
4.56944	-0.0226	7.215	0.0213
4.56972	-0.0226	7.21528	0.0213
4.57472	-0.0229	7.22333	0.0213
4.575	-0.0229	7.22361	0.0213
4.58	-0.0229	7.23167	0.0213
4.58028	-0.0229	7.23194	0.0213
4.58528	-0.0226	7.24	0.0213
4.58556	-0.0229	7.24028	0.0213
4.59056	-0.0229	7.24833	0.0217
4.59083	-0.0229	7.24861	0.0213
4.59583	-0.0229	7.25667	0.0213
4.59611	-0.0229	7.25694	0.0213
4.60111	-0.0226	7.265	0.0217
4.60139	-0.0229	7.26528	0.0213
4.60639	-0.0229	7.27333	0.0217
4.60667	-0.0229	7.27361	0.0217
4.61167	-0.0229	7.28167	0.0217
4.61194	-0.0229	7.28194	0.0217
4.61694	-0.0229	7.29	0.0217
4.61722	-0.0229	7.29028	0.0217
4.62222	-0.0229	7.29833	0.0217
4.6225	-0.0229	7.29861	0.0217
4.6275	-0.0229	7.30667	0.0217
4.62778	-0.0229	7.30694	0.0217
4.63278	-0.0229	7.315	0.0217
4.63306	-0.0229	7.31528	0.0217
4.63806	-0.0229	7.32333	0.0217
4.63833	-0.0229	7.32361	0.0217
4.64333	-0.0229	7.33167	0.0217
4.64361	-0.0229	7.33194	0.0217
4.64861	-0.0229	7.34	0.0217
4.64889	-0.0229	7.34028	0.0217
4.65389	-0.0229	7.34833	0.0217
4.65417	-0.0229	7.34861	0.0217
4.65917	-0.0229	7.35667	0.0217
4.65944	-0.0229	7.35694	0.0217
4.66444	-0.0229	7.365	0.0217
4.66472	-0.0229	7.36528	0.0217
4.66972	-0.0229	7.37333	0.0217
4.67	-0.0229	7.37361	0.022
4.675	-0.0229	7.38167	0.0217
4.67528	-0.0229	7.38194	0.0217
4.68028	-0.0232	7.39	0.022
4.68056	-0.0229	7.39028	0.022
4.68556	-0.0229	7.39833	0.0217
4.68583	-0.0229	7.39861	0.022
4.69083	-0.0229	7.40667	0.022
4.69111	-0.0229	7.40694	0.022
4.69611	-0.0229	7.415	0.022
4.69639	-0.0229	7.41528	0.022
4.70139	-0.0229	7.42333	0.022
4.70167	-0.0229	7.42361	0.022
4.70667	-0.0232	7.43167	0.022
4.70694	-0.0229	7.43194	0.022
4.71194	-0.0229	7.44	0.022
4.71222	-0.0229	7.44028	0.022
4.71722	-0.0229	7.44833	0.022
4.7175	-0.0229	7.44861	0.022
4.7225	-0.0232	7.45667	0.022
4.72278	-0.0232	7.45694	0.022
4.72778	-0.0232	7.465	0.022
4.72806	-0.0232	7.46528	0.022
4.73306	-0.0232	7.47333	0.022
4.73333	-0.0229	7.47361	0.022
4.73833	-0.0232	7.48167	0.022
4.73861	-0.0229	7.48194	0.022
4.74361	-0.0232	7.49	0.0223
4.74389	-0.0229	7.49028	0.0223
4.74889	-0.0229	7.49833	0.022
4.74917	-0.0229	7.49861	0.022
4.75417	-0.0232	7.50667	0.0223
4.75444	-0.0229	7.50694	0.022
4.75944	-0.0232	7.515	0.022
4.75972	-0.0229	7.51528	0.0223
4.76472	-0.0232	7.52333	0.0223
4.765	-0.0232	7.52361	0.022
4.77	-0.0229	7.53167	0.0223
4.77028	-0.0232	7.53194	0.0223
4.77528	-0.0232	7.54	0.0223
4.77556	-0.0232	7.54028	0.0223
4.78056	-0.0229	7.54833	0.0223
4.78083	-0.0232	7.54861	0.0223
4.78583	-0.0232	7.55667	0.0223
4.78611	-0.0232	7.55694	0.0223
4.79111	-0.0232	7.565	0.0223
4.79139	-0.0232	7.56528	0.0223
4.79639	-0.0232	7.57333	0.0223
4.79667	-0.0229	7.57361	0.0223
4.80167	-0.0229	7.58167	0.0223
4.80194	-0.0232	7.58194	0.0223
4.80694	-0.0232	7.59	0.0223
4.80722	-0.0232	7.59028	0.0223
4.81222	-0.0232	7.59833	0.0223
4.8125	-0.0232	7.59861	0.0223
4.8175	-0.0232	7.60667	0.0223
4.81778	-0.0232	7.60694	0.0223
4.82278	-0.0232	7.615	0.0223
4.82306	-0.0232	7.61528	0.0223
4.82806	-0.0232	7.62333	0.0223
4.82833	-0.0232	7.62361	0.0223
4.83333	-0.0232	7.63167	0.0226
4.83361	-0.0229	7.63194	0.0226
4.83861	-0.0232	7.64	0.0226
4.83889	-0.0232	7.64028	0.0226
4.84389	-0.0232	7.64833	0.0226
4.84417	-0.0232	7.64861	0.0226
4.84917	-0.0232	7.65667	0.0226
4.84944	-0.0232	7.65694	0.0226
4.85444	-0.0232	7.665	0.0226
4.85472	-0.0232	7.66528	0.0226
4.85972	-0.0232	7.67333	0.0226
4.86	-0.0232	7.67361	0.0226
4.865	-0.0232	7.68167	0.0226
4.86528	-0.0232	7.68194	0.0226
4.87028	-0.0232	7.69	0.0226
4.87056	-0.0232	7.69028	0.0226
4.87556	-0.0232	7.69833	0.0229
4.87583	-0.0232	7.69861	0.0229
4.88083	-0.0232	7.70667	0.0226
4.88111	-0.0232	7.70694	0.0229
4.88611	-0.0232	7.715	0.0229
4.88639	-0.0232	7.71528	0.0226
4.89139	-0.0232	7.72333	0.0226
4.89167	-0.0232	7.72361	0.0229
4.89667	-0.0232	7.73167	0.0226
4.89694	-0.0232	7.73194	0.0229
4.90194	-0.0232	7.74	0.0229
4.90222	-0.0232	7.74028	0.0229
4.90722	-0.0232	7.74833	0.0229
4.9075	-0.0232	7.74861	0.0229
4.9125	-0.0232	7.75667	0.0229
4.91278	-0.0232	7.75694	0.0229
4.91778	-0.0232	7.765	0.0229
4.91806	-0.0232	7.76528	0.0229
4.92306	-0.0232	7.77333	0.0229
4.92333	-0.0232	7.77361	0.0229
4.92833	-0.0232	7.78167	0.0229
4.92861	-0.0232	7.78194	0.0229
4.93361	-0.0232	7.79	0.0232
4.93389	-0.0232	7.79028	0.0232
4.93889	-0.0232	7.79833	0.0232
4.93917	-0.0232	7.79861	0.0232
4.94417	-0.0232	7.80667	0.0232
4.94444	-0.0232	7.80694	0.0232
4.94944	-0.0232	7.815	0.0232
4.94972	-0.0232	7.81528	0.0232
4.95472	-0.0235	7.82333	0.0232
4.955	-0.0232	7.82361	0.0232
4.96	-0.0232	7.83167	0.0232
4.96028	-0.0235	7.83194	0.0232
4.96528	-0.0232	7.84	0.0235
4.96556	-0.0232	7.84028	0.0232
4.97056	-0.0232	7.84833	0.0232
4.97083	-0.0232	7.84861	0.0235
4.97583	-0.0232	7.85667	0.0235
4.97611	-0.0232	7.85694	0.0232
4.98111	-0.0232	7.865	0.0235
4.98139	-0.0232	7.86528	0.0235
4.98639	-0.0235	7.87333	0.0235
4.98667	-0.0232	7.87361	0.0235
4.99167	-0.0232	7.88167	0.0235
4.99194	-0.0235	7.88194	0.0235
4.99694	-0.0232	7.89	0.0238
4.99722	-0.0232	7.89028	0.0235
5.00222	-0.0232	7.89833	0.0238
5.0025	-0.0235	7.89861	0.0238
5.0075	-0.0232	7.90667	0.0238
5.00778	-0.0235	7.90694	0.0238
5.01278	-0.0232	7.915	0.0238
5.01306	-0.0235	7.91528	0.0238
5.01806	-0.0232	7.92333	0.0238
5.01833	-0.0232	7.92361	0.0238
5.02333	-0.0232	7.93167	0.0238
5.02361	-0.0232	7.93194	0.0238
5.02861	-0.0232	7.94	0.0238
5.02889	-0.0232	7.94028	0.0238
5.03389	-0.0232	7.94833	0.0241
5.03417	-0.0232	7.94861	0.0241
5.03917	-0.0235	7.95667	0.0241
5.03944	-0.0235	7.95694	0.0241
5.04444	-0.0232	7.965	0.0241
5.04472	-0.0235	7.96528	0.0241
5.04972	-0.0235	7.97333	0.0241
5.05	-0.0235	7.97361	0.0244
5.055	-0.0232	7.98167	0.0244
5.05528	-0.0232	7.98194	0.0244
5.06028	-0.0235	7.99	0.0244
5.06056	-0.0232	7.99028	0.0241
5.06556	-0.0232	7.99833	0.0244
5.06583	-0.0235	7.99861	0.0244
5.07083	-0.0232	8.00639	0.0096
5.07111	-0.0232	8.00667	0.0096
5.07611	-0.0235	8.01472	0.0074
5.07639	-0.0232	8.015	0.0074
5.08139	-0.0235	8.02306	0.0055
5.08167	-0.0235	8.02333	0.0055
5.08667	-0.0232	8.03139	0.0043
5.08694	-0.0235	8.03167	0.0043
5.09194	-0.0235	8.03972	0.0031
5.09222	-0.0235	8.04	0.0031
5.09722	-0.0235	8.04806	0.0021
5.0975	-0.0235	8.04833	0.0021
5.1025	-0.0235	8.05639	0.0012
5.10278	-0.0235	8.05667	0.0012
5.10778	-0.0235	8.06472	0.0006
5.10806	-0.0235	8.065	0.0003
5.11306	-0.0232	8.07306	0
5.11333	-0.0232	8.07333	0
5.11833	-0.0235	8.08139	0
5.11861	-0.0235	8.08167	-0.0003
5.12361	-0.0235	8.08972	-0.0006
5.12389	-0.0235	8.09	-0.0009
5.12889	-0.0235	8.09806	-0.0015
5.12917	-0.0235	8.09833	-0.0015
5.13417	-0.0235	8.10639	-0.0018
5.13444	-0.0235	8.10667	-0.0018
5.13944	-0.0235	8.11472	-0.0024
5.13972	-0.0232	8.115	-0.0024
5.14472	-0.0235	8.12306	-0.0031
5.145	-0.0235	8.12333	-0.0031
5.15	-0.0235	8.13139	-0.0034
5.15028	-0.0235	8.13167	-0.0034
5.15528	-0.0235	8.13972	-0.0043
5.15556	-0.0235	8.14	-0.0043
5.16056	-0.0235	8.14806	-0.0046
5.16083	-0.0235	8.14833	-0.0046
5.16583	-0.0235	8.15639	-0.0052
5.16611	-0.0235	8.15667	-0.0052
5.17111	-0.0235	8.16472	-0.0055
5.17139	-0.0238	8.165	-0.0055
5.17639	-0.0238	8.17306	-0.0058
5.17667	-0.0235	8.17333	-0.0062
5.18167	-0.0238	8.18139	-0.0065
5.18194	-0.0235	8.18167	-0.0065
5.18694	-0.0235	8.18972	-0.0068
5.18722	-0.0235	8.19	-0.0068
5.19222	-0.0235	8.19806	-0.0071
5.1925	-0.0235	8.19833	-0.0071
5.1975	-0.0235	8.20639	-0.0074
5.19778	-0.0235	8.20667	-0.0074
5.20278	-0.0235	8.21472	-0.0077
5.20306	-0.0238	8.215	-0.0077
5.20806	-0.0235	8.22306	-0.0083
5.20833	-0.0235	8.22333	-0.008
5.21333	-0.0235	8.23139	-0.0086
5.21361	-0.0235	8.23167	-0.0086
5.21861	-0.0235	8.23972	-0.0086
5.21889	-0.0235	8.24	-0.0089
5.22389	-0.0238	8.24806	-0.0089
5.22417	-0.0235	8.24833	-0.0089
5.22917	-0.0235	8.25639	-0.0093
5.22944	-0.0238	8.25667	-0.0093
5.23444	-0.0235	8.26472	-0.0096
5.23472	-0.0235	8.265	-0.0096
5.23972	-0.0235	8.27306	-0.0099
5.24	-0.0238	8.27333	-0.0099
5.245	-0.0235	8.28139	-0.0102
5.24528	-0.0238	8.28167	-0.0102
5.25028	-0.0238	8.28972	-0.0105
5.25056	-0.0238	8.29	-0.0105
5.25556	-0.0238	8.29806	-0.0105
5.25583	-0.0238	8.29833	-0.0108
5.26083	-0.0238	8.30639	-0.0111
5.26111	-0.0235	8.30667	-0.0108
5.26611	-0.0238	8.31472	-0.0111
5.26639	-0.0238	8.315	-0.0111
5.27139	-0.0238	8.32306	-0.0117
[truncated: 83,810 more rows]

## Sheet: Fig. 2c
0.5 mA cm-2 charge		0.5 mA cm-2 discharge		1 mA cm-2 charge		1 mA cm-2 discharge		2 mA cm-2 charge		2 mA cm-2 discharge		3 mA cm-2 charge		3 mA cm-2 discharge		4 mA cm-2 charge		4 mA cm-2 discharge		5 mA cm-2 charge		5 mA cm-2 discharge
Specific capacity (mAh cm-2)	Voltage (V)	Specific capacity (mAh cm-2)	Voltage (V)	Specific capacity (mAh cm-2)	Voltage (V)	Specific capacity (mAh cm-2)	Voltage (V)	Specific capacity (mAh cm-2)	Voltage (V)	Specific capacity (mAh cm-2)	Voltage (V)	Specific capacity (mAh cm-2)	Voltage (V)	Specific capacity (mAh cm-2)	Voltage (V)	Specific capacity (mAh cm-2)	Voltage (V)	Specific capacity (mAh cm-2)	Voltage (V)	Specific capacity (mAh cm-2)	Voltage (V)	Specific capacity (mAh cm-2)	Voltage (V)
0	-0.0155	0	0.0164	0	-0.0279	0	0.0291	0	-0.0437	0	0.0446	0	-0.0533	0	0.0542	0	-0.0607	0	0.0613	0	-0.0672	0	0.0682
0.000127389	-0.0155	0.000127389	0.0164	0.000254777	-0.0279	0.000254777	0.0291	0.000509554	-0.0437	0.000509554	0.0446	0.00089172	-0.0533	0.00089172	0.0542	0.00115	-0.0607	0.00115	0.0613	0.0014	-0.0672	0.0014	0.0682
0.000254777	-0.0139	0.000254777	0.0148	0.000509554	-0.0257	0.000509554	0.0269	0.00115	-0.0406	0.00115	0.0418	0.00166	-0.0492	0.00166	0.0499	0.00217	-0.0558	0.00217	0.0564	0.0028	-0.061	0.0028	0.062
0.000382166	-0.013	0.000382166	0.0139	0.00089172	-0.0248	0.00089172	0.026	0.00166	-0.039	0.00166	0.0399	0.00255	-0.0471	0.00255	0.0477	0.00331	-0.0527	0.00331	0.0533	0.0042	-0.0573	0.0042	0.0579
0.000509554	-0.0127	0.000509554	0.0136	0.00115	-0.0241	0.00115	0.0254	0.00217	-0.0381	0.00217	0.039	0.00331	-0.0455	0.00331	0.0461	0.00446	-0.0505	0.00446	0.0511	0.00561	-0.0545	0.00561	0.0551
0.000636943	-0.012	0.000636943	0.0133	0.0014	-0.0235	0.0014	0.0248	0.0028	-0.0368	0.0028	0.0378	0.0042	-0.044	0.0042	0.0446	0.00561	-0.0483	0.00561	0.0489	0.00701	-0.052	0.00688	0.0527
0.00089172	-0.0117	0.00089172	0.013	0.00166	-0.0232	0.00166	0.0241	0.00331	-0.0362	0.00331	0.0372	0.00497	-0.0427	0.00497	0.0434	0.00662	-0.0468	0.00662	0.0474	0.00828	-0.0496	0.00828	0.0502
0.00102	-0.0114	0.00102	0.0127	0.00191	-0.0226	0.00191	0.0238	0.00382	-0.0353	0.00382	0.0362	0.00586	-0.0412	0.00586	0.0418	0.00777	-0.0452	0.00777	0.0458	0.00968	-0.0477	0.00968	0.0486
0.00115	-0.0114	0.00115	0.0124	0.00217	-0.0223	0.00217	0.0235	0.00446	-0.0347	0.00446	0.0356	0.00662	-0.0403	0.00662	0.0409	0.00892	-0.044	0.00892	0.0446	0.01108	-0.0461	0.01108	0.0468
0.00127	-0.0108	0.00127	0.012	0.00255	-0.022	0.00255	0.0232	0.00497	-0.0337	0.00497	0.0347	0.00752	-0.0393	0.00752	0.0399	0.00994	-0.0427	0.00994	0.0434	0.01248	-0.0446	0.01248	0.0452
0.0014	-0.0105	0.0014	0.012	0.0028	-0.0217	0.0028	0.0226	0.00561	-0.0331	0.00561	0.0341	0.00828	-0.0384	0.00828	0.039	0.01108	-0.0412	0.01108	0.0418	0.01389	-0.043	0.01389	0.044
0.00153	-0.0105	0.00153	0.0117	0.00306	-0.0213	0.00306	0.0226	0.00611	-0.0325	0.00611	0.0334	0.00917	-0.0375	0.00917	0.0384	0.01223	-0.0403	0.01223	0.0409	0.01529	-0.0415	0.01529	0.0424
0.00166	-0.0102	0.00166	0.0111	0.00331	-0.021	0.00331	0.0223	0.00662	-0.0319	0.00662	0.0328	0.00994	-0.0368	0.00994	0.0375	0.01338	-0.039	0.01338	0.0396	0.01669	-0.0403	0.01669	0.0412
0.00178	-0.0102	0.00178	0.0111	0.00357	-0.0207	0.00357	0.022	0.00726	-0.0316	0.00726	0.0322	0.01083	-0.0362	0.01083	0.0368	0.01439	-0.0381	0.01439	0.0387	0.01809	-0.039	0.01809	0.0399
0.00191	-0.0099	0.00191	0.0111	0.00395	-0.0204	0.00395	0.0217	0.00777	-0.031	0.00777	0.0319	0.01172	-0.0356	0.01172	0.0362	0.01554	-0.0372	0.01554	0.0378	0.01949	-0.0381	0.01949	0.0387
0.00204	-0.0099	0.00204	0.0108	0.0042	-0.0201	0.0042	0.0213	0.00828	-0.0306	0.00828	0.0316	0.01248	-0.0347	0.01248	0.0353	0.01669	-0.0362	0.01669	0.0372	0.02089	-0.0368	0.02076	0.0378
0.00217	-0.0096	0.00217	0.0108	0.00446	-0.0201	0.00446	0.021	0.00892	-0.03	0.00892	0.031	0.01338	-0.0337	0.01338	0.0344	0.01771	-0.0356	0.01771	0.0362	0.02217	-0.0359	0.02217	0.0368
0.00242	-0.0096	0.00242	0.0105	0.00471	-0.0198	0.00471	0.021	0.00943	-0.0297	0.00943	0.0306	0.01414	-0.0331	0.01414	0.0337	0.01885	-0.0347	0.01885	0.0353	0.02357	-0.035	0.02357	0.0359
0.00255	-0.0093	0.00255	0.0105	0.00497	-0.0195	0.00497	0.0207	0.00994	-0.0294	0.00994	0.0303	0.01503	-0.0328	0.01503	0.0334	0.02	-0.0337	0.02	0.0344	0.02497	-0.0337	0.02497	0.0347
0.00268	-0.0093	0.00268	0.0102	0.00522	-0.0192	0.00522	0.0204	0.01057	-0.0288	0.01057	0.0297	0.0158	-0.0322	0.0158	0.0328	0.02115	-0.0328	0.02115	0.0337	0.02637	-0.0328	0.02637	0.0337
0.0028	-0.0089	0.0028	0.0102	0.00561	-0.0192	0.00561	0.0204	0.01108	-0.0285	0.01108	0.0294	0.01669	-0.0316	0.01669	0.0322	0.02217	-0.0322	0.02217	0.0331	0.02777	-0.0319	0.02777	0.0328
0.00293	-0.0089	0.00293	0.0102	0.00586	-0.0186	0.00586	0.0201	0.01159	-0.0282	0.01159	0.0291	0.01745	-0.031	0.01745	0.0316	0.02331	-0.0316	0.02331	0.0322	0.02917	-0.0313	0.02917	0.0319
0.00306	-0.0089	0.00306	0.0099	0.00611	-0.0182	0.00611	0.0198	0.01223	-0.0279	0.01223	0.0288	0.01834	-0.0303	0.01834	0.0313	0.02446	-0.031	0.02446	0.0316	0.03057	-0.0303	0.03057	0.0313
0.00318	-0.0086	0.00318	0.0099	0.00637	-0.0182	0.00637	0.0198	0.01274	-0.0275	0.01274	0.0285	0.01911	-0.03	0.01911	0.0306	0.02548	-0.0303	0.02548	0.031	0.03197	-0.0294	0.03197	0.0303
0.00331	-0.0086	0.00331	0.0099	0.00662	-0.0179	0.00662	0.0195	0.01338	-0.0272	0.01325	0.0282	0.02	-0.0294	0.02	0.03	0.02662	-0.0297	0.02662	0.0303	0.03338	-0.0288	0.03338	0.0297
0.00344	-0.0086	0.00344	0.0096	0.00701	-0.0179	0.00701	0.0195	0.01389	-0.0269	0.01389	0.0279	0.02076	-0.0291	0.02076	0.0297	0.02777	-0.0291	0.02777	0.0297	0.03478	-0.0279	0.03465	0.0288
0.00357	-0.0083	0.00357	0.0096	0.00726	-0.0176	0.00726	0.0189	0.01439	-0.0263	0.01439	0.0275	0.02166	-0.0285	0.02166	0.0294	0.02892	-0.0285	0.02892	0.0291	0.03618	-0.0272	0.03605	0.0282
0.00369	-0.0083	0.00369	0.0093	0.00752	-0.0176	0.00752	0.0186	0.01503	-0.026	0.01503	0.0269	0.02255	-0.0282	0.02255	0.0288	0.02994	-0.0279	0.02994	0.0285	0.03745	-0.0263	0.03745	0.0275
0.00395	-0.008	0.00395	0.0093	0.00777	-0.0173	0.00777	0.0186	0.01554	-0.0257	0.01554	0.0266	0.02331	-0.0279	0.02331	0.0285	0.03108	-0.0272	0.03108	0.0282	0.03885	-0.0257	0.03885	0.0266
0.00408	-0.008	0.00408	0.0093	0.00803	-0.0173	0.00803	0.0182	0.01605	-0.0254	0.01605	0.0263	0.0242	-0.0272	0.0242	0.0279	0.03223	-0.0263	0.03223	0.0275	0.04025	-0.0248	0.04025	0.026
0.0042	-0.008	0.0042	0.0093	0.00828	-0.017	0.00828	0.0182	0.01669	-0.0251	0.01669	0.026	0.02497	-0.0269	0.02497	0.0275	0.03325	-0.026	0.03325	0.0266	0.04166	-0.0241	0.04166	0.0254
0.00433	-0.008	0.00433	0.0089	0.00866	-0.017	0.00866	0.0182	0.0172	-0.0248	0.0172	0.0257	0.02586	-0.0263	0.02586	0.0269	0.03439	-0.0254	0.03439	0.0263	0.04306	-0.0235	0.04306	0.0244
0.00446	-0.0077	0.00446	0.0089	0.00892	-0.0167	0.00892	0.0179	0.01771	-0.0244	0.01771	0.0254	0.02662	-0.0257	0.02662	0.0266	0.03554	-0.0248	0.03554	0.0257	0.04446	-0.0229	0.04446	0.0238
0.00459	-0.0077	0.00459	0.0089	0.00917	-0.0167	0.00917	0.0179	0.01834	-0.0241	0.01834	0.0251	0.02752	-0.0254	0.02752	0.0263	0.03669	-0.0244	0.03669	0.0251	0.04586	-0.0223	0.04586	0.0232
0.00471	-0.0077	0.00471	0.0089	0.00943	-0.0164	0.00943	0.0176	0.01885	-0.0238	0.01885	0.0248	0.02828	-0.0251	0.02828	0.0257	0.03771	-0.0238	0.03771	0.0248	0.04726	-0.0217	0.04726	0.0229
0.00484	-0.0077	0.00484	0.0086	0.00968	-0.0164	0.00968	0.0173	0.01936	-0.0235	0.01936	0.0248	0.02917	-0.0244	0.02917	0.0254	0.03885	-0.0232	0.03885	0.0241	0.04866	-0.021	0.04854	0.0223
0.00497	-0.0074	0.00497	0.0086	0.00994	-0.0161	0.00994	0.0173	0.02	-0.0232	0.02	0.0244	0.02994	-0.0241	0.02994	0.0251	0.04	-0.0229	0.04	0.0238	0.05006	-0.0204	0.04994	0.0217
0.0051	-0.0074	0.0051	0.0086	0.01032	-0.0161	0.01032	0.0173	0.02051	-0.0232	0.02051	0.0241	0.03083	-0.0238	0.03083	0.0248	0.04102	-0.0226	0.04115	0.0232	0.05146	-0.0201	0.05134	0.021
0.00522	-0.0074	0.00522	0.0083	0.01057	-0.0158	0.01057	0.017	0.02115	-0.0229	0.02102	0.0238	0.03159	-0.0235	0.03159	0.0244	0.04217	-0.022	0.04217	0.0229	0.05274	-0.0195	0.05274	0.0204
0.00548	-0.0071	0.00548	0.0083	0.01083	-0.0158	0.01083	0.017	0.02166	-0.0226	0.02166	0.0235	0.03248	-0.0232	0.03248	0.0241	0.04331	-0.0217	0.04331	0.0223	0.05414	-0.0186	0.05414	0.0198
0.00561	-0.0071	0.00561	0.0083	0.01108	-0.0155	0.01108	0.0167	0.02217	-0.0223	0.02217	0.0232	0.03338	-0.0229	0.03338	0.0235	0.04446	-0.021	0.04446	0.022	0.05554	-0.0179	0.05554	0.0195
0.00573	-0.0071	0.00573	0.0083	0.01134	-0.0155	0.01134	0.0167	0.0228	-0.0223	0.02268	0.0232	0.03414	-0.0226	0.03414	0.0232	0.04548	-0.0207	0.04548	0.0217	0.05694	-0.0176	0.05694	0.0186
0.00586	-0.0071	0.00586	0.008	0.01172	-0.0155	0.01172	0.0164	0.02331	-0.022	0.02331	0.0229	0.03503	-0.0223	0.03503	0.0229	0.04662	-0.0201	0.04662	0.021	0.05834	-0.017	0.05834	0.0179
0.00599	-0.0068	0.00599	0.008	0.01197	-0.0151	0.01197	0.0164	0.02382	-0.0217	0.02382	0.0226	0.0358	-0.0217	0.0358	0.0226	0.04777	-0.0198	0.04777	0.0207	0.05975	-0.0164	0.05975	0.0176
0.00611	-0.0068	0.00611	0.008	0.01223	-0.0151	0.01223	0.0164	0.02446	-0.0213	0.02446	0.0226	0.03669	-0.0213	0.03669	0.0223	0.04892	-0.0195	0.04892	0.0204	0.06115	-0.0161	0.06102	0.017
0.00624	-0.0068	0.00624	0.008	0.01248	-0.0148	0.01248	0.0164	0.02497	-0.0213	0.02497	0.0223	0.03745	-0.021	0.03745	0.022	0.04994	-0.0186	0.04994	0.0198	0.06255	-0.0155	0.06242	0.0167
0.00637	-0.0068	0.00637	0.0077	0.01274	-0.0148	0.01274	0.0161	0.02548	-0.021	0.02548	0.022	0.03834	-0.0207	0.03834	0.0217	0.05108	-0.0182	0.05108	0.0195	0.06395	-0.0148	0.06382	0.0161
0.0065	-0.0065	0.0065	0.0077	0.01299	-0.0148	0.01299	0.0158	0.02611	-0.0207	0.02611	0.0217	0.03911	-0.0204	0.03911	0.0213	0.05223	-0.0179	0.05223	0.0189	0.06535	-0.0145	0.06522	0.0155
0.00662	-0.0065	0.00662	0.0077	0.01338	-0.0145	0.01338	0.0158	0.02662	-0.0207	0.02662	0.0217	0.04	-0.0201	0.04	0.021	0.05325	-0.0176	0.05325	0.0186	0.06662	-0.0139	0.06662	0.0151
0.00675	-0.0065	0.00675	0.0077	0.01363	-0.0145	0.01363	0.0158	0.02713	-0.0204	0.02713	0.0213	0.04076	-0.0198	0.04076	0.0207	0.05439	-0.017	0.05439	0.0179	0.06803	-0.0136	0.06803	0.0145
0.00701	-0.0065	0.00701	0.0077	0.01389	-0.0145	0.01389	0.0155	0.02777	-0.0201	0.02777	0.021	0.04166	-0.0195	0.04166	0.0204	0.05554	-0.0167	0.05554	0.0176	0.06943	-0.013	0.06943	0.0142
0.00713	-0.0065	0.00713	0.0077	0.01414	-0.0142	0.01414	0.0155	0.02828	-0.0201	0.02828	0.021	0.04242	-0.0195	0.04242	0.0201	0.05669	-0.0164	0.05669	0.0173	0.07083	-0.0127	0.07083	0.0136
0.00726	-0.0062	0.00726	0.0074	0.01439	-0.0142	0.01439	0.0155	0.02879	-0.0198	0.02879	0.0207	0.04331	-0.0192	0.04331	0.0198	0.05771	-0.0161	0.05771	0.017	0.07223	-0.0124	0.07223	0.0133
0.00739	-0.0062	0.00739	0.0074	0.01478	-0.0142	0.01478	0.0151	0.02943	-0.0195	0.02943	0.0204	0.0442	-0.0186	0.0442	0.0198	0.05885	-0.0155	0.05885	0.0167	0.07363	-0.0117	0.07363	0.013
0.00752	-0.0062	0.00752	0.0074	0.01503	-0.0139	0.01503	0.0151	0.02994	-0.0195	0.02994	0.0204	0.04497	-0.0182	0.04497	0.0195	0.06	-0.0155	0.06	0.0161	0.07503	-0.0114	0.0749	0.0124
0.00764	-0.0062	0.00764	0.0074	0.01529	-0.0139	0.01529	0.0151	0.03057	-0.0192	0.03045	0.0201	0.04586	-0.0179	0.04586	0.0189	0.06102	-0.0148	0.06102	0.0158	0.07643	-0.0105	0.07631	0.012
0.00777	-0.0062	0.00777	0.0074	0.01554	-0.0139	0.01554	0.0148	0.03108	-0.0186	0.03108	0.0201	0.04662	-0.0176	0.04662	0.0186	0.06217	-0.0145	0.06217	0.0155	0.07783	-0.0102	0.07771	0.0117
0.0079	-0.0058	0.0079	0.0071	0.0158	-0.0136	0.0158	0.0148	0.03159	-0.0186	0.03159	0.0198	0.04752	-0.0173	0.04752	0.0182	0.06331	-0.0142	0.06331	0.0151	0.07924	-0.0096	0.07911	0.0108
0.00803	-0.0058	0.00803	0.0071	0.01605	-0.0136	0.01605	0.0148	0.03223	-0.0182	0.0321	0.0195	0.04828	-0.017	0.04828	0.0179	0.06446	-0.0139	0.06446	0.0148	0.08064	-0.0093	0.08051	0.0105
0.00815	-0.0058	0.00815	0.0071	0.01643	-0.0133	0.01643	0.0145	0.03274	-0.0179	0.03274	0.0195	0.04917	-0.0167	0.04917	0.0176	0.06548	-0.0133	0.06548	0.0145	0.08191	-0.0089	0.08191	0.0099
0.00828	-0.0058	0.00828	0.0071	0.01669	-0.0133	0.01669	0.0145	0.03325	-0.0179	0.03325	0.0189	0.04994	-0.0167	0.04994	0.0173	0.06662	-0.013	0.06662	0.0142	0.08331	-0.0086	0.08331	0.0096
0.00854	-0.0058	0.00854	0.0068	0.01694	-0.0133	0.01694	0.0145	0.03389	-0.0176	0.03389	0.0189	0.05083	-0.0164	0.05083	0.0173	0.06777	-0.0127	0.06777	0.0139	0.08471	-0.008	0.08471	0.0093
0.00866	-0.0058	0.00866	0.0068	0.0172	-0.013	0.0172	0.0142	0.03439	-0.0176	0.03439	0.0186	0.05159	-0.0161	0.05159	0.017	0.06879	-0.0124	0.06879	0.0136	0.08611	-0.0077	0.08611	0.0089
0.00879	-0.0055	0.00879	0.0068	0.01745	-0.013	0.01745	0.0142	0.0349	-0.0173	0.0349	0.0182	0.05248	-0.0158	0.05248	0.0167	0.06994	-0.012	0.06994	0.0133	0.08752	-0.0074	0.08752	0.0083
0.00892	-0.0055	0.00892	0.0068	0.01783	-0.013	0.01783	0.0142	0.03554	-0.0173	0.03554	0.0182	0.05325	-0.0155	0.05325	0.0164	0.07108	-0.0117	0.07108	0.013	0.08892	-0.0068	0.08879	0.008
0.00904	-0.0055	0.00904	0.0068	0.01809	-0.013	0.01809	0.0139	0.03605	-0.017	0.03605	0.0179	0.05414	-0.0151	0.05414	0.0161	0.07223	-0.0114	0.07223	0.0127	0.09032	-0.0065	0.09019	0.0077
0.00917	-0.0055	0.00917	0.0065	0.01834	-0.0127	0.01834	0.0139	0.03656	-0.0167	0.03656	0.0179	0.05503	-0.0148	0.05503	0.0161	0.07325	-0.0108	0.07325	0.012	0.09172	-0.0062	0.09159	0.0071
0.0093	-0.0052	0.0093	0.0065	0.0186	-0.0127	0.0186	0.0139	0.0372	-0.0167	0.0372	0.0176	0.0558	-0.0148	0.0558	0.0158	0.07439	-0.0105	0.07439	0.0117	0.09312	-0.0058	0.09299	0.0068
0.00943	-0.0052	0.00943	0.0065	0.01885	-0.0127	0.01885	0.0136	0.03771	-0.0164	0.03771	0.0176	0.05669	-0.0145	0.05669	0.0155	0.07554	-0.0102	0.07554	0.0117	0.09452	-0.0052	0.09439	0.0065
0.00955	-0.0052	0.00955	0.0065	0.01911	-0.0124	0.01911	0.0136	0.03834	-0.0164	0.03822	0.0173	0.05745	-0.0142	0.05745	0.0151	0.07656	-0.0099	0.07656	0.0111	0.0958	-0.0049	0.0958	0.0062
0.00968	-0.0052	0.00968	0.0065	0.01949	-0.0124	0.01949	0.0136	0.03885	-0.0161	0.03885	0.0173	0.05834	-0.0139	0.05834	0.0151	0.07771	-0.0096	0.07771	0.0108	0.0972	-0.0046	0.0972	0.0058
0.00981	-0.0052	0.00981	0.0065	0.01975	-0.0124	0.01975	0.0133	0.03936	-0.0158	0.03936	0.017	0.05911	-0.0139	0.05911	0.0148	0.07885	-0.0093	0.07885	0.0105	0.0986	-0.0043	0.0986	0.0055
0.01006	-0.0052	0.01006	0.0062	0.02	-0.012	0.02	0.0133	0.04	-0.0158	0.03987	0.017	0.06	-0.0136	0.06	0.0145	0.08	-0.0089	0.08	0.0102	0.1	-0.004	0.1	0.0049
0.01019	-0.0049	0.01019	0.0062	0.02025	-0.012	0.02025	0.0133	0.04051	-0.0155	0.04051	0.0167	0.06076	-0.0133	0.06076	0.0142	0.08102	-0.0086	0.08102	0.0099	0.1014	-0.0037	0.1014	0.0046
0.01032	-0.0052	0.01032	0.0062	0.02051	-0.012	0.02051	0.0133	0.04102	-0.0155	0.04102	0.0167	0.06166	-0.013	0.06166	0.0142	0.08217	-0.0083	0.08217	0.0096	0.1028	-0.0027	0.10268	0.0043
0.01045	-0.0049	0.01045	0.0062	0.02089	-0.012	0.02089	0.013	0.04166	-0.0151	0.04153	0.0164	0.06242	-0.013	0.06242	0.0139	0.08331	-0.008	0.08331	0.0093	0.1042	-0.0024	0.10408	0.004
0.01057	-0.0049	0.01057	0.0062	0.02115	-0.0117	0.02115	0.013	0.04217	-0.0151	0.04217	0.0161	0.06331	-0.0127	0.06331	0.0136	0.08433	-0.008	0.08433	0.0089	0.10561	-0.0021	0.10548	0.0034
0.0107	-0.0049	0.0107	0.0062	0.0214	-0.0117	0.0214	0.013	0.04268	-0.0151	0.04268	0.0161	0.06408	-0.0124	0.06408	0.0133	0.08548	-0.0077	0.08548	0.0086	0.10701	-0.0018	0.10688	0.0031
0.01083	-0.0049	0.01083	0.0062	0.02166	-0.0117	0.02166	0.013	0.04331	-0.0148	0.04331	0.0158	0.06497	-0.0124	0.06497	0.0133	0.08662	-0.0074	0.08662	0.0083	0.10841	-0.0015	0.10828	0.0027
0.01096	-0.0049	0.01096	0.0058	0.02191	-0.0114	0.02191	0.0127	0.04382	-0.0148	0.04382	0.0158	0.06586	-0.012	0.06586	0.013	0.08777	-0.0071	0.08777	0.008	0.10981	-0.0012	0.10968	0.0024
0.01108	-0.0046	0.01108	0.0058	0.02217	-0.0114	0.02217	0.0127	0.04433	-0.0145	0.04433	0.0158	0.06662	-0.0117	0.06662	0.0127	0.08879	-0.0068	0.08879	0.0077	0.11108	-0.0009	0.11108	0.0021
0.01121	-0.0046	0.01121	0.0058	0.02255	-0.0114	0.02255	0.0127	0.04497	-0.0142	0.04497	0.0155	0.06752	-0.0114	0.06752	0.0127	0.08994	-0.0065	0.08994	0.0074	0.11248	-0.0006	0.11248	0.0015
0.01134	-0.0046	0.01134	0.0058	0.0228	-0.0114	0.0228	0.0124	0.04548	-0.0142	0.04548	0.0155	0.06828	-0.0114	0.06828	0.0124	0.09108	-0.0062	0.09108	0.0074	0.11389	0	0.11389	0.0015
0.01159	-0.0046	0.01159	0.0058	0.02306	-0.0108	0.02306	0.0124	0.04611	-0.0139	0.04599	0.0151	0.06917	-0.0108	0.06917	0.012	0.0921	-0.0058	0.0921	0.0071	0.11529	0	0.11516	0.0009
0.01172	-0.0046	0.01172	0.0058	0.02331	-0.0108	0.02331	0.0124	0.04662	-0.0139	0.04662	0.0151	0.06994	-0.0105	0.06994	0.012	0.09325	-0.0055	0.09325	0.0068	0.11669	0	0.11656	0.0006
0.01185	-0.0043	0.01185	0.0055	0.02357	-0.0108	0.02357	0.0124	0.04713	-0.0136	0.04713	0.0148	0.07083	-0.0105	0.07083	0.0117	0.09439	-0.0055	0.09439	0.0065	0.11809	0	0.11796	0.0006
0.01197	-0.0046	0.01197	0.0055	0.02382	-0.0108	0.02382	0.012	0.04777	-0.0136	0.04764	0.0148	0.07159	-0.0102	0.07159	0.0111	0.09554	-0.0052	0.09554	0.0062	0.11949	0	0.11936	0
0.0121	-0.0043	0.0121	0.0055	0.0242	-0.0105	0.0242	0.012	0.04828	-0.0133	0.04828	0.0145	0.07248	-0.0099	0.07248	0.0111	0.09656	-0.0049	0.09656	0.0058	0.12089	0	0.12076	0
0.01223	-0.0043	0.01223	0.0055	0.02446	-0.0105	0.02446	0.012	0.04879	-0.0133	0.04879	0.0145	0.07325	-0.0099	0.07325	0.0108	0.09771	-0.0046	0.09771	0.0055	0.12229	0.0003	0.12217	0
0.01236	-0.0043	0.01236	0.0055	0.02471	-0.0105	0.02471	0.012	0.04943	-0.0133	0.0493	0.0142	0.07414	-0.0096	0.07414	0.0105	0.09885	-0.0043	0.09885	0.0055	0.12369	0.0006	0.12357	0
0.01248	-0.0043	0.01248	0.0055	0.02497	-0.0102	0.02497	0.012	0.04994	-0.013	0.04994	0.0142	0.0749	-0.0093	0.0749	0.0105	0.09987	-0.004	0.09987	0.0052	0.1251	0.0009	0.12497	-0.0003
0.01261	-0.004	0.01261	0.0055	0.02522	-0.0102	0.02522	0.0117	0.05045	-0.013	0.05045	0.0139	0.0758	-0.0093	0.0758	0.0102	0.10102	-0.0037	0.10102	0.0049	0.12637	0.0012	0.12637	-0.0006
0.01274	-0.004	0.01274	0.0052	0.02561	-0.0102	0.02561	0.0117	0.05108	-0.0127	0.05096	0.0139	0.07669	-0.0089	0.07669	0.0099	0.10217	-0.0037	0.10217	0.0046	0.12777	0.0015	0.12777	-0.0009
0.01287	-0.004	0.01287	0.0052	0.02586	-0.0102	0.02586	0.0117	0.05159	-0.0127	0.05159	0.0136	0.07745	-0.0086	0.07745	0.0099	0.10331	-0.0031	0.10331	0.0043	0.12917	0.0018	0.12904	-0.0012
0.01312	-0.004	0.01312	0.0052	0.02611	-0.0099	0.02611	0.0117	0.0521	-0.0124	0.0521	0.0136	0.07834	-0.0086	0.07834	0.0096	0.10433	-0.0027	0.10433	0.0043	0.13057	0.0021	0.13045	-0.0015
0.01325	-0.004	0.01325	0.0052	0.02637	-0.0099	0.02637	0.0111	0.05274	-0.0124	0.05274	0.0136	0.07911	-0.0083	0.07911	0.0096	0.10548	-0.0024	0.10548	0.004	0.13197	0.0024	0.13185	-0.0018
0.01338	-0.004	0.01338	0.0052	0.02662	-0.0099	0.02662	0.0111	0.05325	-0.0124	0.05325	0.0133	0.08	-0.0083	0.08	0.0093	0.10662	-0.0021	0.10662	0.0034	0.13338	0.0027	0.13325	-0.0021
0.0135	-0.004	0.0135	0.0052	0.02688	-0.0099	0.02688	0.0111	0.05376	-0.012	0.05376	0.0133	0.08076	-0.008	0.08076	0.0089	0.10764	-0.0021	0.10764	0.0031	0.13478	0.0031	0.13465	-0.0024
0.01363	-0.004	0.01363	0.0049	0.02726	-0.0096	0.02726	0.0108	0.05439	-0.012	0.05439	0.013	0.08166	-0.0077	0.08166	0.0089	0.10879	-0.0018	0.10879	0.0031	0.13618	0.0037	0.13605	-0.0027
0.01376	-0.0037	0.01376	0.0049	0.02752	-0.0096	0.02752	0.0108	0.0549	-0.0117	0.0549	0.013	0.08242	-0.0077	0.08242	0.0086	0.10994	-0.0015	0.10994	0.0027	0.13758	0.004	0.13745	-0.0031
0.01389	-0.0037	0.01389	0.0049	0.02777	-0.0096	0.02777	0.0108	0.05554	-0.0117	0.05541	0.0127	0.08331	-0.0074	0.08331	0.0083	0.11108	-0.0012	0.11108	0.0024	0.13898	0.0043	0.13885	-0.0034
0.01401	-0.0037	0.01401	0.0049	0.02803	-0.0096	0.02803	0.0108	0.05605	-0.0114	0.05605	0.0127	0.08408	-0.0074	0.08408	0.0083	0.1121	-0.0012	0.1121	0.0021	0.14025	0.0046	0.14025	-0.004
0.01414	-0.0037	0.01414	0.0049	0.02828	-0.0096	0.02828	0.0105	0.05656	-0.0114	0.05656	0.0124	0.08497	-0.0071	0.08497	0.008	0.11325	-0.0009	0.11325	0.0018	0.14166	0.0049	0.14166	-0.004
0.01427	-0.0037	0.01427	0.0049	0.02866	-0.0093	0.02866	0.0105	0.0572	-0.0108	0.05707	0.0124	0.08586	-0.0068	0.08586	0.008	0.11439	-0.0006	0.11439	0.0018	0.14306	0.0049	0.14293	-0.0043
0.01439	-0.0037	0.01439	0.0049	0.02892	-0.0093	0.02892	0.0105	0.05771	-0.0108	0.05771	0.0124	0.08662	-0.0068	0.08662	0.0077	0.11541	-0.0003	0.11541	0.0015	0.14446	0.0055	0.14433	-0.0046
0.01465	-0.0037	0.01465	0.0049	0.02917	-0.0093	0.02917	0.0105	0.05822	-0.0105	0.05822	0.012	0.08752	-0.0065	0.08752	0.0077	0.11656	-0.0003	0.11656	0.0012	0.14586	0.0055	0.14573	-0.0049
0.01478	-0.0031	0.01478	0.0046	0.02943	-0.0089	0.02943	0.0102	0.05885	-0.0105	0.05873	0.012	0.08828	-0.0062	0.08828	0.0074	0.11771	0	0.11771	0.0009	0.14726	0.0058	0.14713	-0.0052
0.0149	-0.0037	0.0149	0.0046	0.02968	-0.0089	0.02968	0.0102	0.05936	-0.0105	0.05936	0.0117	0.08917	-0.0062	0.08917	0.0071	0.11885	0	0.11885	0.0009	0.14866	0.0062	0.14854	-0.0055
0.01503	-0.0031	0.01503	0.0046	0.02994	-0.0089	0.02994	0.0102	0.05987	-0.0102	0.05987	0.0117	0.08994	-0.0058	0.08994	0.0071	0.11987	0	0.11987	0.0006	0.15006	0.0065	0.14994	-0.0058
0.01516	-0.0031	0.01516	0.0046	0.03032	-0.0089	0.03032	0.0102	0.06051	-0.0102	0.06038	0.0111	0.09083	-0.0058	0.09083	0.0068	0.12102	0	0.12102	0.0003	0.15146	0.0068	0.15134	-0.0062
0.01529	-0.0031	0.01529	0.0046	0.03057	-0.0089	0.03057	0.0102	0.06102	-0.0099	0.06102	0.0111	0.09159	-0.0055	0.09159	0.0068	0.12217	0	0.12217	0.0003	0.15287	0.0071	0.15274	-0.0065
0.01541	-0.0031	0.01541	0.0046	0.03083	-0.0086	0.03083	0.0099	0.06153	-0.0099	0.06153	0.0111	0.09248	-0.0055	0.09248	0.0065	0.12318	0	0.12331	0	0.15427	0.0074	0.15414	-0.0065
0.01554	-0.0031	0.01554	0.0046	0.03108	-0.0086	0.03108	0.0099	0.06217	-0.0099	0.06217	0.0108	0.09325	-0.0052	0.09325	0.0065	0.12433	0	0.12433	0	0.15554	0.0074	0.15554	-0.0068
0.01567	-0.0027	0.01567	0.0046	0.03134	-0.0086	0.03134	0.0099	0.06268	-0.0096	0.06268	0.0108	0.09414	-0.0049	0.09414	0.0062	0.12548	0.0003	0.12548	0	0.15694	0.0077	0.15682	-0.0071
0.0158	-0.0027	0.0158	0.0043	0.03172	-0.0086	0.03172	0.0099	0.06331	-0.0096	0.06318	0.0108	0.0949	-0.0049	0.0949	0.0062	0.12662	0.0003	0.12662	0	0.15834	0.008	0.15822	-0.0074
0.01592	-0.0027	0.01592	0.0043	0.03197	-0.0083	0.03197	0.0096	0.06382	-0.0093	0.06382	0.0105	0.0958	-0.0046	0.0958	0.0058	0.12764	0.0006	0.12764	0	0.15975	0.0083	0.15962	-0.0077
0.01618	-0.0027	0.01618	0.0043	0.03223	-0.0083	0.03223	0.0096	0.06433	-0.0093	0.06433	0.0105	0.09669	-0.0046	0.09669	0.0058	0.12879	0.0009	0.12879	-0.0003	0.16115	0.0086	0.16102	-0.008
0.01631	-0.0027	0.01631	0.0043	0.03248	-0.0083	0.03248	0.0096	0.06497	-0.0089	0.06484	0.0105	0.09745	-0.0043	0.09745	0.0055	0.12994	0.0012	0.12994	-0.0006	0.16255	0.0089	0.16242	-0.0083
0.01643	-0.0027	0.01643	0.0043	0.03274	-0.0083	0.03274	0.0096	0.06548	-0.0089	0.06548	0.0102	0.09834	-0.0043	0.09834	0.0052	0.13096	0.0012	0.13108	-0.0009	0.16395	0.0093	0.16382	-0.0083
0.01656	-0.0027	0.01656	0.0043	0.03299	-0.008	0.03299	0.0096	0.06599	-0.0089	0.06599	0.0102	0.09911	-0.004	0.09911	0.0052	0.1321	0.0015	0.1321	-0.0009	0.16535	0.0093	0.16522	-0.0086
0.01669	-0.0027	0.01669	0.0043	0.03338	-0.0083	0.03338	0.0093	0.06662	-0.0086	0.0665	0.0099	0.1	-0.004	0.1	0.0049	0.13325	0.0018	0.13325	-0.0012	0.16675	0.0096	0.16662	-0.0089
0.01682	-0.0027	0.01682	0.0043	0.03363	-0.008	0.03363	0.0093	0.06713	-0.0086	0.06713	0.0099	0.10076	-0.0037	0.10076	0.0049	0.13439	0.0018	0.13439	-0.0015	0.16815	0.0099	0.16803	-0.0093
0.01694	-0.0024	0.01694	0.004	0.03389	-0.008	0.03389	0.0093	0.06764	-0.0086	0.06764	0.0096	0.10166	-0.0037	0.10166	0.0046	0.13541	0.0021	0.13541	-0.0015	0.16943	0.0102	0.1693	-0.0096
0.01707	-0.0024	0.01707	0.004	0.03414	-0.008	0.03414	0.0093	0.06828	-0.0083	0.06815	0.0096	0.10242	-0.0031	0.10242	0.0046	0.13656	0.0024	0.13656	-0.0018	0.17083	0.0105	0.1707	-0.0099
0.0172	-0.0024	0.0172	0.004	0.03439	-0.0077	0.03439	0.0089	0.06879	-0.0083	0.06879	0.0096	0.10331	-0.0031	0.10331	0.0043	0.13771	0.0024	0.13771	-0.0021	0.17223	0.0108	0.1721	-0.0099
0.01732	-0.0024	0.01732	0.004	0.03478	-0.0077	0.03478	0.0089	0.0693	-0.008	0.0693	0.0093	0.10408	-0.0027	0.10408	0.0043	0.13873	0.0027	0.13885	-0.0021	0.17363	0.0108	0.1735	-0.0102
0.01745	-0.0024	0.01745	0.004	0.03503	-0.0077	0.03503	0.0089	0.06994	-0.008	0.06981	0.0093	0.10497	-0.0027	0.10497	0.004	0.13987	0.0031	0.13987	-0.0024	0.17503	0.0114	0.1749	-0.0105
0.01771	-0.0024	0.01771	0.004	0.03529	-0.0077	0.03529	0.0089	0.07045	-0.008	0.07045	0.0093	0.10573	-0.0024	0.10573	0.004	0.14102	0.0031	0.14102	-0.0027	0.17643	0.0117	0.17631	-0.0108
0.01783	-0.0024	0.01783	0.004	0.03554	-0.0074	0.03554	0.0089	0.07108	-0.0077	0.07096	0.0089	0.10662	-0.0021	0.10662	0.0034	0.14217	0.0037	0.14217	-0.0027	0.17783	0.012	0.17771	-0.0111
0.01796	-0.0024	0.01796	0.0034	0.0358	-0.0074	0.0358	0.0086	0.07159	-0.0077	0.07159	0.0089	0.10752	-0.0021	0.10752	0.0034	0.14318	0.004	0.14318	-0.0031	0.17924	0.0124	0.17911	-0.0111
0.01809	-0.0021	0.01809	0.004	0.03605	-0.0074	0.03605	0.0089	0.0721	-0.0077	0.0721	0.0089	0.10828	-0.0018	0.10828	0.0031	0.14433	0.004	0.14433	-0.0031	0.18064	0.0124	0.18051	-0.0117
0.01822	-0.0021	0.01822	0.0034	0.03643	-0.0074	0.03643	0.0086	0.07274	-0.0074	0.07261	0.0086	0.10917	-0.0018	0.10917	0.0031	0.14548	0.0043	0.14548	-0.0034	0.18204	0.0127	0.18191	-0.012
0.01834	-0.0021	0.01834	0.0034	0.03669	-0.0074	0.03669	0.0086	0.07325	-0.0074	0.07325	0.0086	0.10994	-0.0018	0.10994	0.0027	0.14662	0.0046	0.14662	-0.004	0.18344	0.013	0.18318	-0.0124
0.01847	-0.0021	0.01847	0.0034	0.03694	-0.0071	0.03694	0.0086	0.07376	-0.0071	0.07376	0.0086	0.11083	-0.0015	0.11083	0.0024	0.14764	0.0046	0.14764	-0.004	0.18471	0.0133	0.18459	-0.0124
0.0186	-0.0021	0.0186	0.0034	0.0372	-0.0071	0.0372	0.0086	0.07439	-0.0071	0.07427	0.0083	0.11159	-0.0012	0.11159	0.0024	0.14879	0.0049	0.14879	-0.0043	0.18611	0.0133	0.18599	-0.0127
0.01873	-0.0021	0.01873	0.0034	0.03745	-0.0071	0.03745	0.0083	0.0749	-0.0071	0.0749	0.0083	0.11248	-0.0012	0.11248	0.0021	0.14994	0.0052	0.14994	-0.0046	0.18752	0.0136	0.18739	-0.013
0.01885	-0.0021	0.01885	0.0034	0.03783	-0.0071	0.03783	0.0083	0.07541	-0.0068	0.07541	0.008	0.11325	-0.0009	0.11325	0.0021	0.15096	0.0052	0.15096	-0.0046	0.18892	0.0139	0.18879	-0.0133
0.01898	-0.0021	0.01898	0.0034	0.03809	-0.0071	0.03809	0.0083	0.07605	-0.0068	0.07592	0.008	0.11414	-0.0009	0.11414	0.0021	0.1521	0.0055	0.1521	-0.0049	0.19032	0.0142	0.19019	-0.0133
0.01924	-0.0018	0.01924	0.0034	0.03834	-0.0068	0.03834	0.0083	0.07656	-0.0068	0.07656	0.008	0.1149	-0.0006	0.1149	0.0018	0.15325	0.0055	0.15325	-0.0049	0.19172	0.0145	0.19159	-0.0136
0.01936	-0.0018	0.01936	0.0031	0.0386	-0.0068	0.0386	0.0083	0.07707	-0.0065	0.07707	0.0077	0.1158	-0.0006	0.1158	0.0018	0.15439	0.0058	0.15439	-0.0052	0.19312	0.0145	0.19299	-0.0139
0.01949	-0.0018	0.01949	0.0034	0.03885	-0.0068	0.03885	0.008	0.07771	-0.0065	0.07758	0.0077	0.11656	-0.0003	0.11656	0.0015	0.15541	0.0062	0.15541	-0.0055	0.19452	0.0148	0.19439	-0.0142
0.01962	-0.0018	0.01962	0.0031	0.03911	-0.0068	0.03911	0.008	0.07822	-0.0065	0.07822	0.0077	0.11745	-0.0003	0.11745	0.0015	0.15656	0.0062	0.15656	-0.0055	0.19592	0.0151	0.1958	-0.0142
0.01975	-0.0018	0.01975	0.0031	0.03949	-0.0068	0.03949	0.008	0.07873	-0.0062	0.07873	0.0074	0.11834	0	0.11834	0.0012	0.15771	0.0065	0.15771	-0.0058	0.19732	0.0155	0.19707	-0.0145
0.01987	-0.0018	0.01987	0.0031	0.03975	-0.0068	0.03975	0.008	0.07936	-0.0062	0.07924	0.0074	0.11911	0	0.11911	0.0012	0.15873	0.0068	0.15873	-0.0062	0.19873	0.0155	0.19847	-0.0148
0.02	-0.0018	0.02	0.0031	0.04	-0.0065	0.04	0.008	0.07987	-0.0058	0.07987	0.0074	0.12	0	0.12	0.0009	0.15987	0.0068	0.15987	-0.0062	0.2	0.0158	0.19987	-0.0151
0.02013	-0.0018	0.02013	0.0031	0.04025	-0.0065	0.04025	0.008	0.08051	-0.0058	0.08038	0.0071	0.12076	0	0.12076	0.0009	0.16102	0.0071	0.16102	-0.0065	0.2014	0.0161	0.20127	-0.0151
0.02025	-0.0018	0.02025	0.0031	0.04051	-0.0065	0.04051	0.0077	0.08102	-0.0058	0.08102	0.0071	0.12166	0	0.12166	0.0006	0.16217	0.0071	0.16217	-0.0065	0.2028	0.0164	0.20268	-0.0155
0.02038	-0.0015	0.02038	0.0031	0.04076	-0.0065	0.04076	0.0077	0.08153	-0.0058	0.08153	0.0071	0.12242	0	0.12242	0.0006	0.16318	0.0074	0.16318	-0.0068	0.2042	0.0164	0.20408	-0.0158
0.02064	-0.0015	0.02051	0.0031	0.04115	-0.0065	0.04115	0.0077	0.08217	-0.0055	0.08204	0.0068	0.12331	0	0.12331	0.0003	0.16433	0.0077	0.16433	-0.0071	0.20561	0.0167	0.20548	-0.0158
0.02076	-0.0018	0.02076	0.0027	0.0414	-0.0062	0.0414	0.0077	0.08268	-0.0055	0.08268	0.0068	0.12408	0	0.12408	0.0003	0.16548	0.0077	0.16548	-0.0071	0.20701	0.017	0.20688	-0.0161
0.02089	-0.0015	0.02089	0.0027	0.04166	-0.0062	0.04166	0.0074	0.08318	-0.0055	0.08318	0.0068	0.12497	0	0.12497	0	0.1665	0.008	0.1665	-0.0074	0.20841	0.017	0.20828	-0.0164
0.02102	-0.0015	0.02102	0.0027	0.04191	-0.0062	0.04191	0.0074	0.08382	-0.0052	0.08369	0.0065	0.12573	0	0.12573	0	0.16764	0.008	0.16764	-0.0074	0.20981	0.0173	0.20968	-0.0167
0.02115	-0.0015	0.02115	0.0027	0.04217	-0.0062	0.04217	0.0074	0.08433	-0.0052	0.08433	0.0065	0.12662	0	0.12662	0	0.16879	0.0083	0.16879	-0.0077	0.21121	0.0176	0.21096	-0.0167
0.02127	-0.0015	0.02127	0.0027	0.04255	-0.0062	0.04255	0.0074	0.08484	-0.0049	0.08484	0.0065	0.12739	0	0.12739	0	0.16994	0.0086	0.16994	-0.008	0.21261	0.0179	0.21236	-0.017
0.0214	-0.0015	0.0214	0.0027	0.0428	-0.0058	0.0428	0.0074	0.08548	-0.0049	0.08535	0.0062	0.12828	0	0.12828	0	0.17096	0.0086	0.17096	-0.008	0.21389	0.0179	0.21376	-0.0173
0.02153	-0.0015	0.02153	0.0027	0.04306	-0.0058	0.04306	0.0071	0.08599	-0.0049	0.08599	0.0062	0.12917	0.0003	0.12917	0	0.1721	0.0089	0.1721	-0.0083	0.21529	0.0182	0.21516	-0.0173
0.02166	-0.0012	0.02166	0.0027	0.04331	-0.0058	0.04331	0.0071	0.0865	-0.0049	0.0865	0.0058	0.12994	0.0006	0.12994	0	0.17325	0.0089	0.17325	-0.0083	0.21669	0.0186	0.21656	-0.0176
0.02178	-0.0015	0.02178	0.0024	0.04357	-0.0058	0.04357	0.0071	0.08713	-0.0046	0.08701	0.0058	0.13083	0.0006	0.13083	0	0.17427	0.0093	0.17427	-0.0086	0.21809	0.0186	0.21796	-0.0179
0.02191	-0.0012	0.02191	0.0024	0.04382	-0.0058	0.04382	0.0071	0.08764	-0.0046	0.08764	0.0058	0.13159	0.0006	0.13159	-0.0003	0.17541	0.0093	0.17541	-0.0086	0.21949	0.0192	0.21936	-0.0182
0.02217	-0.0015	0.02204	0.0024	0.0442	-0.0058	0.0442	0.0071	0.08828	-0.0046	0.08815	0.0058	0.13248	0.0009	0.13248	-0.0003	0.17656	0.0096	0.17656	-0.0089	0.22089	0.0195	0.22076	-0.0182
0.02229	-0.0012	0.02229	0.0024	0.04446	-0.0055	0.04446	0.0068	0.08879	-0.0043	0.08866	0.0055	0.13325	0.0009	0.13325	-0.0006	0.17771	0.0099	0.17771	-0.0093	0.22229	0.0195	0.22217	-0.0186
0.02242	-0.0012	0.02242	0.0024	0.04471	-0.0055	0.04471	0.0068	0.0893	-0.0043	0.0893	0.0055	0.13414	0.0012	0.13414	-0.0006	0.17873	0.0099	0.17873	-0.0093	0.22369	0.0198	0.22344	-0.0186
0.02255	-0.0012	0.02255	0.0024	0.04497	-0.0055	0.04497	0.0068	0.08994	-0.004	0.08981	0.0055	0.1349	0.0012	0.1349	-0.0006	0.17987	0.0102	0.17987	-0.0096	0.2251	0.0201	0.22484	-0.0189
0.02268	-0.0012	0.02268	0.0024	0.04522	-0.0055	0.04522	0.0068	0.09045	-0.004	0.09045	0.0052	0.1358	0.0015	0.1358	-0.0009	0.18102	0.0102	0.18102	-0.0096	0.2265	0.0204	0.22624	-0.0195
0.0228	-0.0012	0.0228	0.0024	0.04561	-0.0055	0.04561	0.0068	0.09096	-0.004	0.09096	0.0052	0.13656	0.0015	0.13656	-0.0009	0.18204	0.0105	0.18204	-0.0099	0.2279	0.0204	0.22764	-0.0198
0.02293	-0.0012	0.02293	0.0024	0.04586	-0.0052	0.04586	0.0065	0.09159	-0.004	0.09146	0.0052	0.13745	0.0018	0.13745	-0.0012	0.18318	0.0105	0.18318	-0.0099	0.22917	0.0207	0.22904	-0.0198
0.02306	-0.0009	0.02306	0.0024	0.04611	-0.0052	0.04611	0.0065	0.0921	-0.0037	0.0921	0.0049	0.13822	0.0018	0.13822	-0.0012	0.18433	0.0108	0.18433	-0.0102	0.23057	0.0207	0.23045	-0.0201
0.02318	-0.0009	0.02318	0.0024	0.04637	-0.0052	0.04637	0.0065	0.09261	-0.0037	0.09261	0.0049	0.13911	0.0021	0.13911	-0.0015	0.18548	0.0108	0.18548	-0.0102	0.23197	0.021	0.23185	-0.0204
0.02331	-0.0009	0.02331	0.0021	0.04662	-0.0052	0.04662	0.0065	0.09325	-0.0037	0.09312	0.0049	0.14	0.0021	0.14	-0.0015	0.1865	0.0114	0.1865	-0.0105	0.23338	0.0213	0.23325	-0.0204
0.02344	-0.0009	0.02344	0.0021	0.04688	-0.0052	0.04688	0.0065	0.09376	-0.0031	0.09376	0.0046	0.14076	0.0021	0.14076	-0.0018	0.18764	0.0117	0.18764	-0.0105	0.23478	0.0213	0.23465	-0.0207
0.02369	-0.0009	0.02357	0.0021	0.04726	-0.0049	0.04726	0.0065	0.09427	-0.0031	0.09427	0.0046	0.14166	0.0024	0.14166	-0.0018	0.18879	0.0117	0.18879	-0.0108	0.23618	0.0217	0.23605	-0.021
0.02382	-0.0009	0.02382	0.0021	0.04752	-0.0049	0.04752	0.0065	0.0949	-0.0027	0.09478	0.0046	0.14242	0.0024	0.14242	-0.0018	0.18981	0.012	0.18981	-0.0111	0.23758	0.022	0.23732	-0.021
0.02395	-0.0009	0.02395	0.0021	0.04777	-0.0049	0.04777	0.0062	0.09541	-0.0027	0.09541	0.0046	0.14331	0.0027	0.14331	-0.0021	0.19096	0.012	0.19096	-0.0111	0.23898	0.022	0.23873	-0.0213
0.02408	-0.0009	0.02408	0.0021	0.04803	-0.0049	0.04803	0.0062	0.09605	-0.0027	0.09592	0.0043	0.14408	0.0027	0.14408	-0.0021	0.1921	0.0124	0.1921	-0.0117	0.24038	0.0223	0.24013	-0.0217
0.0242	-0.0009	0.0242	0.0021	0.04828	-0.0049	0.04828	0.0062	0.09656	-0.0027	0.09643	0.0043	0.14497	0.0031	0.14497	-0.0024	0.19325	0.0124	0.19325	-0.0117	0.24178	0.0226	0.24153	-0.0217
0.02433	-0.0009	0.02433	0.0021	0.04866	-0.0046	0.04866	0.0062	0.09707	-0.0024	0.09707	0.0043	0.14573	0.0031	0.14573	-0.0024	0.19427	0.0127	0.19427	-0.012	0.24306	0.0229	0.24293	-0.022
0.02446	-0.0009	0.02446	0.0021	0.04892	-0.0046	0.04892	0.0062	0.09771	-0.0024	0.09758	0.004	0.14662	0.0031	0.14662	-0.0027	0.19541	0.0127	0.19541	-0.012	0.24446	0.0229	0.24433	-0.0223
0.02459	-0.0009	0.02459	0.0021	0.04917	-0.0046	0.04917	0.0058	0.09822	-0.0024	0.09809	0.004	0.14739	0.0037	0.14739	-0.0027	0.19656	0.013	0.19656	-0.0124	0.24586	0.0232	0.24573	-0.0223
0.02471	-0.0006	0.02471	0.0018	0.04943	-0.0046	0.04943	0.0058	0.09873	-0.0024	0.09873	0.004	0.14828	0.0037	0.14828	-0.0027	0.19758	0.0133	0.19758	-0.0124	0.24726	0.0232	0.24713	-0.0223
0.02484	-0.0006	0.02484	0.0018	0.04968	-0.0046	0.04968	0.0058	0.09936	-0.0021	0.09924	0.0034	0.14904	0.0037	0.14904	-0.0031	0.19873	0.0133	0.19873	-0.0127	0.24866	0.0235	0.24854	-0.0226
0.02497	-0.0006	0.02497	0.0018	0.04994	-0.0046	0.04994	0.0058	0.09987	-0.0021	0.09987	0.0034	0.14994	0.004	0.14994	-0.0031	0.19987	0.0136	0.19987	-0.0127	0.25006	0.0238	0.24994	-0.0229
0.02522	-0.0006	0.0251	0.0018	0.05032	-0.0046	0.05032	0.0058	0.10038	-0.0021	0.10038	0.0034	0.15083	0.004	0.15083	-0.0031	0.20102	0.0136	0.20102	-0.013	0.25146	0.0238	0.25121	-0.0232
0.02535	-0.0006	0.02535	0.0018	0.05057	-0.0043	0.05057	0.0058	0.10102	-0.0018	0.10089	0.0034	0.15159	0.0043	0.15159	-0.0034	0.20204	0.0139	0.20204	-0.013	0.25287	0.0241	0.25261	-0.0232
0.02548	-0.0006	0.02548	0.0018	0.05083	-0.0043	0.05083	0.0055	0.10153	-0.0018	0.10153	0.0031	0.15248	0.0043	0.15248	-0.004	0.20318	0.0139	0.20318	-0.0133	0.25427	0.0244	0.25401	-0.0235
0.02561	-0.0006	0.02561	0.0018	0.05108	-0.0043	0.05108	0.0055	0.10204	-0.0018	0.10204	0.0031	0.15325	0.0046	0.15325	-0.004	0.20433	0.0142	0.20433	-0.0133	0.25567	0.0244	0.25541	-0.0235
0.02573	-0.0006	0.02573	0.0018	0.05134	-0.0043	0.05134	0.0055	0.10268	-0.0015	0.10255	0.0031	0.15414	0.0046	0.15414	-0.004	0.20535	0.0142	0.20548	-0.0136	0.25707	0.0248	0.25682	-0.0238
0.02586	-0.0003	0.02586	0.0018	0.05172	-0.0043	0.05172	0.0055	0.10318	-0.0015	0.10318	0.0027	0.1549	0.0049	0.1549	-0.0043	0.2065	0.0145	0.2065	-0.0136	0.25834	0.0251	0.25822	-0.0241
0.02599	-0.0003	0.02599	0.0018	0.05197	-0.0043	0.05197	0.0055	0.10369	-0.0015	0.10369	0.0027	0.1558	0.0049	0.1558	-0.0043	0.20764	0.0145	0.20764	-0.0139	0.25975	0.0251	0.25962	-0.0241
0.02611	-0.0003	0.02611	0.0018	0.05223	-0.004	0.05223	0.0055	0.10433	-0.0012	0.1042	0.0027	0.15656	0.0049	0.15656	-0.0043	0.20879	0.0148	0.20879	-0.0139	0.26115	0.0254	0.26102	-0.0244
0.02624	-0.0003	0.02624	0.0018	0.05248	-0.004	0.05248	0.0052	0.10484	-0.0012	0.10484	0.0024	0.15745	0.0052	0.15745	-0.0046	0.20981	0.0148	0.20981	-0.0142	0.26255	0.0254	0.26242	-0.0248
0.02637	-0.0003	0.02637	0.0015	0.05274	-0.004	0.05274	0.0052	0.10548	-0.0012	0.10535	0.0024	0.15822	0.0052	0.15822	-0.0046	0.21096	0.0151	0.21096	-0.0145	0.26395	0.0257	0.26382	-0.0248
0.0265	-0.0003	0.0265	0.0015	0.05299	-0.004	0.05299	0.0052	0.10599	-0.0012	0.10586	0.0024	0.15911	0.0052	0.15911	-0.0049	0.2121	0.0151	0.2121	-0.0145	0.26535	0.026	0.2651	-0.0251
0.02675	-0.0003	0.02662	0.0015	0.05338	-0.004	0.05338	0.0052	0.1065	-0.0009	0.1065	0.0024	0.15987	0.0055	0.15987	-0.0049	0.21312	0.0155	0.21325	-0.0148	0.26675	0.026	0.2665	-0.0251
0.02688	-0.0003	0.02688	0.0015	0.05363	-0.0037	0.05363	0.0052	0.10713	-0.0009	0.10701	0.0021	0.16076	0.0055	0.16076	-0.0049	0.21427	0.0155	0.21427	-0.0148	0.26815	0.0263	0.2679	-0.0254
0.02701	-0.0003	0.02701	0.0015	0.05389	-0.004	0.05389	0.0052	0.10764	-0.0009	0.10752	0.0021	0.16166	0.0058	0.16166	-0.0052	0.21541	0.0158	0.21541	-0.0148	0.26955	0.0263	0.2693	-0.0257
0.02713	-0.0003	0.02713	0.0015	0.05414	-0.0037	0.05414	0.0049	0.10815	-0.0006	0.10815	0.0021	0.16242	0.0058	0.16242	-0.0052	0.21656	0.0158	0.21656	-0.0151	0.27096	0.0269	0.2707	-0.0257
0.02726	-0.0003	0.02726	0.0015	0.05439	-0.0037	0.05439	0.0049	0.10879	-0.0006	0.10866	0.0021	0.16331	0.0062	0.16331	-0.0052	0.21758	0.0161	0.21758	-0.0151	0.27223	0.0272	0.2721	-0.026
0.02739	0	0.02739	0.0015	0.05465	-0.0037	0.05465	0.0049	0.1093	-0.0006	0.10917	0.0018	0.16408	0.0062	0.16408	-0.0055	0.21873	0.0161	0.21873	-0.0155	0.27363	0.0272	0.2735	-0.026
0.02752	0	0.02752	0.0015	0.05503	-0.0037	0.05503	0.0049	0.10981	-0.0006	0.10981	0.0018	0.16497	0.0062	0.16497	-0.0055	0.21987	0.0164	0.21987	-0.0155	0.27503	0.0275	0.2749	-0.0263
0.02764	0	0.02764	0.0015	0.05529	-0.0031	0.05529	0.0049	0.11045	-0.0003	0.11032	0.0018	0.16573	0.0065	0.16573	-0.0058	0.22089	0.0164	0.22102	-0.0158	0.27643	0.0275	0.27631	-0.0266
0.02777	0	0.02777	0.0012	0.05554	-0.0031	0.05554	0.0049	0.11096	-0.0003	0.11096	0.0015	0.16662	0.0065	0.16662	-0.0058	0.22204	0.0167	0.22204	-0.0158	0.27783	0.0279	0.27758	-0.0266
0.0279	0	0.0279	0.0012	0.0558	-0.0031	0.0558	0.0046	0.11146	-0.0003	0.11146	0.0015	0.16739	0.0065	0.16739	-0.0058	0.22318	0.0167	0.22318	-0.0161	0.27924	0.0282	0.27898	-0.0269
0.02803	0	0.02803	0.0012	0.05605	-0.0031	0.05605	0.0046	0.1121	0	0.11197	0.0015	0.16828	0.0068	0.16828	-0.0062	0.22433	0.017	0.22433	-0.0161	0.28064	0.0282	0.28038	-0.0275
0.02828	0	0.02815	0.0012	0.05643	-0.0031	0.05643	0.0046	0.11261	0	0.11261	0.0015	0.16904	0.0068	0.16904	-0.0062	0.22535	0.017	0.22535	-0.0164	0.28204	0.0285	0.28178	-0.0275
0.02841	0	0.02841	0.0012	0.05669	-0.0031	0.05669	0.0046	0.11325	0	0.11312	0.0012	0.16994	0.0071	0.16994	-0.0065	0.2265	0.0173	0.2265	-0.0167	0.28344	0.0288	0.28318	-0.0279
0.02854	0	0.02854	0.0012	0.05694	-0.0031	0.05694	0.0046	0.11376	0	0.11363	0.0012	0.1707	0.0071	0.1707	-0.0065	0.22764	0.0173	0.22764	-0.0167	0.28484	0.0288	0.28459	-0.0279
0.02866	0	0.02866	0.0012	0.0572	-0.0027	0.0572	0.0046	0.11427	0	0.11427	0.0012	0.17159	0.0074	0.17159	-0.0065	0.22866	0.0176	0.22879	-0.0167	0.28624	0.0291	0.28599	-0.0282
0.02879	0	0.02879	0.0012	0.05745	-0.0027	0.05745	0.0046	0.1149	0	0.11478	0.0009	0.17248	0.0074	0.17248	-0.0068	0.22981	0.0176	0.22981	-0.017	0.28752	0.0291	0.28739	-0.0285
0.02892	0	0.02892	0.0012	0.05771	-0.0027	0.05771	0.0043	0.11541	0	0.11529	0.0009	0.17325	0.0074	0.17325	-0.0068	0.23096	0.0179	0.23096	-0.017	0.28892	0.0294	0.28879	-0.0285
0.02904	0	0.02904	0.0012	0.05809	-0.0027	0.05809	0.0043	0.11592	0	0.11592	0.0009	0.17414	0.0077	0.17414	-0.0071	0.2321	0.0179	0.2321	-0.0173	0.29032	0.0294	0.29019	-0.0288
0.02917	0	0.02917	0.0012	0.05834	-0.0027	0.05834	0.0043	0.11656	0	0.11643	0.0009	0.1749	0.0077	0.1749	-0.0071	0.23312	0.0182	0.23312	-0.0173	0.29172	0.0297	0.29146	-0.0288
0.0293	0	0.0293	0.0012	0.0586	-0.0027	0.0586	0.0043	0.11707	0	0.11694	0.0006	0.1758	0.0077	0.1758	-0.0071	0.23427	0.0182	0.23427	-0.0176	0.29312	0.03	0.29287	-0.0291
0.02943	0	0.02943	0.0009	0.05885	-0.0027	0.05885	0.0043	0.11758	0	0.11758	0.0006	0.17656	0.008	0.17656	-0.0074	0.23541	0.0186	0.23541	-0.0176	0.29452	0.03	0.29427	-0.0291
0.02955	0	0.02955	0.0009	0.05911	-0.0024	0.05911	0.0043	0.11822	0	0.11809	0.0006	0.17745	0.008	0.17745	-0.0074	0.23656	0.0186	0.23656	-0.0179	0.29592	0.0303	0.29567	-0.0294
0.02981	0	0.02968	0.0009	0.05949	-0.0024	0.05949	0.0043	0.11873	0	0.1186	0.0006	0.17822	0.008	0.17822	-0.0074	0.23758	0.0186	0.23758	-0.0179	0.29732	0.0306	0.29707	-0.0294
0.02994	0	0.02994	0.0009	0.05975	-0.0024	0.05975	0.004	0.11924	0	0.11924	0.0003	0.17911	0.0083	0.17911	-0.0077	0.23873	0.0192	0.23873	-0.0182	0.29873	0.0306	0.29847	-0.0297
0.03006	0	0.03006	0.0009	0.06	-0.0024	0.06	0.004	0.11987	0	0.11975	0.0003	0.17987	0.0083	0.17987	-0.0077	0.23987	0.0192	0.23987	-0.0182	0.30013	0.0306	0.29987	-0.03
0.03019	0	0.03019	0.0009	0.06025	-0.0024	0.06025	0.004	0.12038	0	0.12038	0.0003	0.18076	0.0086	0.18076	-0.008	0.24089	0.0195	0.24089	-0.0186	0.30153	0.031	0.30127	-0.03
0.03032	0	0.03032	0.0009	0.06051	-0.0021	0.06051	0.004	0.12102	0	0.12089	0	0.18153	0.0086	0.18153	-0.008	0.24204	0.0195	0.24204	-0.0186	0.3028	0.0313	0.30268	-0.0303
0.03045	0	0.03045	0.0009	0.06076	-0.0021	0.06076	0.004	0.12153	0	0.1214	0	0.18242	0.0086	0.18242	-0.008	0.24318	0.0198	0.24318	-0.0189	0.3042	0.0313	0.30408	-0.0303
0.03057	0	0.03057	0.0009	0.06115	-0.0021	0.06115	0.0034	0.12204	0	0.12204	0	0.18331	0.0089	0.18331	-0.0083	0.24433	0.0198	0.24433	-0.0189	0.30561	0.0316	0.30535	-0.0306
0.0307	0	0.0307	0.0009	0.0614	-0.0021	0.0614	0.004	0.12268	0	0.12255	0	0.18408	0.0089	0.18408	-0.0083	0.24535	0.0201	0.24535	-0.0189	0.30701	0.0316	0.30675	-0.0306
0.03083	0	0.03083	0.0009	0.06166	-0.0021	0.06166	0.0034	0.12318	0	0.12306	0	0.18497	0.0089	0.18497	-0.0083	0.2465	0.0201	0.2465	-0.0195	0.30841	0.0319	0.30815	-0.031
0.03096	0	0.03096	0.0006	0.06191	-0.0021	0.06191	0.0034	0.12369	0.0003	0.12369	0	0.18573	0.0093	0.18573	-0.0086	0.24764	0.0204	0.24764	-0.0195	0.30981	0.0322	0.30955	-0.0313
0.03108	0	0.03108	0.0006	0.06217	-0.0021	0.06217	0.0034	0.12433	0.0003	0.1242	0	0.18662	0.0093	0.18662	-0.0086	0.24866	0.0204	0.24866	-0.0198	0.31121	0.0322	0.31096	-0.0313
0.03134	0	0.03121	0.0006	0.06255	-0.0018	0.06255	0.0034	0.12484	0.0003	0.12471	0	0.18739	0.0096	0.18739	-0.0089	0.24981	0.0207	0.24981	-0.0198	0.31261	0.0325	0.31236	-0.0316
0.03146	0	0.03146	0.0006	0.0628	-0.0018	0.0628	0.0034	0.12535	0.0006	0.12535	0	0.18828	0.0096	0.18828	-0.0089	0.25096	0.0207	0.25096	-0.0201	0.31401	0.0325	0.31376	-0.0316
0.03159	0	0.03159	0.0006	0.06306	-0.0018	0.06306	0.0034	0.12599	0.0006	0.12586	0	0.18904	0.0096	0.18904	-0.0089	0.2521	0.021	0.2521	-0.0201	0.31541	0.0328	0.31516	-0.0319
0.03172	0	0.03172	0.0006	0.06331	-0.0018	0.06331	0.0031	0.1265	0.0006	0.12637	0	0.18994	0.0099	0.18994	-0.0093	0.25312	0.021	0.25312	-0.0204	0.31669	0.0328	0.31656	-0.0319
0.03185	0	0.03185	0.0006	0.06357	-0.0018	0.06357	0.0031	0.12701	0.0006	0.12701	0	0.1907	0.0099	0.1907	-0.0093	0.25427	0.0213	0.25427	-0.0204	0.31809	0.0331	0.31783	-0.0322
0.03197	0	0.03197	0.0006	0.06382	-0.0018	0.06382	0.0031	0.12764	0.0009	0.12752	0	0.19159	0.0099	0.19159	-0.0093	0.25541	0.0213	0.25541	-0.0207	0.31949	0.0331	0.31924	-0.0325
0.0321	0	0.0321	0.0006	0.0642	-0.0018	0.0642	0.0031	0.12815	0.0009	0.12803	0	0.19236	0.0102	0.19236	-0.0096	0.25643	0.0213	0.25643	-0.0207	0.32089	0.0334	0.32064	-0.0325
0.03223	0	0.03223	0.0006	0.06446	-0.0018	0.06446	0.0031	0.12866	0.0009	0.12866	-0.0003	0.19325	0.0102	0.19325	-0.0096	0.25758	0.0217	0.25758	-0.0207	0.32229	0.0337	0.32204	-0.0328
0.03236	0	0.03236	0.0006	0.06471	-0.0015	0.06471	0.0031	0.1293	0.0009	0.12917	-0.0003	0.19414	0.0105	0.19414	-0.0096	0.25873	0.0217	0.25873	-0.021	0.32369	0.0337	0.32344	-0.0328
0.03248	0	0.03248	0.0006	0.06497	-0.0015	0.06497	0.0027	0.12981	0.0012	0.12981	-0.0003	0.1949	0.0105	0.1949	-0.0099	0.25987	0.022	0.25987	-0.021	0.3251	0.0341	0.32484	-0.0331
0.03261	0	0.03261	0.0006	0.06522	-0.0015	0.06522	0.0027	0.13045	0.0012	0.13032	-0.0003	0.1958	0.0105	0.1958	-0.0099	0.26089	0.022	0.26089	-0.0213	0.3265	0.0341	0.32624	-0.0331
0.03287	0	0.03287	0.0003	0.06561	-0.0015	0.06561	0.0027	0.13096	0.0012	0.13083	-0.0006	0.19656	0.0108	0.19656	-0.0099	0.26204	0.0223	0.26204	-0.0213	0.3279	0.0347	0.32764	-0.0334
0.03299	0	0.03299	0.0003	0.06586	-0.0015	0.06586	0.0027	0.13146	0.0012	0.13146	-0.0006	0.19745	0.0108	0.19745	-0.0102	0.26318	0.0223	0.26318	-0.0217	0.3293	0.0347	0.32904	-0.0334
0.03312	0	0.03312	0.0003	0.06611	-0.0012	0.06611	0.0027	0.1321	0.0012	0.13197	-0.0006	0.19822	0.0108	0.19822	-0.0102	0.2642	0.0226	0.2642	-0.0217	0.3307	0.035	0.33045	-0.0337
0.03325	0	0.03325	0.0003	0.06637	-0.0012	0.06637	0.0027	0.13261	0.0015	0.13248	-0.0006	0.19911	0.0114	0.19911	-0.0102	0.26535	0.0226	0.26535	-0.022	0.33197	0.0353	0.33172	-0.0337
0.03338	0	0.03338	0.0003	0.06662	-0.0012	0.06662	0.0027	0.13312	0.0015	0.13312	-0.0006	0.19987	0.0114	0.19987	-0.0102	0.2665	0.0226	0.2665	-0.022	0.33338	0.0353	0.33312	-0.0341
0.0335	0	0.0335	0.0003	0.06688	-0.0012	0.06688	0.0027	0.13376	0.0015	0.13363	-0.0009	0.20076	0.0114	0.20076	-0.0105	0.26764	0.0229	0.26764	-0.0223	0.33478	0.0356	0.33452	-0.0344
0.03363	0	0.03363	0.0003	0.06726	-0.0012	0.06726	0.0024	0.13427	0.0018	0.13414	-0.0009	0.20153	0.0117	0.20153	-0.0108	0.26866	0.0229	0.26866	-0.0223	0.33618	0.0356	0.33592	-0.0344
0.03376	0	0.03376	0.0003	0.06752	-0.0012	0.06752	0.0024	0.13478	0.0018	0.13478	-0.0009	0.20242	0.0117	0.20242	-0.0108	0.26981	0.0232	0.26981	-0.0223	0.33758	0.0359	0.33732	-0.0347
0.03389	0	0.03389	0.0003	0.06777	-0.0012	0.06777	0.0024	0.13541	0.0018	0.13529	-0.0012	0.20318	0.0117	0.20318	-0.0108	0.27096	0.0232	0.27096	-0.0226	0.33898	0.0359	0.33873	-0.0347
0.03401	0	0.03401	0.0003	0.06803	-0.0009	0.06803	0.0024	0.13592	0.0018	0.1358	-0.0012	0.20408	0.012	0.20408	-0.0111	0.27197	0.0235	0.27197	-0.0226	0.34038	0.0362	0.34013	-0.0353
0.03414	0	0.03414	0.0003	0.06828	-0.0009	0.06828	0.0024	0.13643	0.0018	0.13643	-0.0012	0.20497	0.012	0.20497	-0.0111	0.27312	0.0235	0.27312	-0.0229	0.34178	0.0362	0.34153	-0.0353
0.03439	0	0.03439	0.0003	0.06866	-0.0009	0.06854	0.0024	0.13707	0.0021	0.13694	-0.0015	0.20573	0.012	0.20573	-0.0111	0.27427	0.0238	0.27427	-0.0229	0.34318	0.0365	0.34293	-0.0356
0.03452	0	0.03452	0	0.06892	-0.0009	0.06892	0.0021	0.13758	0.0021	0.13745	-0.0015	0.20662	0.0124	0.20662	-0.0111	0.27541	0.0238	0.27541	-0.0232	0.34459	0.0365	0.34433	-0.0356
0.03465	0	0.03465	0.0003	0.06917	-0.0009	0.06917	0.0024	0.13822	0.0021	0.13809	-0.0015	0.20739	0.0124	0.20739	-0.0117	0.27643	0.0241	0.27643	-0.0232	0.34586	0.0368	0.34561	-0.0359
0.03478	0	0.03478	0	0.06943	-0.0009	0.06943	0.0021	0.13873	0.0024	0.1386	-0.0015	0.20828	0.0124	0.20828	-0.0117	0.27758	0.0241	0.27758	-0.0232	0.34726	0.0372	0.34701	-0.0362
0.0349	0	0.0349	0	0.06968	-0.0009	0.06968	0.0021	0.13924	0.0024	0.13924	-0.0015	0.20904	0.0127	0.20904	-0.012	0.27873	0.0241	0.27873	-0.0235	0.34866	0.0372	0.34841	-0.0362
0.03503	0	0.03503	0	0.06994	-0.0009	0.06994	0.0021	0.13987	0.0024	0.13975	-0.0018	0.20994	0.0127	0.20994	-0.012	0.27975	0.0244	0.27975	-0.0235	0.35006	0.0372	0.34981	-0.0365
0.03516	0	0.03516	0	0.07032	-0.0006	0.07032	0.0021	0.14038	0.0024	0.14025	-0.0018	0.2107	0.0127	0.2107	-0.012	0.28089	0.0244	0.28089	-0.0238	0.35146	0.0375	0.35121	-0.0365
0.03529	0	0.03529	0	0.07057	-0.0006	0.07057	0.0021	0.14089	0.0027	0.14089	-0.0018	0.21159	0.013	0.21159	-0.0124	0.28204	0.0248	0.28204	-0.0238	0.35287	0.0378	0.35261	-0.0368
0.03541	0	0.03541	0	0.07083	-0.0006	0.07083	0.0021	0.14153	0.0027	0.1414	-0.0018	0.21236	0.013	0.21236	-0.0124	0.28318	0.0248	0.28318	-0.0241	0.35427	0.0378	0.35401	-0.0368
0.03554	0	0.03554	0	0.07108	-0.0006	0.07108	0.0018	0.14204	0.0027	0.14191	-0.0021	0.21325	0.013	0.21325	-0.0124	0.2842	0.0251	0.2842	-0.0241	0.35567	0.0381	0.35541	-0.0372
0.03567	0	0.03567	0	0.07134	-0.0006	0.07134	0.0018	0.14255	0.0027	0.14255	-0.0021	0.21401	0.0133	0.21401	-0.0127	0.28535	0.0251	0.28535	-0.0241	0.35707	0.0381	0.35682	-0.0372
0.03592	0	0.03592	0	0.07159	-0.0006	0.07159	0.0018	0.14318	0.0031	0.14306	-0.0021	0.2149	0.0133	0.2149	-0.0127	0.2865	0.0251	0.2865	-0.0244	0.35847	0.0384	0.35822	-0.0375
0.03605	0	0.03605	0	0.07197	-0.0003	0.07197	0.0018	0.14369	0.0031	0.14357	-0.0021	0.2158	0.0136	0.2158	-0.0127	0.28752	0.0254	0.28752	-0.0244	0.35987	0.0384	0.35949	-0.0375
0.03618	0	0.03618	0	0.07223	-0.0006	0.07223	0.0018	0.1442	0.0031	0.1442	-0.0024	0.21656	0.0136	0.21656	-0.013	0.28866	0.0254	0.28866	-0.0248	0.36115	0.0387	0.36089	-0.0378
0.03631	0	0.03631	0	0.07248	-0.0003	0.07248	0.0018	0.14484	0.0031	0.14471	-0.0024	0.21745	0.0136	0.21745	-0.013	0.28981	0.0257	0.28981	-0.0248	0.36255	0.0387	0.36229	-0.0378
0.03643	0	0.03643	0	0.07274	-0.0003	0.07274	0.0015	0.14535	0.0037	0.14522	-0.0024	0.21822	0.0139	0.21822	-0.013	0.29096	0.0257	0.29096	-0.0251	0.36395	0.039	0.36369	-0.0381
0.03656	0	0.03656	0	0.07299	-0.0003	0.07299	0.0018	0.14599	0.0037	0.14586	-0.0024	0.21911	0.0139	0.21911	-0.0133	0.29197	0.0257	0.29197	-0.0251	0.36535	0.039	0.3651	-0.0381
0.03669	0	0.03669	0	0.07338	-0.0003	0.07338	0.0015	0.1465	0.0037	0.14637	-0.0027	0.21987	0.0139	0.21987	-0.0133	0.29312	0.026	0.29312	-0.0251	0.36675	0.0393	0.3665	-0.0384
0.03682	0.0003	0.03682	0	0.07363	-0.0003	0.07363	0.0015	0.14701	0.0037	0.14688	-0.0027	0.22076	0.0139	0.22076	-0.0133	0.29427	0.026	0.29427	-0.0254	0.36815	0.0393	0.3679	-0.0384
0.03694	0.0003	0.03694	0	0.07389	-0.0003	0.07389	0.0015	0.14764	0.0037	0.14752	-0.0027	0.22153	0.0142	0.22153	-0.0136	0.29529	0.0263	0.29529	-0.0254	0.36955	0.0396	0.3693	-0.0387
0.03707	0.0003	0.03707	0	0.07414	0	0.07414	0.0015	0.14815	0.004	0.14803	-0.0027	0.22242	0.0142	0.22242	-0.0136	0.29643	0.0263	0.29643	-0.0257	0.37096	0.0396	0.3707	-0.0387
0.0372	0.0003	0.0372	0	0.07439	0	0.07439	0.0015	0.14866	0.004	0.14866	-0.0031	0.22318	0.0145	0.22318	-0.0136	0.29758	0.0263	0.29758	-0.0257	0.37236	0.0399	0.37197	-0.039
0.03745	0.0003	0.03745	0	0.07465	0	0.07465	0.0015	0.1493	0.004	0.14917	-0.0031	0.22408	0.0145	0.22408	-0.0139	0.29873	0.0269	0.29873	-0.0257	0.37376	0.0403	0.37338	-0.039
0.03758	0.0003	0.03758	0	0.07503	0	0.07503	0.0012	0.14981	0.004	0.14968	-0.0031	0.22497	0.0145	0.22497	-0.0139	0.29975	0.0269	0.29975	-0.026	0.37516	0.0403	0.37478	-0.0393
0.03771	0.0003	0.03771	0	0.07529	0	0.07529	0.0012	0.15032	0.0043	0.15032	-0.0031	0.22573	0.0148	0.22573	-0.0139	0.30089	0.0272	0.30089	-0.026	0.37643	0.0403	0.37618	-0.0393
0.03783	0.0003	0.03783	0	0.07554	0	0.07554	0.0012	0.15096	0.0043	0.15083	-0.0031	0.22662	0.0148	0.22662	-0.0139	0.30204	0.0272	0.30204	-0.0263	0.37783	0.0406	0.37758	-0.0396
0.03796	0.0003	0.03796	0	0.0758	0	0.0758	0.0012	0.15146	0.0043	0.15134	-0.0034	0.22739	0.0148	0.22739	-0.0142	0.30306	0.0272	0.30318	-0.0263	0.37924	0.0409	0.37898	-0.0396
0.03809	0.0003	0.03809	0	0.07605	0	0.07605	0.0012	0.15197	0.0043	0.15197	-0.0034	0.22828	0.0148	0.22828	-0.0142	0.3042	0.0275	0.3042	-0.0263	0.38064	0.0409	0.38038	-0.0399
0.03822	0.0003	0.03822	0	0.07643	0	0.07643	0.0012	0.15261	0.0046	0.15248	-0.0034	0.22904	0.0151	0.22904	-0.0142	0.30535	0.0275	0.30535	-0.0266	0.38204	0.0412	0.38178	-0.0399
0.03834	0.0006	0.03834	0	0.07669	0	0.07669	0.0012	0.15312	0.0046	0.15299	-0.0034	0.22994	0.0151	0.22994	-0.0145	0.3065	0.0279	0.3065	-0.0266	0.38344	0.0412	0.38318	-0.0403
0.03847	0.0006	0.03847	0	0.07694	0	0.07694	0.0009	0.15363	0.0046	0.15363	-0.004	0.2307	0.0151	0.2307	-0.0145	0.30752	0.0279	0.30752	-0.0269	0.38484	0.0415	0.38459	-0.0403
0.0386	0.0006	0.0386	0	0.0772	0	0.0772	0.0012	0.15427	0.0046	0.15414	-0.004	0.23159	0.0155	0.23159	-0.0145	0.30866	0.0282	0.30866	-0.0269	0.38624	0.0415	0.38586	-0.0406
0.03873	0.0006	0.03873	0	0.07745	0	0.07745	0.0009	0.15478	0.0049	0.15465	-0.004	0.23236	0.0155	0.23236	-0.0148	0.30981	0.0282	0.30981	-0.0275	0.38764	0.0415	0.38726	-0.0406
0.03898	0.0006	0.03898	0	0.07771	0	0.07771	0.0009	0.15541	0.0049	0.15529	-0.004	0.23325	0.0155	0.23325	-0.0148	0.31083	0.0285	0.31096	-0.0275	0.38904	0.0418	0.38866	-0.0409
0.03911	0.0006	0.03911	0	0.07809	0	0.07809	0.0009	0.15592	0.0049	0.1558	-0.0043	0.23401	0.0158	0.23401	-0.0148	0.31197	0.0285	0.31197	-0.0275	0.39032	0.0424	0.39006	-0.0409
0.03924	0.0006	0.03924	0	0.07834	0	0.07834	0.0009	0.15643	0.0049	0.15631	-0.0043	0.2349	0.0158	0.2349	-0.0151	0.31312	0.0285	0.31312	-0.0279	0.39172	0.0424	0.39146	-0.0412
0.03936	0.0006	0.03936	0	0.0786	0	0.0786	0.0009	0.15707	0.0052	0.15694	-0.0043	0.2358	0.0158	0.2358	-0.0151	0.31427	0.0288	0.31427	-0.0279	0.39312	0.0427	0.39287	-0.0412
0.03949	0.0006	0.03949	0	0.07885	0	0.07885	0.0009	0.15758	0.0052	0.15745	-0.0043	0.23656	0.0161	0.23656	-0.0151	0.31529	0.0288	0.31529	-0.0279	0.39452	0.0427	0.39427	-0.0415
0.03962	0.0006	0.03962	0	0.07911	0	0.07911	0.0006	0.15809	0.0052	0.15809	-0.0043	0.23745	0.0161	0.23745	-0.0155	0.31643	0.0288	0.31643	-0.0282	0.39592	0.043	0.39567	-0.0418
0.03975	0.0006	0.03975	0	0.07949	0	0.07949	0.0006	0.15873	0.0052	0.1586	-0.0046	0.23822	0.0161	0.23822	-0.0155	0.31758	0.0291	0.31758	-0.0282	0.39732	0.043	0.39707	-0.0418
0.03987	0.0006	0.03987	0	0.07975	0	0.07975	0.0006	0.15924	0.0055	0.15911	-0.0046	0.23911	0.0164	0.23911	-0.0155	0.3186	0.0291	0.31873	-0.0285	0.39873	0.0434	0.39847	-0.0418
0.04	0.0009	0.04	0	0.08	0	0.08	0.0006	0.15975	0.0055	0.15975	-0.0046	0.23987	0.0164	0.23987	-0.0158	0.31975	0.0291	0.31975	-0.0285	0.40013	0.0434	0.39975	-0.0421
0.04013	0.0006	0.04013	0	0.08025	0	0.08025	0.0006	0.16038	0.0055	0.16025	-0.0046	0.24076	0.0164	0.24076	-0.0158	0.32089	0.0294	0.32089	-0.0288	0.40153	0.0437	0.40115	-0.0421
0.04025	0.0006	0.04025	0	0.08051	0	0.08051	0.0006	0.16089	0.0055	0.16076	-0.0049	0.24153	0.0164	0.24153	-0.0158	0.32204	0.0297	0.32204	-0.0288	0.40293	0.0437	0.40255	-0.0424
0.04051	0.0009	0.04051	0	0.08076	0	0.08076	0.0006	0.1614	0.0055	0.1614	-0.0049	0.24242	0.0167	0.24242	-0.0161	0.32306	0.0297	0.32306	-0.0288	0.40433	0.044	0.40395	-0.0424
0.04064	0.0009	0.04064	0	0.08115	0	0.08115	0.0006	0.16204	0.0058	0.16191	-0.0049	0.24318	0.0167	0.24318	-0.0161	0.3242	0.0297	0.3242	-0.0291	0.40561	0.044	0.40535	-0.043
0.04076	0.0009	0.04076	0	0.0814	0	0.0814	0.0003	0.16255	0.0058	0.16242	-0.0049	0.24408	0.017	0.24408	-0.0161	0.32535	0.03	0.32535	-0.0291	0.40701	0.0443	0.40675	-0.043
0.04089	0.0009	0.04089	-0.0003	0.08166	0	0.08166	0.0006	0.16318	0.0058	0.16306	-0.0049	0.24484	0.017	0.24484	-0.0161	0.32637	0.03	0.3265	-0.0294	0.40841	0.0443	0.40815	-0.0434
0.04102	0.0009	0.04102	0	0.08191	0	0.08191	0.0003	0.16369	0.0058	0.16357	-0.0049	0.24573	0.017	0.24573	-0.0164	0.32752	0.0303	0.32752	-0.0294	0.40981	0.0446	0.40955	-0.0434
0.04115	0.0009	0.04115	-0.0003	0.08217	0	0.08217	0.0003	0.1642	0.0058	0.16408	-0.0052	0.24662	0.017	0.24662	-0.0164	0.32866	0.0303	0.32866	-0.0294	0.41121	0.0446	0.41096	-0.0437
0.04127	0.0009	0.04127	0	0.08255	0	0.08255	0.0003	0.16484	0.0062	0.16471	-0.0052	0.24739	0.0173	0.24739	-0.0164	0.32981	0.0303	0.32981	-0.0297	0.41261	0.0449	0.41236	-0.0437
0.0414	0.0009	0.0414	-0.0003	0.0828	0	0.0828	0.0003	0.16535	0.0062	0.16522	-0.0052	0.24828	0.0173	0.24828	-0.0167	0.33083	0.0306	0.33083	-0.0297	0.41401	0.0449	0.41363	-0.044
0.04153	0.0009	0.04153	-0.0003	0.08306	0	0.08306	0.0003	0.16586	0.0062	0.16573	-0.0055	0.24904	0.0173	0.24904	-0.0167	0.33197	0.0306	0.33197	-0.03	0.41541	0.0452	0.41503	-0.044
0.04166	0.0009	0.04166	-0.0003	0.08331	0	0.08331	0.0003	0.1665	0.0062	0.16637	-0.0055	0.24994	0.0176	0.24994	-0.0167	0.33312	0.031	0.33312	-0.03	0.41682	0.0452	0.41643	-0.0443
0.04178	0.0009	0.04178	-0.0003	0.08357	0	0.08357	0	0.16701	0.0065	0.16688	-0.0055	0.2507	0.0176	0.2507	-0.017	0.33427	0.031	0.33427	-0.03	0.41822	0.0455	0.41783	-0.0443
0.04204	0.0009	0.04204	-0.0003	0.08382	0	0.08382	0	0.16752	0.0065	0.16752	-0.0055	0.25159	0.0176	0.25159	-0.017	0.33529	0.031	0.33529	-0.0303	0.41949	0.0455	0.41924	-0.0446
0.04217	0.0009	0.04217	-0.0003	0.0842	0	0.0842	0	0.16815	0.0065	0.16803	-0.0055	0.25236	0.0176	0.25236	-0.017	0.33643	0.0313	0.33643	-0.0303	0.42089	0.0455	0.42064	-0.0446
0.04229	0.0012	0.04229	-0.0003	0.08446	0	0.08446	0	0.16866	0.0065	0.16854	-0.0058	0.25325	0.0179	0.25325	-0.017	0.33758	0.0313	0.33758	-0.0303	0.42229	0.0458	0.42204	-0.0449
0.04242	0.0012	0.04242	-0.0003	0.08471	0	0.08471	0	0.16917	0.0065	0.16917	-0.0058	0.25401	0.0179	0.25401	-0.0173	0.3386	0.0313	0.3386	-0.0306	0.42369	0.0458	0.42344	-0.0449
0.04255	0.0012	0.04255	-0.0003	0.08497	0	0.08497	0	0.16981	0.0068	0.16968	-0.0058	0.2549	0.0179	0.2549	-0.0173	0.33975	0.0316	0.33975	-0.0306	0.4251	0.0461	0.42484	-0.0452
0.04268	0.0012	0.04268	-0.0003	0.08522	0	0.08522	0	0.17032	0.0068	0.17019	-0.0058	0.25567	0.0182	0.25567	-0.0173	0.34089	0.0316	0.34089	-0.031	0.4265	0.0461	0.42611	-0.0452
0.0428	0.0012	0.0428	-0.0003	0.08548	0.0003	0.08548	0	0.17096	0.0068	0.17083	-0.0058	0.25656	0.0182	0.25656	-0.0176	0.34204	0.0319	0.34204	-0.031	0.4279	0.0465	0.42752	-0.0455
0.04293	0.0012	0.04293	-0.0003	0.08586	0.0003	0.08586	0	0.17146	0.0068	0.17134	-0.0062	0.25745	0.0182	0.25745	-0.0176	0.34306	0.0319	0.34306	-0.031	0.4293	0.0465	0.42892	-0.0455
0.04306	0.0012	0.04306	-0.0003	0.08611	0.0003	0.08611	0	0.17197	0.0071	0.17185	-0.0062	0.25822	0.0182	0.25822	-0.0176	0.3442	0.0319	0.3442	-0.0313	0.4307	0.0468	0.43032	-0.0458
0.04318	0.0012	0.04318	-0.0006	0.08637	0.0003	0.08637	0	0.17261	0.0071	0.17248	-0.0062	0.25911	0.0186	0.25911	-0.0179	0.34535	0.0322	0.34535	-0.0313	0.4321	0.0468	0.43172	-0.0458
0.04331	0.0012	0.04331	-0.0003	0.08662	0.0003	0.08662	0	0.17312	0.0071	0.17299	-0.0065	0.25987	0.0186	0.25987	-0.0179	0.34637	0.0322	0.34637	-0.0313	0.4335	0.0471	0.43312	-0.0461
0.04357	0.0012	0.04357	-0.0006	0.08688	0.0003	0.08688	0	0.17363	0.0071	0.1735	-0.0065	0.26076	0.0192	0.26076	-0.0179	0.34752	0.0325	0.34752	-0.0316	0.43478	0.0471	0.43452	-0.0461
0.04369	0.0012	0.04369	-0.0006	0.08726	0.0003	0.08726	0	0.17427	0.0074	0.17414	-0.0065	0.26153	0.0192	0.26153	-0.0182	0.34866	0.0325	0.34866	-0.0316	0.43618	0.0474	0.43592	-0.0461
0.04382	0.0012	0.04382	-0.0006	0.08752	0.0006	0.08752	0	0.17478	0.0074	0.17465	-0.0065	0.26242	0.0192	0.26242	-0.0182	0.34981	0.0328	0.34981	-0.0319	0.43758	0.0474	0.43732	-0.0465
0.04395	0.0012	0.04395	-0.0006	0.08777	0.0003	0.08777	0	0.17529	0.0074	0.17516	-0.0065	0.26318	0.0192	0.26318	-0.0182	0.35083	0.0328	0.35083	-0.0319	0.43898	0.0477	0.43873	-0.0465
0.04408	0.0012	0.04408	-0.0006	0.08803	0.0006	0.08803	0	0.17592	0.0074	0.1758	-0.0065	0.26408	0.0195	0.26408	-0.0182	0.35197	0.0328	0.35197	-0.0319	0.44038	0.0477	0.44	-0.0468
0.0442	0.0015	0.0442	-0.0006	0.08828	0.0006	0.08828	0	0.17643	0.0074	0.17631	-0.0068	0.26484	0.0195	0.26484	-0.0182	0.35312	0.0331	0.35312	-0.0322	0.44178	0.048	0.4414	-0.0468
0.04433	0.0015	0.04433	-0.0006	0.08854	0.0006	0.08854	0	0.17694	0.0077	0.17694	-0.0068	0.26573	0.0195	0.26573	-0.0186	0.35414	0.0331	0.35414	-0.0322	0.44318	0.048	0.4428	-0.0471
0.04446	0.0015	0.04446	-0.0006	0.08892	0.0006	0.08892	0	0.17758	0.0077	0.17745	-0.0068	0.2665	0.0198	0.2665	-0.0186	0.35529	0.0331	0.35529	-0.0325	0.44459	0.0483	0.4442	-0.0471
0.04459	0.0015	0.04459	-0.0006	0.08917	0.0006	0.08917	0	0.17809	0.0077	0.17796	-0.0068	0.26739	0.0198	0.26739	-0.0189	0.35643	0.0334	0.35643	-0.0325	0.44599	0.0483	0.44561	-0.0474
0.04471	0.0015	0.04471	-0.0006	0.08943	0.0006	0.08943	0	0.1786	0.0077	0.1786	-0.0068	0.26828	0.0198	0.26828	-0.0189	0.35758	0.0334	0.35758	-0.0325	0.44739	0.0486	0.44701	-0.0474
0.04484	0.0015	0.04484	-0.0006	0.08968	0.0006	0.08968	0	0.17924	0.0077	0.17911	-0.0071	0.26904	0.0198	0.26904	-0.0189	0.3586	0.0334	0.3586	-0.0328	0.44879	0.0486	0.44841	-0.0477
0.0451	0.0015	0.0451	-0.0009	0.08994	0.0009	0.08994	0	0.17975	0.008	0.17962	-0.0071	0.26994	0.0201	0.26994	-0.0189	0.35975	0.0337	0.35975	-0.0328	0.45006	0.0489	0.44981	-0.0477
0.04522	0.0015	0.04522	-0.0006	0.09032	0.0009	0.09032	0	0.18038	0.008	0.18025	-0.0071	0.2707	0.0201	0.2707	-0.0195	0.36089	0.0337	0.36089	-0.0328	0.45146	0.0489	0.45121	-0.048
0.04535	0.0015	0.04535	-0.0009	0.09057	0.0009	0.09057	0	0.18089	0.008	0.18076	-0.0071	0.27159	0.0201	0.27159	-0.0195	0.36191	0.0341	0.36191	-0.0331	0.45287	0.0492	0.45261	-0.048
0.04548	0.0015	0.04548	-0.0006	0.09083	0.0009	0.09083	0	0.1814	0.008	0.18127	-0.0074	0.27236	0.0204	0.27236	-0.0195	0.36306	0.0341	0.36306	-0.0331	0.45427	0.0492	0.45389	-0.0483
0.04561	0.0015	0.04561	-0.0009	0.09108	0.0009	0.09108	0	0.18204	0.008	0.18191	-0.0074	0.27325	0.0204	0.27325	-0.0198	0.3642	0.0341	0.3642	-0.0334	0.45567	0.0492	0.45529	-0.0483
0.04573	0.0015	0.04573	-0.0009	0.09134	0.0009	0.09134	-0.0003	0.18255	0.0083	0.18242	-0.0074	0.27401	0.0204	0.27401	-0.0198	0.36535	0.0347	0.36535	-0.0334	0.45707	0.0496	0.45669	-0.0483
0.04586	0.0015	0.04586	-0.0009	0.09159	0.0009	0.09159	-0.0003	0.18306	0.0083	0.18293	-0.0074	0.2749	0.0207	0.2749	-0.0198	0.36637	0.0347	0.36637	-0.0334	0.45847	0.0496	0.45809	-0.0486
0.04599	0.0015	0.04599	-0.0009	0.09197	0.0009	0.09197	-0.0003	0.18369	0.0083	0.18357	-0.0077	0.27567	0.0207	0.27567	-0.0198	0.36752	0.035	0.36752	-0.0337	0.45987	0.0502	0.45949	-0.0489
0.04611	0.0018	0.04611	-0.0009	0.09223	0.0009	0.09223	-0.0003	0.1842	0.0083	0.18408	-0.0077	0.27656	0.0207	0.27656	-0.0201	0.36866	0.035	0.36866	-0.0337	0.46127	0.0502	0.46089	-0.0489
0.04624	0.0018	0.04624	-0.0009	0.09248	0.0009	0.09248	-0.0003	0.18471	0.0086	0.18459	-0.0077	0.27732	0.0207	0.27732	-0.0201	0.36968	0.035	0.36968	-0.0337	0.46268	0.0505	0.46229	-0.0489
0.04637	0.0015	0.04637	-0.0009	0.09274	0.0012	0.09274	-0.0003	0.18535	0.0086	0.18522	-0.0077	0.27822	0.021	0.27822	-0.0201	0.37083	0.035	0.37083	-0.0341	0.46395	0.0505	0.46369	-0.0492
0.04662	0.0015	0.04662	-0.0009	0.09299	0.0012	0.09299	-0.0003	0.18586	0.0086	0.18573	-0.0077	0.27911	0.021	0.27911	-0.0204	0.37197	0.0353	0.37197	-0.0341	0.46535	0.0508	0.4651	-0.0492
0.04675	0.0018	0.04675	-0.0009	0.09338	0.0012	0.09338	-0.0003	0.18637	0.0086	0.18637	-0.008	0.27987	0.021	0.27987	-0.0204	0.37312	0.0353	0.37312	-0.0344	0.46675	0.0508	0.4665	-0.0496
0.04688	0.0018	0.04688	-0.0009	0.09363	0.0012	0.09363	-0.0003	0.18701	0.0086	0.18688	-0.008	0.28076	0.0213	0.28076	-0.0204	0.37414	0.0356	0.37414	-0.0344	0.46815	0.0511	0.46777	-0.0496
0.04701	0.0018	0.04701	-0.0009	0.09389	0.0012	0.09389	-0.0006	0.18752	0.0086	0.18739	-0.008	0.28153	0.0213	0.28153	-0.0204	0.37529	0.0356	0.37529	-0.0344	0.46955	0.0511	0.46917	-0.0499
0.04713	0.0018	0.04713	-0.0012	0.09414	0.0012	0.09414	-0.0006	0.18815	0.0089	0.18803	-0.008	0.28242	0.0213	0.28242	-0.0207	0.37643	0.0359	0.37643	-0.0347	0.47096	0.0514	0.47057	-0.0499
0.04726	0.0018	0.04726	-0.0012	0.09439	0.0012	0.09439	-0.0006	0.18866	0.0089	0.18854	-0.008	0.28318	0.0213	0.28318	-0.0207	0.37745	0.0359	0.37745	-0.0347	0.47236	0.0514	0.47197	-0.0502
0.04739	0.0018	0.04739	-0.0012	0.09465	0.0015	0.09465	-0.0006	0.18917	0.0089	0.18904	-0.0083	0.28408	0.0217	0.28408	-0.0207	0.3786	0.0359	0.3786	-0.0347	0.47376	0.0514	0.47338	-0.0502
0.04752	0.0018	0.04752	-0.0012	0.09503	0.0015	0.09503	-0.0006	0.18981	0.0089	0.18968	-0.0083	0.28484	0.0217	0.28484	-0.021	0.37975	0.0359	0.37975	-0.0353	0.47516	0.0517	0.47478	-0.0502
0.04764	0.0018	0.04764	-0.0012	0.09529	0.0015	0.09529	-0.0006	0.19032	0.0089	0.19019	-0.0083	0.28573	0.0217	0.28573	-0.021	0.38089	0.0362	0.38089	-0.0353	0.47656	0.0517	0.47618	-0.0505
0.04777	0.0018	0.04777	-0.0012	0.09554	0.0015	0.09554	-0.0006	0.19083	0.0093	0.1907	-0.0083	0.2865	0.022	0.2865	-0.021	0.38191	0.0362	0.38191	-0.0356	0.47796	0.052	0.47758	-0.0505
0.0479	0.0018	0.0479	-0.0012	0.0958	0.0015	0.0958	-0.0006	0.19146	0.0093	0.19134	-0.0083	0.28739	0.022	0.28739	-0.0213	0.38306	0.0365	0.38306	-0.0356	0.47924	0.052	0.47898	-0.0511
0.04815	0.0018	0.04815	-0.0012	0.09605	0.0015	0.09605	-0.0006	0.19197	0.0093	0.19185	-0.0086	0.28815	0.022	0.28815	-0.0213	0.3842	0.0365	0.3842	-0.0356	0.48064	0.0523	0.48025	-0.0511
0.04828	0.0021	0.04828	-0.0012	0.09643	0.0015	0.09643	-0.0009	0.19248	0.0096	0.19236	-0.0083	0.28904	0.0223	0.28904	-0.0213	0.38522	0.0365	0.38522	-0.0359	0.48204	0.0523	0.48166	-0.0514
0.04841	0.0018	0.04841	-0.0012	0.09669	0.0015	0.09669	-0.0009	0.19312	0.0096	0.19299	-0.0086	0.28994	0.0223	0.28994	-0.0213	0.38637	0.0368	0.38637	-0.0359	0.48344	0.0527	0.48306	-0.0514
0.04854	0.0021	0.04854	-0.0012	0.09694	0.0018	0.09694	-0.0009	0.19363	0.0096	0.1935	-0.0086	0.2907	0.0223	0.2907	-0.0217	0.38752	0.0368	0.38752	-0.0359	0.48484	0.0527	0.48446	-0.0517
0.04866	0.0021	0.04866	-0.0012	0.0972	0.0018	0.0972	-0.0009	0.19414	0.0096	0.19401	-0.0086	0.29159	0.0223	0.29159	-0.0217	0.38866	0.0372	0.38866	-0.0362	0.48624	0.053	0.48586	-0.0517
0.04879	0.0021	0.04879	-0.0012	0.09745	0.0018	0.09745	-0.0009	0.19478	0.0096	0.19465	-0.0086	0.29236	0.0226	0.29236	-0.0217	0.38968	0.0372	0.38968	-0.0362	0.48764	0.053	0.48726	-0.052
0.04892	0.0021	0.04892	-0.0012	0.09771	0.0018	0.09771	-0.0009	0.19529	0.0096	0.19516	-0.0089	0.29325	0.0226	0.29325	-0.0217	0.39083	0.0372	0.39083	-0.0362	0.48904	0.0533	0.48866	-0.052
0.04904	0.0021	0.04904	-0.0012	0.09809	0.0018	0.09809	-0.0009	0.19592	0.0096	0.1958	-0.0089	0.29401	0.0226	0.29401	-0.022	0.39197	0.0375	0.39197	-0.0365	0.49045	0.0533	0.49006	-0.052
0.04917	0.0021	0.04917	-0.0012	0.09834	0.0018	0.09834	-0.0009	0.19643	0.0099	0.19631	-0.0089	0.2949	0.0226	0.2949	-0.022	0.39299	0.0375	0.39312	-0.0365	0.49185	0.0533	0.49146	-0.0523
0.0493	0.0021	0.0493	-0.0015	0.0986	0.0018	0.0986	-0.0012	0.19694	0.0099	0.19682	-0.0089	0.29567	0.0229	0.29567	-0.022	0.39414	0.0375	0.39414	-0.0368	0.49312	0.0536	0.49287	-0.0523
0.04943	0.0021	0.04943	-0.0015	0.09885	0.0018	0.09885	-0.0012	0.19758	0.0099	0.19745	-0.0093	0.29656	0.0229	0.29656	-0.0223	0.39529	0.0375	0.39529	-0.0368	0.49452	0.0536	0.49414	-0.0527
0.04968	0.0021	0.04968	-0.0015	0.09911	0.0018	0.09911	-0.0012	0.19809	0.0099	0.19796	-0.0089	0.29732	0.0229	0.29732	-0.0223	0.39643	0.0378	0.39643	-0.0368	0.49592	0.0539	0.49554	-0.0527
0.04981	0.0021	0.04981	-0.0015	0.09936	0.0018	0.09936	-0.0012	0.1986	0.0099	0.19847	-0.0093	0.29822	0.0232	0.29822	-0.0223	0.39745	0.0378	0.39745	-0.0372	0.49732	0.0539	0.49694	-0.053
0.04994	0.0021	0.04994	-0.0015	0.09975	0.0018	0.09975	-0.0012	0.19924	0.0102	0.19911	-0.0093	0.29898	0.0232	0.29898	-0.0226	0.3986	0.0381	0.3986	-0.0372	0.49873	0.0542	0.49834	-0.053
0.05006	0.0021	0.05006	-0.0015	0.1	0.0021	0.1	-0.0012	0.19975	0.0102	0.19962	-0.0093	0.29987	0.0232	0.29987	-0.0226	0.39975	0.0381	0.39975	-0.0372	0.50013	0.0542	0.49975	-0.0533
0.05019	0.0021	0.05019	-0.0015	0.10025	0.0021	0.10025	-0.0012	0.20025	0.0102	0.20013	-0.0096	0.30076	0.0235	0.30076	-0.0226	0.40076	0.0384	0.40089	-0.0375	0.50153	0.0545	0.50115	-0.0533
0.05032	0.0024	0.05032	-0.0015	0.10051	0.0021	0.10051	-0.0012	0.20089	0.0102	0.20076	-0.0096	0.30153	0.0235	0.30153	-0.0226	0.40191	0.0384	0.40191	-0.0375	0.50293	0.0545	0.50255	-0.0536
0.05045	0.0021	0.05045	-0.0015	0.10076	0.0021	0.10076	-0.0015	0.2014	0.0105	0.20127	-0.0096	0.30242	0.0235	0.30242	-0.0229	0.40306	0.0384	0.40306	-0.0378	0.50433	0.0548	0.50395	-0.0536
0.05057	0.0024	0.05057	-0.0015	0.10115	0.0021	0.10115	-0.0015	0.20191	0.0105	0.20178	-0.0096	0.30318	0.0235	0.30318	-0.0229	0.4042	0.0387	0.4042	-0.0378	0.50573	0.0548	0.50535	-0.0536
0.0507	0.0024	0.0507	-0.0015	0.1014	0.0021	0.1014	-0.0015	0.20255	0.0105	0.20242	-0.0096	0.30408	0.0238	0.30408	-0.0229	0.40522	0.0387	0.40522	-0.0378	0.50713	0.0551	0.50675	-0.0539
0.05083	0.0024	0.05083	-0.0015	0.10166	0.0021	0.10166	-0.0015	0.20306	0.0105	0.20293	-0.0099	0.30484	0.0238	0.30484	-0.0229	0.40637	0.0387	0.40637	-0.0378	0.50841	0.0551	0.50803	-0.0539
0.05096	0.0024	0.05096	-0.0015	0.10191	0.0024	0.10191	-0.0015	0.20357	0.0105	0.20344	-0.0099	0.30573	0.0238	0.30573	-0.0232	0.40752	0.039	0.40752	-0.0381	0.50981	0.0551	0.50943	-0.0542
0.05121	0.0024	0.05121	-0.0015	0.10217	0.0024	0.10217	-0.0015	0.2042	0.0108	0.20408	-0.0099	0.3065	0.0238	0.3065	-0.0232	0.40854	0.039	0.40866	-0.0381	0.51121	0.0554	0.51083	-0.0542
0.05134	0.0024	0.05134	-0.0015	0.10242	0.0024	0.10242	-0.0015	0.20471	0.0108	0.20459	-0.0099	0.30739	0.0241	0.30739	-0.0232	0.40968	0.039	0.40968	-0.0381	0.51261	0.0554	0.51223	-0.0545
0.05146	0.0024	0.05146	-0.0015	0.1028	0.0024	0.1028	-0.0015	0.20535	0.0108	0.20522	-0.0099	0.30815	0.0241	0.30815	-0.0232	0.41083	0.0393	0.41083	-0.0384	0.51401	0.0558	0.51363	-0.0545
0.05159	0.0024	0.05159	-0.0015	0.10306	0.0024	0.10306	-0.0015	0.20586	0.0108	0.20573	-0.0102	0.30904	0.0241	0.30904	-0.0232	0.41197	0.0393	0.41197	-0.0384	0.51541	0.0558	0.51503	-0.0548
0.05172	0.0024	0.05172	-0.0015	0.10331	0.0024	0.10331	-0.0015	0.20637	0.0108	0.20624	-0.0099	0.30981	0.0244	0.30981	-0.0235	0.41299	0.0393	0.41299	-0.0387	0.51682	0.0558	0.51643	-0.0548
0.05185	0.0024	0.05185	-0.0018	0.10357	0.0024	0.10357	-0.0018	0.20701	0.0114	0.20688	-0.0102	0.3107	0.0241	0.3107	-0.0235	0.41414	0.0396	0.41414	-0.0387	0.51822	0.0561	0.51783	-0.0548
0.05197	0.0024	0.05197	-0.0018	0.10382	0.0024	0.10382	-0.0015	0.20752	0.0114	0.20739	-0.0102	0.31159	0.0244	0.31159	-0.0238	0.41529	0.0396	0.41529	-0.0387	0.51962	0.0561	0.51924	-0.0551
0.0521	0.0024	0.0521	-0.0018	0.1042	0.0024	0.1042	-0.0018	0.20803	0.0114	0.2079	-0.0102	0.31236	0.0244	0.31236	-0.0238	0.41631	0.0396	0.41643	-0.039	0.52102	0.0564	0.52064	-0.0551
0.05223	0.0024	0.05223	-0.0018	0.10446	0.0027	0.10446	-0.0018	0.20866	0.0114	0.20854	-0.0102	0.31325	0.0248	0.31325	-0.0238	0.41745	0.0399	0.41745	-0.039	0.52229	0.0564	0.52191	-0.0554
0.05236	0.0024	0.05236	-0.0018	0.10471	0.0027	0.10471	-0.0018	0.20917	0.0114	0.20904	-0.0105	0.31401	0.0248	0.31401	-0.0238	0.4186	0.0399	0.4186	-0.039	0.52369	0.0567	0.52331	-0.0554
0.05248	0.0027	0.05248	-0.0018	0.10497	0.0027	0.10497	-0.0018	0.20968	0.0114	0.20955	-0.0105	0.3149	0.0248	0.3149	-0.0241	0.41975	0.0403	0.41975	-0.0393	0.5251	0.0567	0.52471	-0.0558
0.05274	0.0024	0.05274	-0.0018	0.10522	0.0027	0.10522	-0.0018	0.21032	0.0117	0.21019	-0.0105	0.31567	0.0248	0.31567	-0.0241	0.42076	0.0403	0.42076	-0.0393	0.5265	0.057	0.52611	-0.0558
0.05287	0.0024	0.05287	-0.0018	0.10548	0.0027	0.10548	-0.0018	0.21083	0.0117	0.2107	-0.0105	0.31656	0.0251	0.31656	-0.0241	0.42191	0.0403	0.42191	-0.0393	0.5279	0.057	0.52752	-0.0561
0.05299	0.0027	0.05299	-0.0018	0.10586	0.0027	0.10586	-0.0021	0.21134	0.0117	0.21121	-0.0105	0.31732	0.0251	0.31732	-0.0241	0.42306	0.0406	0.42306	-0.0396	0.5293	0.057	0.52892	-0.0561
0.05312	0.0027	0.05312	-0.0018	0.10611	0.0027	0.10611	-0.0021	0.21197	0.0117	0.21185	-0.0105	0.31822	0.0251	0.31822	-0.0244	0.4242	0.0406	0.4242	-0.0396	0.5307	0.0573	0.53032	-0.0561
0.05325	0.0024	0.05325	-0.0018	0.10637	0.0027	0.10637	-0.0021	0.21248	0.012	0.21236	-0.0108	0.31898	0.0251	0.31898	-0.0244	0.42522	0.0406	0.42522	-0.0396	0.5321	0.0573	0.53172	-0.0564
0.05338	0.0027	0.05338	-0.0018	0.10662	0.0027	0.10662	-0.0021	0.21312	0.012	0.21287	-0.0108	0.31987	0.0254	0.31987	-0.0244	0.42637	0.0409	0.42637	-0.0399	0.5335	0.0579	0.53312	-0.0564
0.0535	0.0027	0.0535	-0.0018	0.10688	0.0027	0.10688	-0.0021	0.21363	0.012	0.2135	-0.0108	0.32064	0.0254	0.32064	-0.0248	0.42752	0.0409	0.42752	-0.0399	0.5349	0.0579	0.53439	-0.0567
0.05363	0.0027	0.05363	-0.0018	0.10726	0.0027	0.10726	-0.0021	0.21414	0.012	0.21401	-0.0108	0.32153	0.0254	0.32153	-0.0244	0.42854	0.0409	0.42854	-0.0403	0.53631	0.0582	0.5358	-0.0567
0.05376	0.0027	0.05376	-0.0018	0.10752	0.0031	0.10752	-0.0021	0.21478	0.012	0.21465	-0.0111	0.32242	0.0254	0.32242	-0.0248	0.42968	0.0412	0.42968	-0.0403	0.53758	0.0582	0.5372	-0.057
0.05389	0.0027	0.05389	-0.0021	0.10777	0.0031	0.10777	-0.0021	0.21529	0.0124	0.21516	-0.0111	0.32318	0.0257	0.32318	-0.0248	0.43083	0.0412	0.43083	-0.0403	0.53898	0.0582	0.5386	-0.057
0.05401	0.0027	0.05401	-0.0018	0.10803	0.0031	0.10803	-0.0021	0.2158	0.0124	0.21567	-0.0111	0.32408	0.0257	0.32408	-0.0248	0.43197	0.0412	0.43197	-0.0406	0.54038	0.0585	0.54	-0.0573
0.05427	0.0027	0.05427	-0.0021	0.10828	0.0031	0.10828	-0.0024	0.21643	0.0124	0.21631	-0.0111	0.32484	0.0257	0.32484	-0.0251	0.43299	0.0415	0.43299	-0.0406	0.54178	0.0585	0.5414	-0.0573
0.05439	0.0027	0.05439	-0.0021	0.10854	0.0031	0.10854	-0.0021	0.21694	0.0124	0.21682	-0.0111	0.32573	0.026	0.32573	-0.0251	0.43414	0.0415	0.43414	-0.0406	0.54318	0.0589	0.5428	-0.0573
0.05452	0.0027	0.05452	-0.0021	0.10892	0.0031	0.10892	-0.0024	0.21745	0.0124	0.21732	-0.0117	0.3265	0.026	0.3265	-0.0251	0.43529	0.0415	0.43529	-0.0409	0.54459	0.0589	0.5442	-0.0576
0.05465	0.0027	0.05465	-0.0021	0.10917	0.0037	0.10917	-0.0024	0.21809	0.0124	0.21796	-0.0117	0.32739	0.026	0.32739	-0.0251	0.43631	0.0418	0.43631	-0.0409	0.54599	0.0592	0.54561	-0.0576
0.05478	0.0027	0.05478	-0.0021	0.10943	0.0037	0.10943	-0.0024	0.2186	0.0127	0.21847	-0.0117	0.32815	0.026	0.32815	-0.0254	0.43745	0.0418	0.43745	-0.0409	0.54739	0.0592	0.54701	-0.0579
0.0549	0.0027	0.0549	-0.0021	0.10968	0.0037	0.10968	-0.0024	0.21911	0.0127	0.21898	-0.0117	0.32904	0.0263	0.32904	-0.0254	0.4386	0.0424	0.4386	-0.0412	0.54879	0.0595	0.54828	-0.0579
0.05503	0.0031	0.05503	-0.0021	0.10994	0.0037	0.10994	-0.0024	0.21975	0.0127	0.21962	-0.0117	0.32981	0.0263	0.32981	-0.0254	0.43975	0.0424	0.43975	-0.0412	0.55019	0.0595	0.54968	-0.0579
0.05516	0.0027	0.05516	-0.0021	0.11032	0.0037	0.11032	-0.0024	0.22025	0.0127	0.22013	-0.0117	0.3307	0.0263	0.3307	-0.0257	0.44076	0.0424	0.44076	-0.0412	0.55159	0.0595	0.55108	-0.0582
0.05529	0.0031	0.05529	-0.0021	0.11057	0.0037	0.11057	-0.0024	0.22089	0.0127	0.22064	-0.012	0.33146	0.0263	0.33146	-0.0257	0.44191	0.0427	0.44191	-0.0415	0.55287	0.0598	0.55248	-0.0582
0.05541	0.0031	0.05541	-0.0021	0.11083	0.0037	0.11083	-0.0027	0.2214	0.013	0.22127	-0.012	0.33236	0.0269	0.33236	-0.0257	0.44306	0.0427	0.44306	-0.0415	0.55427	0.0598	0.55389	-0.0589
0.05554	0.0031	0.05554	-0.0021	0.11108	0.0037	0.11108	-0.0027	0.22191	0.013	0.22178	-0.012	0.33325	0.0269	0.33325	-0.0257	0.44408	0.0427	0.44408	-0.0415	0.55567	0.0601	0.55529	-0.0589
0.0558	0.0031	0.0558	-0.0021	0.11134	0.0037	0.11134	-0.0027	0.22255	0.013	0.22229	-0.012	0.33401	0.0269	0.33401	-0.026	0.44522	0.043	0.44522	-0.0418	0.55707	0.0601	0.55669	-0.0592
0.05592	0.0031	0.05592	-0.0021	0.11159	0.004	0.11159	-0.0027	0.22306	0.013	0.22293	-0.012	0.3349	0.0269	0.3349	-0.026	0.44637	0.043	0.44637	-0.0418	0.55847	0.0604	0.55809	-0.0592
0.05605	0.0031	0.05605	-0.0021	0.11197	0.0037	0.11197	-0.0027	0.22357	0.013	0.22344	-0.0124	0.33567	0.0272	0.33567	-0.026	0.44752	0.043	0.44752	-0.0418	0.55987	0.0604	0.55949	-0.0592
0.05618	0.0031	0.05618	-0.0021	0.11223	0.004	0.11223	-0.0027	0.2242	0.013	0.22408	-0.0124	0.33656	0.0272	0.33656	-0.026	0.44854	0.0434	0.44854	-0.0421	0.56127	0.0604	0.56089	-0.0595
0.05631	0.0031	0.05631	-0.0021	0.11248	0.004	0.11248	-0.0027	0.22471	0.0133	0.22459	-0.0124	0.33732	0.0272	0.33732	-0.0263	0.44968	0.0434	0.44968	-0.0421	0.56268	0.0607	0.56217	-0.0595
0.05643	0.0031	0.05643	-0.0021	0.11274	0.004	0.11274	-0.0027	0.22522	0.0133	0.2251	-0.0124	0.33822	0.0272	0.33822	-0.0263	0.45083	0.0434	0.45083	-0.0421	0.56408	0.0607	0.56357	-0.0598
0.05656	0.0031	0.05656	-0.0024	0.11299	0.004	0.11299	-0.0027	0.22586	0.0133	0.22573	-0.0124	0.33898	0.0275	0.33898	-0.0263	0.45185	0.0434	0.45185	-0.0424	0.56548	0.061	0.56497	-0.0598
0.05669	0.0031	0.05669	-0.0024	0.11338	0.004	0.11338	-0.0031	0.22637	0.0133	0.22624	-0.0127	0.33987	0.0275	0.33987	-0.0266	0.45299	0.0437	0.45299	-0.0424	0.56675	0.061	0.56637	-0.0601
0.05682	0.0031	0.05682	-0.0021	0.11363	0.004	0.11363	-0.0031	0.22688	0.0133	0.22675	-0.0127	0.34064	0.0275	0.34064	-0.0266	0.45414	0.0437	0.45414	-0.0424	0.56815	0.0613	0.56777	-0.0601
0.05694	0.0037	0.05694	-0.0024	0.11389	0.004	0.11389	-0.0031	0.22752	0.0136	0.22739	-0.0127	0.34153	0.0275	0.34153	-0.0266	0.45529	0.044	0.45529	-0.0424	0.56955	0.0613	0.56917	-0.0601
0.05707	0.0031	0.05707	-0.0024	0.11414	0.004	0.11414	-0.0027	0.22803	0.0136	0.2279	-0.0127	0.34229	0.0279	0.34229	-0.0266	0.45631	0.044	0.45631	-0.043	0.57096	0.0616	0.57057	-0.0604
0.05732	0.0031	0.05732	-0.0024	0.11439	0.0043	0.11439	-0.0031	0.22854	0.0136	0.22841	-0.0127	0.34318	0.0279	0.34318	-0.0266	0.45745	0.044	0.45745	-0.043	0.57236	0.0616	0.57197	-0.0604
0.05745	0.0037	0.05745	-0.0024	0.11465	0.0043	0.11465	-0.0031	0.22917	0.0136	0.22904	-0.0127	0.34408	0.0279	0.34408	-0.0269	0.4586	0.0443	0.4586	-0.0434	0.57376	0.0616	0.57338	-0.0607
0.05758	0.0031	0.05758	-0.0024	0.11503	0.0043	0.11503	-0.0031	0.22968	0.0136	0.22955	-0.0127	0.34484	0.0282	0.34484	-0.0269	0.45962	0.0443	0.45962	-0.0434	0.57516	0.062	0.57465	-0.0607
0.05771	0.0037	0.05771	-0.0024	0.11529	0.0043	0.11529	-0.0031	0.23032	0.0136	0.23006	-0.013	0.34573	0.0282	0.34573	-0.0269	0.46076	0.0443	0.46076	-0.0434	0.57656	0.062	0.57605	-0.061
0.05783	0.0037	0.05783	-0.0024	0.11554	0.0043	0.11554	-0.0031	0.23083	0.0139	0.2307	-0.013	0.3465	0.0282	0.3465	-0.0275	0.46191	0.0443	0.46191	-0.0437	0.57796	0.0623	0.57745	-0.061
0.05796	0.0037	0.05796	-0.0024	0.1158	0.0043	0.1158	-0.0031	0.23134	0.0139	0.23121	-0.013	0.34739	0.0282	0.34739	-0.0275	0.46306	0.0446	0.46306	-0.0437	0.57936	0.0623	0.57885	-0.061
0.05809	0.0037	0.05809	-0.0024	0.11605	0.0043	0.11605	-0.0031	0.23197	0.0139	0.23172	-0.013	0.34815	0.0282	0.34815	-0.0275	0.46408	0.0446	0.46408	-0.0437	0.58076	0.0626	0.58025	-0.0613
0.05822	0.0037	0.05822	-0.0024	0.11631	0.0043	0.11631	-0.0034	0.23248	0.0139	0.23236	-0.013	0.34904	0.0285	0.34904	-0.0275	0.46522	0.0449	0.46522	-0.044	0.58204	0.0626	0.58166	-0.0613
0.05834	0.0037	0.05834	-0.0024	0.11669	0.0043	0.11669	-0.0034	0.23299	0.0139	0.23287	-0.0133	0.34981	0.0285	0.34981	-0.0279	0.46637	0.0449	0.46637	-0.044	0.58344	0.0626	0.58306	-0.0616
0.05847	0.0037	0.05847	-0.0024	0.11694	0.0043	0.11694	-0.0034	0.23363	0.0142	0.2335	-0.0133	0.3507	0.0285	0.3507	-0.0279	0.46739	0.0449	0.46739	-0.044	0.58484	0.0629	0.58446	-0.0616
0.05873	0.0037	0.0586	-0.0027	0.1172	0.0046	0.1172	-0.0034	0.23414	0.0142	0.23401	-0.0133	0.35146	0.0288	0.35146	-0.0279	0.46854	0.0452	0.46854	-0.0443	0.58624	0.0629	0.58586	-0.062
0.05885	0.0037	0.05885	-0.0024	0.11745	0.0043	0.11745	-0.0034	0.23465	0.0142	0.23452	-0.0133	0.35236	0.0288	0.35236	-0.0279	0.46968	0.0452	0.46968	-0.0443	0.58764	0.0632	0.58726	-0.062
0.05898	0.0037	0.05898	-0.0027	0.11771	0.0046	0.11771	-0.0034	0.23529	0.0142	0.23516	-0.0136	0.35312	0.0288	0.35312	-0.0279	0.47083	0.0452	0.47083	-0.0443	0.58904	0.0632	0.58854	-0.062
0.05911	0.0037	0.05911	-0.0027	0.11809	0.0046	0.11809	-0.0034	0.2358	0.0142	0.23567	-0.0136	0.35401	0.0288	0.35401	-0.0282	0.47185	0.0452	0.47185	-0.0446	0.59045	0.0635	0.58994	-0.0623
0.05924	0.0037	0.05924	-0.0027	0.11834	0.0046	0.11834	-0.0034	0.23631	0.0142	0.23618	-0.0136	0.3549	0.0288	0.3549	-0.0282	0.47299	0.0455	0.47299	-0.0446	0.59185	0.0635	0.59134	-0.0623
0.05936	0.0037	0.05936	-0.0024	0.1186	0.0046	0.1186	-0.0034	0.23694	0.0145	0.23682	-0.0136	0.35567	0.0291	0.35567	-0.0282	0.47414	0.0455	0.47414	-0.0446	0.59325	0.0635	0.59274	-0.0626
0.05949	0.0037	0.05949	-0.0027	0.11885	0.0046	0.11885	-0.0034	0.23745	0.0145	0.23732	-0.0136	0.35656	0.0291	0.35656	-0.0285	0.47516	0.0458	0.47516	-0.0449	0.59465	0.0638	0.59414	-0.0626
0.05962	0.004	0.05962	-0.0027	0.11911	0.0046	0.11911	-0.0034	0.23809	0.0145	0.23783	-0.0136	0.35732	0.0291	0.35732	-0.0285	0.47631	0.0458	0.47631	-0.0449	0.59592	0.0638	0.59554	-0.0626
0.05975	0.004	0.05975	-0.0027	0.11936	0.0046	0.11936	-0.004	0.2386	0.0145	0.23847	-0.0139	0.35822	0.0291	0.35822	-0.0285	0.47745	0.0458	0.47745	-0.0449	0.59732	0.0641	0.59694	-0.0629
0.05987	0.004	0.05987	-0.0027	0.11975	0.0046	0.11975	-0.004	0.23911	0.0148	0.23898	-0.0139	0.35898	0.0294	0.35898	-0.0285	0.4786	0.0461	0.4786	-0.0452	0.59873	0.0641	0.59834	-0.0629
0.06	0.004	0.06	-0.0027	0.12	0.0049	0.12	-0.004	0.23975	0.0148	0.23949	-0.0139	0.35987	0.0294	0.35987	-0.0285	0.47962	0.0461	0.47962	-0.0452	0.60013	0.0641	0.59975	-0.0632
0.06025	0.004	0.06013	-0.0027	0.12025	0.0049	0.12025	-0.004	0.24025	0.0148	0.24013	-0.0139	0.36064	0.0294	0.36064	-0.0288	0.48076	0.0461	0.48076	-0.0452	0.60153	0.0644	0.60115	-0.0632
0.06038	0.004	0.06038	-0.0027	0.12051	0.0049	0.12051	-0.004	0.24076	0.0148	0.24064	-0.0139	0.36153	0.0294	0.36153	-0.0288	0.48191	0.0465	0.48191	-0.0455	0.60293	0.0644	0.60242	-0.0635
0.06051	0.004	0.06051	-0.0027	0.12076	0.0049	0.12076	-0.004	0.2414	0.0148	0.24115	-0.0142	0.36229	0.0297	0.36229	-0.0288	0.48293	0.0465	0.48293	-0.0455	0.60433	0.0647	0.60382	-0.0635
0.06064	0.004	0.06064	-0.0027	0.12115	0.0049	0.12115	-0.004	0.24191	0.0148	0.24178	-0.0142	0.36318	0.0297	0.36318	-0.0291	0.48408	0.0465	0.48408	-0.0455	0.60573	0.0647	0.60522	-0.0635
0.06076	0.004	0.06076	-0.0027	0.1214	0.0049	0.1214	-0.0043	0.24242	0.0148	0.24229	-0.0142	0.36395	0.0297	0.36395	-0.0291	0.48522	0.0465	0.48522	-0.0455	0.60713	0.0651	0.60662	-0.0638
0.06089	0.004	0.06089	-0.0027	0.12166	0.0049	0.12166	-0.004	0.24306	0.0151	0.24293	-0.0142	0.36484	0.03	0.36484	-0.0291	0.48637	0.0468	0.48637	-0.0458	0.60854	0.0651	0.60803	-0.0638
0.06102	0.004	0.06102	-0.0027	0.12191	0.0049	0.12191	-0.004	0.24357	0.0151	0.24344	-0.0142	0.36573	0.03	0.36573	-0.0291	0.48739	0.0468	0.48739	-0.0458	0.60994	0.0657	0.60943	-0.0641
0.06115	0.004	0.06115	-0.0027	0.12217	0.0049	0.12217	-0.004	0.24408	0.0151	0.24395	-0.0142	0.3665	0.03	0.3665	-0.0294	0.48854	0.0471	0.48854	-0.0461	0.61121	0.0657	0.61083	-0.0641
0.06127	0.004	0.06127	-0.0031	0.12242	0.0049	0.12242	-0.0043	0.24471	0.0151	0.24459	-0.0142	0.36739	0.03	0.36739	-0.0294	0.48968	0.0471	0.48968	-0.0461	0.61261	0.066	0.61223	-0.0644
0.0614	0.004	0.0614	-0.0031	0.1228	0.0052	0.1228	-0.0043	0.24522	0.0151	0.2451	-0.0145	0.36815	0.0303	0.36815	-0.0294	0.4907	0.0471	0.4907	-0.0461	0.61401	0.066	0.61363	-0.0644
0.06153	0.004	0.06153	-0.0031	0.12306	0.0052	0.12306	-0.0043	0.24586	0.0155	0.24561	-0.0145	0.36904	0.0303	0.36904	-0.0294	0.49185	0.0474	0.49185	-0.0461	0.61541	0.066	0.61503	-0.0644
0.06178	0.004	0.06166	-0.0031	0.12331	0.0052	0.12331	-0.0043	0.24637	0.0155	0.24624	-0.0145	0.36981	0.0303	0.36981	-0.0297	0.49299	0.0474	0.49299	-0.0465	0.61682	0.0663	0.61631	-0.0647
0.06191	0.004	0.06191	-0.0031	0.12357	0.0052	0.12357	-0.0043	0.24688	0.0155	0.24675	-0.0145	0.3707	0.0303	0.3707	-0.0294	0.49414	0.0474	0.49414	-0.0465	0.61822	0.0663	0.61771	-0.0647
0.06204	0.004	0.06204	-0.0031	0.12382	0.0052	0.12382	-0.0043	0.24752	0.0155	0.24726	-0.0145	0.37146	0.0306	0.37146	-0.0297	0.49516	0.0474	0.49516	-0.0465	0.61962	0.0663	0.61911	-0.0651
0.06217	0.0043	0.06217	-0.0031	0.1242	0.0052	0.1242	-0.0046	0.24803	0.0155	0.2479	-0.0148	0.37236	0.0306	0.37236	-0.0297	0.49631	0.0477	0.49631	-0.0468	0.62102	0.0666	0.62051	-0.0651
0.06229	0.004	0.06229	-0.0031	0.12446	0.0052	0.12446	-0.0046	0.24854	0.0155	0.24841	-0.0148	0.37312	0.0306	0.37312	-0.0297	0.49745	0.0477	0.49745	-0.0468	0.62242	0.0666	0.62191	-0.0651
0.06242	0.004	0.06242	-0.0031	0.12471	0.0052	0.12471	-0.0046	0.24917	0.0158	0.24892	-0.0148	0.37401	0.0306	0.37401	-0.03	0.49847	0.048	0.4986	-0.0468	0.62382	0.0669	0.62331	-0.0654
0.06255	0.0043	0.06255	-0.0031	0.12497	0.0052	0.12497	-0.0046	0.24968	0.0158	0.24955	-0.0148	0.37478	0.031	0.37478	-0.03	0.49962	0.048	0.49962	-0.0471	0.62522	0.0669	0.62471	-0.0654
0.06268	0.0043	0.06268	-0.0031	0.12522	0.0052	0.12522	-0.0046	0.25019	0.0158	0.25006	-0.0148	0.37567	0.031	0.37567	-0.03	0.50076	0.048	0.50076	-0.0471	0.6265	0.0672	0.62611	-0.0657
0.0628	0.0043	0.0628	-0.0031	0.12548	0.0055	0.12548	-0.0046	0.25083	0.0158	0.25057	-0.0151	0.37656	0.031	0.37656	-0.0303	0.50191	0.048	0.50191	-0.0471	0.6279	0.0672	0.62752	-0.0657
0.06293	0.0043	0.06293	-0.0031	0.12586	0.0055	0.12586	-0.0046	0.25134	0.0158	0.25121	-0.0151	0.37732	0.031	0.37732	-0.0303	0.50293	0.0483	0.50293	-0.0474	0.6293	0.0672	0.62879	-0.0657
0.06306	0.0043	0.06306	-0.0031	0.12611	0.0055	0.12611	-0.0046	0.25185	0.0158	0.25172	-0.0151	0.37822	0.0313	0.37822	-0.0303	0.50408	0.0483	0.50408	-0.0474	0.6307	0.0675	0.63019	-0.066
0.06331	0.0043	0.06318	-0.0031	0.12637	0.0055	0.12637	-0.0046	0.25248	0.0161	0.25236	-0.0151	0.37898	0.0313	0.37898	-0.0303	0.50522	0.0483	0.50522	-0.0474	0.6321	0.0675	0.63159	-0.0663
0.06344	0.0043	0.06344	-0.0031	0.12662	0.0055	0.12662	-0.0046	0.25299	0.0161	0.25287	-0.0151	0.37987	0.0313	0.37987	-0.0303	0.50624	0.0486	0.50637	-0.0477	0.6335	0.0678	0.63299	-0.0663
0.06357	0.0043	0.06357	-0.0031	0.12688	0.0055	0.12688	-0.0046	0.2535	0.0161	0.25338	-0.0151	0.38064	0.0313	0.38064	-0.0303	0.50739	0.0486	0.50739	-0.0477	0.6349	0.0678	0.63439	-0.0663
0.06369	0.0043	0.06369	-0.0031	0.12726	0.0055	0.12726	-0.0046	0.25414	0.0161	0.25401	-0.0155	0.38153	0.0316	0.38153	-0.0306	0.50854	0.0486	0.50854	-0.0477	0.63631	0.0682	0.6358	-0.0669
0.06382	0.0043	0.06382	-0.0034	0.12752	0.0055	0.12752	-0.0049	0.25465	0.0161	0.25452	-0.0155	0.38229	0.0316	0.38229	-0.0306	0.50968	0.0489	0.50968	-0.048	0.63771	0.0682	0.6372	-0.0669
0.06395	0.0043	0.06395	-0.0034	0.12777	0.0055	0.12777	-0.0049	0.25529	0.0164	0.25503	-0.0155	0.38318	0.0316	0.38318	-0.031	0.5107	0.0489	0.5107	-0.048	0.63911	0.0682	0.6386	-0.0669
0.06408	0.0043	0.06408	-0.0034	0.12803	0.0055	0.12803	-0.0049	0.2558	0.0164	0.25567	-0.0155	0.38395	0.0316	0.38395	-0.031	0.51185	0.0489	0.51185	-0.048	0.64038	0.0685	0.64	-0.0672
0.0642	0.0043	0.0642	-0.0034	0.12828	0.0058	0.12828	-0.0049	0.25631	0.0164	0.25618	-0.0155	0.38484	0.0316	0.38484	-0.031	0.51299	0.0492	0.51299	-0.048	0.64178	0.0685	0.6414	-0.0672
0.06433	0.0043	0.06433	-0.0034	0.12854	0.0058	0.12854	-0.0049	0.25694	0.0164	0.25669	-0.0155	0.38573	0.0319	0.38573	-0.031	0.51401	0.0492	0.51414	-0.0483	0.64318	0.0688	0.64268	-0.0675
0.06446	0.0046	0.06446	-0.0034	0.12892	0.0058	0.12892	-0.0049	0.25745	0.0164	0.25732	-0.0158	0.3865	0.0319	0.3865	-0.031	0.51516	0.0492	0.51516	-0.0483	0.64459	0.0688	0.64408	-0.0675
0.06459	0.0046	0.06459	-0.0034	0.12917	0.0058	0.12917	-0.0049	0.25796	0.0164	0.25783	-0.0158	0.38739	0.0319	0.38739	-0.0313	0.51631	0.0492	0.51631	-0.0486	0.64599	0.0688	0.64548	-0.0675
0.06484	0.0043	0.06471	-0.0034	0.12943	0.0058	0.12943	-0.0049	0.2586	0.0167	0.25834	-0.0158	0.38815	0.0319	0.38815	-0.0313	0.51745	0.0496	0.51745	-0.0486	0.64739	0.0691	0.64688	-0.0678
0.06497	0.0046	0.06497	-0.0034	0.12968	0.0058	0.12968	-0.0049	0.25911	0.0167	0.25898	-0.0158	0.38904	0.0322	0.38904	-0.0313	0.51847	0.0496	0.51847	-0.0486	0.64879	0.0691	0.64828	-0.0678
0.0651	0.0046	0.0651	-0.0034	0.12994	0.0058	0.12994	-0.0049	0.25962	0.0167	0.25949	-0.0158	0.38981	0.0322	0.38981	-0.0313	0.51962	0.0502	0.51962	-0.0486	0.65019	0.0694	0.64968	-0.0682
0.06522	0.0043	0.06522	-0.0034	0.13019	0.0058	0.13019	-0.0049	0.26025	0.0167	0.26	-0.0158	0.3907	0.0322	0.3907	-0.0313	0.52076	0.0502	0.52076	-0.0489	0.65159	0.0694	0.65108	-0.0682
0.06535	0.0046	0.06535	-0.0034	0.13057	0.0062	0.13057	-0.0052	0.26076	0.0167	0.26064	-0.0161	0.39146	0.0325	0.39146	-0.0316	0.52178	0.0502	0.52191	-0.0489	0.65299	0.0694	0.65248	-0.0685
0.06548	0.0046	0.06548	-0.0034	0.13083	0.0058	0.13083	-0.0052	0.26127	0.017	0.26115	-0.0161	0.39236	0.0325	0.39236	-0.0316	0.52293	0.0505	0.52293	-0.0489	0.65439	0.0697	0.65389	-0.0685
0.06561	0.0046	0.06561	-0.0034	0.13108	0.0062	0.13108	-0.0052	0.26191	0.017	0.26178	-0.0161	0.39312	0.0325	0.39312	-0.0316	0.52408	0.0505	0.52408	-0.0492	0.65567	0.0697	0.65529	-0.0685
0.06573	0.0046	0.06573	-0.0034	0.13134	0.0062	0.13134	-0.0052	0.26242	0.017	0.26229	-0.0161	0.39401	0.0325	0.39401	-0.0319	0.52522	0.0505	0.52522	-0.0492	0.65707	0.07	0.65656	-0.0688
0.06586	0.0046	0.06586	-0.0034	0.13159	0.0062	0.13159	-0.0052	0.26306	0.017	0.2628	-0.0161	0.39478	0.0325	0.39478	-0.0319	0.52624	0.0505	0.52624	-0.0492	0.65847	0.07	0.65796	-0.0688
0.06599	0.0046	0.06599	-0.0034	0.13197	0.0062	0.13197	-0.0052	0.26357	0.017	0.26344	-0.0161	0.39567	0.0328	0.39567	-0.0319	0.52739	0.0508	0.52739	-0.0496	0.65987	0.07	0.65936	-0.0691
0.06611	0.0046	0.06611	-0.0034	0.13223	0.0062	0.13223	-0.0052	0.26408	0.017	0.26395	-0.0164	0.39656	0.0328	0.39656	-0.0319	0.52854	0.0508	0.52854	-0.0496	0.66127	0.0703	0.66076	-0.0691
0.06637	0.0046	0.06624	-0.004	0.13248	0.0062	0.13248	-0.0052	0.26471	0.017	0.26446	-0.0164	0.39732	0.0328	0.39732	-0.0319	0.52955	0.0508	0.52968	-0.0496	0.66268	0.0703	0.66217	-0.0691
0.0665	0.0046	0.0665	-0.004	0.13274	0.0062	0.13274	-0.0055	0.26522	0.0173	0.2651	-0.0164	0.39822	0.0328	0.39822	-0.0322	0.5307	0.0511	0.5307	-0.0499	0.66408	0.0706	0.66357	-0.0694
0.06662	0.0046	0.06662	-0.0034	0.13299	0.0062	0.13299	-0.0052	0.26573	0.0173	0.26561	-0.0164	0.39898	0.0331	0.39898	-0.0322	0.53185	0.0511	0.53185	-0.0499	0.66548	0.0706	0.66497	-0.0694
0.06675	0.0046	0.06675	-0.004	0.13325	0.0062	0.13325	-0.0055	0.26637	0.0173	0.26611	-0.0164	0.39987	0.0331	0.39987	-0.0322	0.53299	0.0511	0.53299	-0.0499	0.66688	0.0706	0.66637	-0.0697
0.06688	0.0046	0.06688	-0.004	0.13363	0.0065	0.13363	-0.0055	0.26688	0.0173	0.26675	-0.0164	0.40064	0.0331	0.40064	-0.0322	0.53401	0.0514	0.53401	-0.0502	0.66828	0.0709	0.66777	-0.0697
0.06701	0.0046	0.06701	-0.004	0.13389	0.0065	0.13389	-0.0055	0.26739	0.0173	0.26726	-0.0164	0.40153	0.0331	0.40153	-0.0325	0.53516	0.0514	0.53516	-0.0502	0.66955	0.0709	0.66917	-0.07
0.06713	0.0049	0.06713	-0.004	0.13414	0.0062	0.13414	-0.0055	0.26803	0.0176	0.26777	-0.0167	0.40229	0.0331	0.40229	-0.0325	0.53631	0.0514	0.53631	-0.0502	0.67096	0.0713	0.67045	-0.07
0.06726	0.0046	0.06726	-0.004	0.13439	0.0065	0.13439	-0.0055	0.26854	0.0176	0.26841	-0.0167	0.40318	0.0334	0.40318	-0.0325	0.53732	0.0514	0.53745	-0.0505	0.67236	0.0713	0.67185	-0.07
0.06739	0.0046	0.06739	-0.004	0.13465	0.0065	0.13465	-0.0055	0.26904	0.0176	0.26892	-0.0167	0.40395	0.0334	0.40395	-0.0325	0.53847	0.0517	0.53847	-0.0505	0.67376	0.0716	0.67325	-0.0703
0.06752	0.0046	0.06752	-0.004	0.13503	0.0065	0.13503	-0.0055	0.26968	0.0176	0.26943	-0.0167	0.40484	0.0334	0.40484	-0.0328	0.53962	0.0517	0.53962	-0.0505	0.67516	0.0716	0.67465	-0.0703
0.06764	0.0049	0.06764	-0.004	0.13529	0.0065	0.13529	-0.0055	0.27019	0.0176	0.27006	-0.0167	0.40561	0.0337	0.40561	-0.0328	0.54076	0.052	0.54076	-0.0505	0.67656	0.0716	0.67605	-0.0706
0.0679	0.0049	0.06777	-0.004	0.13554	0.0065	0.13554	-0.0055	0.27083	0.0176	0.27057	-0.017	0.4065	0.0337	0.4065	-0.0328	0.54178	0.052	0.54178	-0.0511	0.67796	0.0719	0.67745	-0.0706
0.06803	0.0049	0.06803	-0.004	0.1358	0.0065	0.1358	-0.0055	0.27134	0.0176	0.27121	-0.017	0.40739	0.0337	0.40739	-0.0328	0.54293	0.052	0.54293	-0.0511	0.67936	0.0719	0.67885	-0.0706
0.06815	0.0049	0.06815	-0.004	0.13605	0.0065	0.13605	-0.0058	0.27185	0.0179	0.27172	-0.017	0.40815	0.0337	0.40815	-0.0331	0.54408	0.052	0.54408	-0.0511	0.68076	0.0722	0.68025	-0.0709
0.06828	0.0049	0.06828	-0.004	0.13631	0.0065	0.13631	-0.0055	0.27248	0.0179	0.27223	-0.017	0.40904	0.0337	0.40904	-0.0331	0.54522	0.0523	0.54522	-0.0514	0.68217	0.0722	0.68166	-0.0709
0.06841	0.0049	0.06841	-0.004	0.13669	0.0068	0.13669	-0.0058	0.27299	0.0179	0.27287	-0.017	0.40981	0.0341	0.40981	-0.0331	0.54624	0.0523	0.54624	-0.0514	0.68357	0.0722	0.68293	-0.0709
0.06854	0.0049	0.06854	-0.004	0.13694	0.0068	0.13694	-0.0058	0.2735	0.0179	0.27338	-0.017	0.4107	0.0341	0.4107	-0.0331	0.54739	0.0523	0.54739	-0.0514	0.68484	0.0725	0.68433	-0.0713
0.06866	0.0049	0.06866	-0.004	0.1372	0.0068	0.1372	-0.0058	0.27414	0.0179	0.27389	-0.017	0.41146	0.0341	0.41146	-0.0331	0.54854	0.0527	0.54854	-0.0517	0.68624	0.0725	0.68573	-0.0713
0.06879	0.0049	0.06879	-0.004	0.13745	0.0068	0.13745	-0.0058	0.27465	0.0182	0.27452	-0.0173	0.41236	0.0341	0.41236	-0.0334	0.54955	0.0527	0.54955	-0.0517	0.68764	0.0728	0.68713	-0.0716
0.06892	0.0049	0.06892	-0.004	0.13771	0.0068	0.13771	-0.0058	0.27516	0.0182	0.27503	-0.0173	0.41312	0.0347	0.41312	-0.0334	0.5507	0.0527	0.5507	-0.0517	0.68904	0.0728	0.68854	-0.0716
0.06904	0.0049	0.06904	-0.0043	0.13809	0.0068	0.13809	-0.0058	0.2758	0.0182	0.27554	-0.0173	0.41401	0.0347	0.41401	-0.0334	0.55185	0.053	0.55185	-0.052	0.69045	0.0734	0.68994	-0.0719
0.06917	0.0049	0.06917	-0.004	0.13834	0.0068	0.13834	-0.0058	0.27631	0.0182	0.27618	-0.0173	0.41478	0.0347	0.41478	-0.0334	0.55299	0.053	0.55299	-0.052	0.69185	0.0734	0.69134	-0.0719
0.06943	0.0049	0.0693	-0.004	0.1386	0.0068	0.1386	-0.0058	0.27682	0.0182	0.27669	-0.0173	0.41567	0.0347	0.41567	-0.0337	0.55401	0.053	0.55401	-0.052	0.69325	0.0734	0.69274	-0.0722
0.06955	0.0049	0.06955	-0.0043	0.13885	0.0068	0.13885	-0.0058	0.27745	0.0182	0.2772	-0.0176	0.41643	0.0347	0.41643	-0.0337	0.55516	0.0533	0.55516	-0.0523	0.69465	0.0737	0.69414	-0.0722
0.06968	0.0049	0.06968	-0.0043	0.13911	0.0068	0.13911	-0.0062	0.27796	0.0182	0.27783	-0.0176	0.41732	0.035	0.41732	-0.0337	0.55631	0.0533	0.55631	-0.0523	0.69605	0.0737	0.69554	-0.0722
0.06981	0.0052	0.06981	-0.0043	0.13936	0.0071	0.13936	-0.0062	0.27847	0.0186	0.27834	-0.0176	0.41822	0.035	0.41822	-0.0337	0.55732	0.0533	0.55732	-0.0523	0.69745	0.0737	0.69682	-0.0725
0.06994	0.0049	0.06994	-0.0043	0.13975	0.0068	0.13975	-0.0062	0.27911	0.0186	0.27885	-0.0176	0.41898	0.035	0.41898	-0.0337	0.55847	0.0533	0.55847	-0.0523	0.69885	0.074	0.69822	-0.0725
0.07006	0.0052	0.07006	-0.0043	0.14	0.0071	0.14	-0.0062	0.27962	0.0186	0.27949	-0.0176	0.41987	0.035	0.41987	-0.0341	0.55962	0.0536	0.55962	-0.0527	0.70013	0.0744	0.69962	-0.0728
0.07019	0.0049	0.07019	-0.0043	0.14025	0.0071	0.14025	-0.0062	0.28025	0.0186	0.28	-0.0176	0.42064	0.0353	0.42064	-0.0341	0.56076	0.0536	0.56076	-0.0527	0.70153	0.0744	0.70102	-0.0728
0.07032	0.0052	0.07032	-0.0043	0.14051	0.0071	0.14051	-0.0062	0.28076	0.0186	0.28064	-0.0179	0.42153	0.0353	0.42153	-0.0341	0.56178	0.0536	0.56178	-0.0527	0.70293	0.0744	0.70242	-0.0728
0.07045	0.0052	0.07045	-0.0043	0.14076	0.0071	0.14076	-0.0062	0.28127	0.0192	0.28115	-0.0179	0.42229	0.0353	0.42229	-0.0344	0.56293	0.0539	0.56293	-0.053	0.70433	0.0747	0.70382	-0.0731
0.07057	0.0052	0.07057	-0.0043	0.14115	0.0071	0.14115	-0.0062	0.28191	0.0192	0.28166	-0.0179	0.42318	0.0353	0.42318	-0.0344	0.56408	0.0539	0.56408	-0.053	0.70573	0.0747	0.70522	-0.0731
0.0707	0.0052	0.0707	-0.0043	0.1414	0.0071	0.1414	-0.0062	0.28242	0.0192	0.28229	-0.0179	0.42395	0.0356	0.42395	-0.0344	0.5651	0.0539	0.5651	-0.053	0.70713	0.0747	0.70662	-0.0734
0.07096	0.0052	0.07083	-0.0043	0.14166	0.0071	0.14166	-0.0062	0.28293	0.0192	0.2828	-0.0179	0.42484	0.0356	0.42484	-0.0344	0.56624	0.0542	0.56624	-0.0533	0.70854	0.075	0.70803	-0.0734
0.07108	0.0052	0.07108	-0.0043	0.14191	0.0071	0.14191	-0.0065	0.28357	0.0192	0.28331	-0.0179	0.42561	0.0356	0.42561	-0.0344	0.56739	0.0542	0.56739	-0.0533	0.70994	0.075	0.70943	-0.0734
0.07121	0.0052	0.07121	-0.0043	0.14217	0.0071	0.14217	-0.0065	0.28408	0.0192	0.28395	-0.0179	0.4265	0.0356	0.4265	-0.0347	0.56854	0.0542	0.56854	-0.0533	0.71134	0.0753	0.7107	-0.0737
0.07134	0.0052	0.07134	-0.0043	0.14242	0.0071	0.14242	-0.0062	0.28459	0.0195	0.28446	-0.0182	0.42726	0.0356	0.42726	-0.0347	0.56955	0.0542	0.56955	-0.0536	0.71274	0.0753	0.7121	-0.0737
0.07146	0.0052	0.07146	-0.0043	0.1428	0.0074	0.1428	-0.0065	0.28522	0.0195	0.28497	-0.0182	0.42815	0.0359	0.42815	-0.0347	0.5707	0.0545	0.5707	-0.0536	0.71401	0.0756	0.7135	-0.074
0.07159	0.0052	0.07159	-0.0043	0.14306	0.0074	0.14306	-0.0065	0.28573	0.0195	0.28561	-0.0182	0.42904	0.0359	0.42904	-0.0347	0.57185	0.0545	0.57185	-0.0536	0.71541	0.0756	0.7149	-0.074
0.07172	0.0052	0.07172	-0.0043	0.14331	0.0074	0.14331	-0.0065	0.28624	0.0195	0.28611	-0.0182	0.42981	0.0359	0.42981	-0.0353	0.57287	0.0545	0.57287	-0.0536	0.71682	0.0756	0.71631	-0.074
0.07185	0.0052	0.07185	-0.0043	0.14357	0.0074	0.14357	-0.0065	0.28688	0.0195	0.28662	-0.0182	0.4307	0.0362	0.4307	-0.0353	0.57401	0.0548	0.57401	-0.0536	0.71822	0.0759	0.71771	-0.0747
0.07197	0.0052	0.07197	-0.0046	0.14382	0.0074	0.14382	-0.0065	0.28739	0.0195	0.28726	-0.0186	0.43146	0.0362	0.43146	-0.0353	0.57516	0.0548	0.57516	-0.0539	0.71962	0.0759	0.71911	-0.0747
0.0721	0.0052	0.0721	-0.0046	0.14408	0.0074	0.14408	-0.0065	0.28803	0.0195	0.28777	-0.0182	0.43236	0.0362	0.43236	-0.0353	0.57631	0.0548	0.57631	-0.0539	0.72102	0.0762	0.72051	-0.075
0.07223	0.0052	0.07223	-0.0046	0.14446	0.0074	0.14446	-0.0065	0.28854	0.0198	0.28828	-0.0186	0.43312	0.0362	0.43312	-0.0356	0.57732	0.0551	0.57732	-0.0542	0.72242	0.0762	0.72191	-0.075
0.07248	0.0052	0.07236	-0.0046	0.14471	0.0074	0.14471	-0.0065	0.28904	0.0198	0.28892	-0.0186	0.43401	0.0362	0.43401	-0.0356	0.57847	0.0551	0.57847	-0.0542	0.72382	0.0765	0.72331	-0.0753
0.07261	0.0055	0.07261	-0.0046	0.14497	0.0074	0.14497	-0.0065	0.28968	0.0198	0.28943	-0.0186	0.43478	0.0365	0.43478	-0.0356	0.57962	0.0551	0.57962	-0.0542	0.72522	0.0765	0.72459	-0.0753
0.07274	0.0052	0.07274	-0.0043	0.14522	0.0077	0.14522	-0.0065	0.29019	0.0198	0.29006	-0.0186	0.43567	0.0365	0.43567	-0.0356	0.58064	0.0554	0.58064	-0.0542	0.72662	0.0765	0.72599	-0.0753
0.07287	0.0052	0.07287	-0.0046	0.14548	0.0077	0.14548	-0.0068	0.2907	0.0198	0.29057	-0.0186	0.43643	0.0365	0.43643	-0.0356	0.58178	0.0554	0.58178	-0.0545	0.72803	0.0768	0.72739	-0.0756
0.07299	0.0055	0.07299	-0.0046	0.14586	0.0077	0.14586	-0.0068	0.29134	0.0198	0.29108	-0.0186	0.43732	0.0365	0.43732	-0.0356	0.58293	0.0554	0.58293	-0.0545	0.7293	0.0768	0.72879	-0.0756
0.07312	0.0055	0.07312	-0.0046	0.14611	0.0077	0.14611	-0.0068	0.29185	0.0201	0.29172	-0.0189	0.43809	0.0368	0.43809	-0.0359	0.58408	0.0558	0.58408	-0.0545	0.7307	0.0771	0.73019	-0.0759
0.07325	0.0055	0.07325	-0.0046	0.14637	0.0077	0.14637	-0.0068	0.29236	0.0201	0.29223	-0.0189	0.43898	0.0368	0.43898	-0.0359	0.5851	0.0554	0.5851	-0.0548	0.7321	0.0771	0.73159	-0.0759
0.07338	0.0052	0.07338	-0.0046	0.14662	0.0077	0.14662	-0.0068	0.29299	0.0201	0.29274	-0.0189	0.43987	0.0368	0.43987	-0.0359	0.58624	0.0558	0.58624	-0.0548	0.7335	0.0771	0.73299	-0.0759
0.0735	0.0055	0.0735	-0.0046	0.14688	0.0077	0.14688	-0.0068	0.2935	0.0201	0.29338	-0.0189	0.44064	0.0368	0.44064	-0.0362	0.58739	0.0558	0.58739	-0.0548	0.7349	0.0775	0.73439	-0.0762
0.07363	0.0055	0.07363	-0.0046	0.14713	0.0077	0.14713	-0.0068	0.29401	0.0201	0.29389	-0.0189	0.44153	0.0368	0.44153	-0.0362	0.58841	0.0561	0.58841	-0.0551	0.73631	0.0775	0.7358	-0.0762
0.07376	0.0055	0.07376	-0.0046	0.14752	0.0077	0.14752	-0.0068	0.29465	0.0201	0.29439	-0.0195	0.44229	0.0368	0.44229	-0.0362	0.58955	0.0561	0.58955	-0.0551	0.73771	0.0778	0.73707	-0.0762
0.07401	0.0055	0.07389	-0.0046	0.14777	0.0077	0.14777	-0.0071	0.29516	0.0204	0.29503	-0.0195	0.44318	0.0372	0.44318	-0.0362	0.5907	0.0561	0.5907	-0.0551	0.73911	0.0778	0.73847	-0.0765
0.07414	0.0055	0.07414	-0.0046	0.14803	0.0077	0.14803	-0.0068	0.2958	0.0201	0.29554	-0.0195	0.44395	0.0372	0.44395	-0.0362	0.59185	0.0564	0.59185	-0.0551	0.74051	0.0778	0.73987	-0.0765
0.07427	0.0055	0.07427	-0.0046	0.14828	0.0077	0.14828	-0.0068	0.29631	0.0204	0.29605	-0.0195	0.44484	0.0372	0.44484	-0.0365	0.59287	0.0564	0.59287	-0.0554	0.74191	0.0781	0.74127	-0.0768
0.07439	0.0055	0.07439	-0.0046	0.14854	0.0077	0.14854	-0.0071	0.29682	0.0204	0.29669	-0.0195	0.44561	0.0375	0.44561	-0.0365	0.59401	0.0564	0.59401	-0.0554	0.74318	0.0781	0.74268	-0.0768
0.07452	0.0055	0.07452	-0.0046	0.14892	0.008	0.14892	-0.0071	0.29745	0.0204	0.2972	-0.0195	0.4465	0.0375	0.4465	-0.0365	0.59516	0.0564	0.59516	-0.0554	0.74459	0.0781	0.74408	-0.0771
0.07465	0.0055	0.07465	-0.0049	0.14917	0.008	0.14917	-0.0071	0.29796	0.0204	0.29771	-0.0198	0.44726	0.0375	0.44726	-0.0365	0.59618	0.0567	0.59618	-0.0558	0.74599	0.0784	0.74548	-0.0771
0.07478	0.0055	0.07478	-0.0049	0.14943	0.008	0.14943	-0.0071	0.29847	0.0204	0.29834	-0.0198	0.44815	0.0375	0.44815	-0.0368	0.59732	0.0567	0.59732	-0.0558	0.74739	0.0784	0.74688	-0.0771
0.0749	0.0055	0.0749	-0.0049	0.14968	0.008	0.14968	-0.0071	0.29911	0.0207	0.29885	-0.0198	0.44892	0.0375	0.44892	-0.0368	0.59847	0.0567	0.59847	-0.0558	0.74879	0.0787	0.74828	-0.0775
0.07503	0.0055	0.07503	-0.0046	0.14994	0.008	0.14994	-0.0071	0.29962	0.0207	0.29949	-0.0198	0.44981	0.0378	0.44981	-0.0368	0.59962	0.057	0.59962	-0.0561	0.75019	0.0787	0.74968	-0.0775
0.07516	0.0055	0.07516	-0.0049	0.15019	0.008	0.15019	-0.0071	0.30013	0.0207	0.3	-0.0198	0.4507	0.0378	0.4507	-0.0368	0.60064	0.057	0.60064	-0.0561	0.75159	0.079	0.75096	-0.0778
0.07529	0.0055	0.07529	-0.0049	0.15057	0.008	0.15057	-0.0071	0.30076	0.0207	0.30051	-0.0198	0.45146	0.0378	0.45146	-0.0368	0.60178	0.057	0.60178	-0.0561	0.75299	0.079	0.75236	-0.0778
0.07554	0.0055	0.07541	-0.0049	0.15083	0.008	0.15083	-0.0071	0.30127	0.0207	0.30115	-0.0201	0.45236	0.0378	0.45236	-0.0368	0.60293	0.0573	0.60293	-0.0561	0.75439	0.0793	0.75376	-0.0778
0.07567	0.0055	0.07567	-0.0049	0.15108	0.008	0.15108	-0.0074	0.30178	0.0207	0.30166	-0.0201	0.45312	0.0381	0.45312	-0.0372	0.60395	0.0573	0.60408	-0.0564	0.7558	0.0793	0.75516	-0.0781
0.0758	0.0055	0.0758	-0.0049	0.15134	0.008	0.15134	-0.0074	0.30242	0.021	0.30217	-0.0201	0.45401	0.0381	0.45401	-0.0372	0.6051	0.0573	0.6051	-0.0564	0.7572	0.0793	0.75656	-0.0781
0.07592	0.0055	0.07592	-0.0049	0.15159	0.0083	0.15159	-0.0074	0.30293	0.021	0.3028	-0.0201	0.45478	0.0381	0.45478	-0.0372	0.60624	0.0579	0.60624	-0.0564	0.75847	0.0796	0.75796	-0.0784
0.07605	0.0055	0.07605	-0.0049	0.15197	0.008	0.15197	-0.0074	0.30344	0.021	0.30331	-0.0201	0.45567	0.0381	0.45567	-0.0372	0.60739	0.0579	0.60739	-0.0567	0.75987	0.0796	0.75936	-0.0784
0.07618	0.0058	0.07618	-0.0049	0.15223	0.0083	0.15223	-0.0074	0.30408	0.021	0.30382	-0.0201	0.45643	0.0384	0.45643	-0.0375	0.60841	0.0579	0.60841	-0.0567	0.76127	0.0799	0.76076	-0.0784
0.07631	0.0058	0.07631	-0.0049	0.15248	0.0083	0.15248	-0.0074	0.30459	0.021	0.30446	-0.0201	0.45732	0.0384	0.45732	-0.0375	0.60955	0.0579	0.60955	-0.0567	0.76268	0.0799	0.76217	-0.0787
0.07643	0.0058	0.07643	-0.0049	0.15274	0.0083	0.15274	-0.0074	0.30522	0.0213	0.30497	-0.0204	0.45809	0.0384	0.45809	-0.0375	0.6107	0.0582	0.6107	-0.0567	0.76408	0.0802	0.76357	-0.0787
0.07656	0.0058	0.07656	-0.0049	0.15299	0.0083	0.15299	-0.0074	0.30573	0.021	0.30548	-0.0204	0.45898	0.0384	0.45898	-0.0378	0.61172	0.0582	0.61185	-0.057	0.76548	0.0802	0.76484	-0.079
0.07669	0.0058	0.07669	-0.0049	0.15325	0.0083	0.15325	-0.0074	0.30624	0.0213	0.30611	-0.0204	0.45975	0.0384	0.45975	-0.0375	0.61287	0.0582	0.61287	-0.057	0.76688	0.0802	0.76624	-0.079
0.07682	0.0058	0.07682	-0.0049	0.15363	0.0083	0.15363	-0.0074	0.30688	0.0213	0.30662	-0.0204	0.46064	0.0384	0.46064	-0.0378	0.61401	0.0582	0.61401	-0.057	0.76828	0.0806	0.76764	-0.0793
0.07707	0.0058	0.07694	-0.0049	0.15389	0.0083	0.15389	-0.0074	0.30739	0.0213	0.30713	-0.0204	0.46153	0.0387	0.46153	-0.0378	0.61516	0.0585	0.61516	-0.0573	0.76968	0.0806	0.76904	-0.0793
0.0772	0.0058	0.0772	-0.0049	0.15414	0.0083	0.15414	-0.0077	0.3079	0.0213	0.30777	-0.0204	0.46229	0.0387	0.46229	-0.0378	0.61618	0.0585	0.61618	-0.0573	0.77108	0.0812	0.77045	-0.0793
0.07732	0.0058	0.07732	-0.0049	0.15439	0.0083	0.15439	-0.0074	0.30854	0.0213	0.30828	-0.0204	0.46318	0.0387	0.46318	-0.0381	0.61732	0.0585	0.61732	-0.0573	0.77236	0.0812	0.77185	-0.0796
0.07745	0.0058	0.07745	-0.0049	0.15465	0.0083	0.15465	-0.0077	0.30904	0.0217	0.30879	-0.0207	0.46395	0.039	0.46395	-0.0381	0.61847	0.0589	0.61847	-0.0573	0.77376	0.0812	0.77325	-0.0796
0.07758	0.0058	0.07758	-0.0049	0.15503	0.0083	0.15503	-0.0074	0.30955	0.0217	0.30943	-0.0207	0.46484	0.039	0.46484	-0.0381	0.61949	0.0589	0.61962	-0.0576	0.77516	0.0815	0.77465	-0.0799
0.07771	0.0058	0.07771	-0.0049	0.15529	0.0086	0.15529	-0.0077	0.31019	0.0217	0.30994	-0.0207	0.46561	0.039	0.46561	-0.0381	0.62064	0.0589	0.62064	-0.0576	0.77656	0.0815	0.77605	-0.0799
0.07783	0.0058	0.07783	-0.0052	0.15554	0.0086	0.15554	-0.0077	0.3107	0.0217	0.31057	-0.0207	0.4665	0.039	0.4665	-0.0381	0.62178	0.0592	0.62178	-0.0576	0.77796	0.0818	0.77745	-0.0799
0.07796	0.0058	0.07796	-0.0049	0.1558	0.0086	0.1558	-0.0077	0.31121	0.0217	0.31108	-0.0207	0.46726	0.039	0.46726	-0.0381	0.62293	0.0592	0.62293	-0.0579	0.77936	0.0818	0.77873	-0.0802
0.07809	0.0058	0.07809	-0.0052	0.15605	0.0086	0.15605	-0.0077	0.31185	0.0217	0.31159	-0.0207	0.46815	0.0393	0.46815	-0.0384	0.62395	0.0592	0.62395	-0.0579	0.78076	0.0818	0.78013	-0.0802
0.07822	0.0058	0.07822	-0.0052	0.15631	0.0086	0.15631	-0.0077	0.31236	0.0217	0.31223	-0.0207	0.46892	0.0393	0.46892	-0.0384	0.6251	0.0595	0.6251	-0.0579	0.78217	0.0821	0.78153	-0.0802
0.07834	0.0062	0.07834	-0.0052	0.15669	0.0086	0.15669	-0.0077	0.31299	0.022	0.31274	-0.021	0.46981	0.0393	0.46981	-0.0384	0.62624	0.0595	0.62624	-0.0582	0.78357	0.0821	0.78293	-0.0806
0.0786	0.0062	0.07847	-0.0052	0.15694	0.0086	0.15694	-0.0077	0.3135	0.022	0.31325	-0.021	0.47057	0.0393	0.47057	-0.0387	0.62726	0.0595	0.62739	-0.0582	0.78497	0.0824	0.78433	-0.0806
0.07873	0.0058	0.07873	-0.0052	0.1572	0.0086	0.1572	-0.0077	0.31401	0.022	0.31389	-0.021	0.47146	0.0396	0.47146	-0.0387	0.62841	0.0595	0.62841	-0.0582	0.78637	0.0824	0.78573	-0.0809
0.07885	0.0058	0.07885	-0.0052	0.15745	0.0086	0.15745	-0.0077	0.31465	0.022	0.31439	-0.021	0.47236	0.0396	0.47236	-0.0387	0.62955	0.0598	0.62955	-0.0582	0.78764	0.0824	0.78713	-0.0809
0.07898	0.0062	0.07898	-0.0052	0.15771	0.0086	0.15771	-0.008	0.31516	0.022	0.3149	-0.021	0.47312	0.0396	0.47312	-0.0387	0.6307	0.0598	0.6307	-0.0589	0.78904	0.0827	0.78854	-0.0812
0.07911	0.0062	0.07911	-0.0052	0.15796	0.0089	0.15809	-0.008	0.31567	0.022	0.31554	-0.021	0.47401	0.0396	0.47401	-0.0387	0.63172	0.0598	0.63172	-0.0589	0.79045	0.0827	0.78994	-0.0812
0.07924	0.0062	0.07924	-0.0052	0.15834	0.0089	0.15834	-0.008	0.31631	0.0223	0.31605	-0.021	0.47478	0.0396	0.47478	-0.039	0.63287	0.0598	0.63287	-0.0589	0.79185	0.083	0.79121	-0.0815
0.07936	0.0062	0.07936	-0.0052	0.1586	0.0089	0.1586	-0.008	0.31682	0.022	0.31656	-0.0213	0.47567	0.0399	0.47567	-0.039	0.63401	0.0601	0.63401	-0.0592	0.79325	0.083	0.79261	-0.0815
0.07949	0.0062	0.07949	-0.0052	0.15885	0.0089	0.15885	-0.008	0.31732	0.0223	0.3172	-0.0213	0.47643	0.0399	0.47643	-0.039	0.63516	0.0601	0.63516	-0.0592	0.79465	0.0833	0.79401	-0.0815
0.07962	0.0062	0.07962	-0.0052	0.15911	0.0089	0.15911	-0.008	0.31796	0.0223	0.31771	-0.0213	0.47732	0.0399	0.47732	-0.039	0.63618	0.0601	0.63618	-0.0592	0.79605	0.0833	0.79541	-0.0818
0.07975	0.0062	0.07975	-0.0052	0.15936	0.0089	0.15936	-0.008	0.31847	0.0223	0.31822	-0.0213	0.47809	0.0399	0.47809	-0.039	0.63732	0.0604	0.63732	-0.0592	0.79745	0.0837	0.79682	-0.0818
0.07987	0.0062	0.07987	-0.0052	0.15975	0.0089	0.15975	-0.008	0.31898	0.0223	0.31885	-0.0213	0.47898	0.0399	0.47898	-0.0393	0.63847	0.0604	0.63847	-0.0595	0.79885	0.0837	0.79822	-0.0824
0.08013	0.0062	0.08	-0.0052	0.16	0.0089	0.16	-0.008	0.31962	0.0223	0.31936	-0.0213	0.47975	0.0403	0.47975	-0.0393	0.63949	0.0604	0.63949	-0.0595	0.80025	0.0837	0.79962	-0.0824
0.08025	0.0062	0.08025	-0.0052	0.16025	0.0089	0.16025	-0.008	0.32013	0.0226	0.32	-0.0217	0.48064	0.0403	0.48064	-0.0393	0.64064	0.0604	0.64064	-0.0595	0.80166	0.084	0.80102	-0.0824
0.08038	0.0062	0.08038	-0.0052	0.16051	0.0089	0.16051	-0.008	0.32076	0.0226	0.32051	-0.0217	0.4814	0.0403	0.4814	-0.0393	0.64178	0.0607	0.64178	-0.0598	0.80293	0.084	0.80242	-0.0827
0.08051	0.0062	0.08051	-0.0052	0.16076	0.0089	0.16076	-0.008	0.32127	0.0226	0.32102	-0.0217	0.48229	0.0403	0.48229	-0.0396	0.64293	0.0607	0.64293	-0.0598	0.80433	0.0843	0.80382	-0.0827
0.08064	0.0062	0.08064	-0.0052	0.16102	0.0089	0.16102	-0.0083	0.32178	0.0226	0.32166	-0.0217	0.48318	0.0403	0.48318	-0.0396	0.64395	0.061	0.64395	-0.0598	0.80573	0.0843	0.8051	-0.083
0.08076	0.0062	0.08076	-0.0052	0.1614	0.0093	0.1614	-0.0083	0.32242	0.0226	0.32217	-0.0217	0.48395	0.0406	0.48395	-0.0396	0.6451	0.061	0.6451	-0.0601	0.80713	0.0846	0.8065	-0.083
0.08089	0.0062	0.08089	-0.0052	0.16166	0.0093	0.16166	-0.0083	0.32293	0.0226	0.32268	-0.0217	0.48484	0.0406	0.48484	-0.0396	0.64624	0.061	0.64624	-0.0601	0.80854	0.0846	0.8079	-0.083
0.08102	0.0062	0.08102	-0.0052	0.16191	0.0093	0.16191	-0.0083	0.32344	0.0226	0.32331	-0.022	0.48561	0.0406	0.48561	-0.0396	0.64726	0.061	0.64726	-0.0601	0.80994	0.0846	0.8093	-0.0833
0.08115	0.0062	0.08115	-0.0055	0.16217	0.0093	0.16217	-0.0083	0.32408	0.0229	0.32382	-0.022	0.4865	0.0409	0.4865	-0.0399	0.64841	0.0613	0.64841	-0.0601	0.81134	0.0849	0.8107	-0.0837
0.08127	0.0065	0.08127	-0.0055	0.16242	0.0093	0.16242	-0.0083	0.32459	0.0229	0.32433	-0.022	0.48726	0.0409	0.48726	-0.0399	0.64955	0.0613	0.64955	-0.0604	0.81274	0.0849	0.8121	-0.0837
0.0814	0.0062	0.0814	-0.0055	0.1628	0.0093	0.1628	-0.0083	0.3251	0.0229	0.32497	-0.022	0.48815	0.0409	0.48815	-0.0399	0.6507	0.0613	0.6507	-0.0604	0.81414	0.0852	0.8135	-0.0837
0.08166	0.0065	0.08153	-0.0055	0.16306	0.0093	0.16306	-0.0083	0.32573	0.0229	0.32548	-0.022	0.48892	0.0409	0.48892	-0.0399	0.65172	0.0616	0.65172	-0.0604	0.81554	0.0852	0.8149	-0.0837
0.08178	0.0065	0.08178	-0.0055	0.16331	0.0093	0.16331	-0.0083	0.32624	0.0229	0.32599	-0.022	0.48981	0.0409	0.48981	-0.0399	0.65287	0.0616	0.65287	-0.0607	0.81682	0.0855	0.81631	-0.084
0.08191	0.0065	0.08191	-0.0055	0.16357	0.0093	0.16357	-0.0083	0.32675	0.0229	0.32662	-0.022	0.49057	0.0409	0.49057	-0.0403	0.65401	0.0616	0.65401	-0.0607	0.81822	0.0855	0.81771	-0.084
0.08204	0.0065	0.08204	-0.0055	0.16382	0.0096	0.16382	-0.0086	0.32739	0.0232	0.32713	-0.022	0.49146	0.0412	0.49146	-0.0403	0.65503	0.062	0.65503	-0.0607	0.81962	0.0855	0.81898	-0.0843
0.08217	0.0062	0.08217	-0.0055	0.16408	0.0093	0.16408	-0.0083	0.3279	0.0232	0.32764	-0.0223	0.49223	0.0412	0.49223	-0.0403	0.65618	0.062	0.65618	-0.0607	0.82102	0.0858	0.82038	-0.0843
0.08229	0.0065	0.08229	-0.0055	0.16446	0.0093	0.16446	-0.0086	0.32841	0.0232	0.32828	-0.0223	0.49312	0.0412	0.49312	-0.0403	0.65732	0.062	0.65732	-0.061	0.82242	0.0858	0.82178	-0.0846
0.08242	0.0065	0.08242	-0.0055	0.16471	0.0096	0.16471	-0.0086	0.32904	0.0232	0.32879	-0.0223	0.49401	0.0412	0.49401	-0.0406	0.65847	0.062	0.65847	-0.061	0.82382	0.0861	0.82318	-0.0846
0.08255	0.0065	0.08255	-0.0055	0.16497	0.0096	0.16497	-0.0086	0.32955	0.0232	0.32943	-0.0223	0.49478	0.0412	0.49478	-0.0406	0.65949	0.062	0.65949	-0.061	0.82522	0.0861	0.82459	-0.0846
0.08268	0.0065	0.08268	-0.0055	0.16522	0.0096	0.16522	-0.0086	0.33019	0.0232	0.32994	-0.0223	0.49567	0.0415	0.49567	-0.0406	0.66064	0.0623	0.66064	-0.0613	0.82662	0.0864	0.82599	-0.0849
0.0828	0.0065	0.0828	-0.0055	0.16548	0.0096	0.16548	-0.0086	0.3307	0.0232	0.33045	-0.0226	0.49643	0.0415	0.49643	-0.0406	0.66178	0.0623	0.66178	-0.0613	0.82803	0.0864	0.82739	-0.0849
0.08293	0.0065	0.08293	-0.0055	0.16586	0.0096	0.16586	-0.0086	0.33121	0.0235	0.33108	-0.0226	0.49732	0.0415	0.49732	-0.0406	0.6628	0.0623	0.6628	-0.0613	0.82943	0.0868	0.82879	-0.0852
0.08318	0.0065	0.08306	-0.0055	0.16611	0.0096	0.16611	-0.0086	0.33185	0.0235	0.33159	-0.0226	0.49809	0.0415	0.49809	-0.0409	0.66395	0.0626	0.66395	-0.0616	0.83083	0.0868	0.83019	-0.0852
0.08331	0.0065	0.08331	-0.0055	0.16637	0.0096	0.16637	-0.0086	0.33236	0.0235	0.3321	-0.0226	0.49898	0.0418	0.49898	-0.0409	0.6651	0.0626	0.6651	-0.0616	0.8321	0.0868	0.83159	-0.0855
0.08344	0.0065	0.08344	-0.0055	0.16662	0.0096	0.16662	-0.0086	0.33287	0.0235	0.33274	-0.0226	0.49975	0.0418	0.49975	-0.0409	0.66624	0.0626	0.66624	-0.0616	0.8335	0.0871	0.83287	-0.0855
0.08357	0.0065	0.08357	-0.0055	0.16688	0.0096	0.16688	-0.0086	0.3335	0.0235	0.33325	-0.0226	0.50064	0.0418	0.50064	-0.0409	0.66726	0.0629	0.66726	-0.0616	0.8349	0.0871	0.83427	-0.0855
0.08369	0.0065	0.08369	-0.0058	0.16713	0.0096	0.16713	-0.0086	0.33401	0.0235	0.33376	-0.0226	0.5014	0.0418	0.5014	-0.0409	0.66841	0.0629	0.66841	-0.0616	0.83631	0.0871	0.83567	-0.0858
0.08382	0.0065	0.08382	-0.0058	0.16752	0.0096	0.16752	-0.0089	0.33452	0.0235	0.33439	-0.0226	0.50229	0.0418	0.50229	-0.0412	0.66955	0.0629	0.66955	-0.062	0.83771	0.0874	0.83707	-0.0858
0.08395	0.0065	0.08395	-0.0055	0.16777	0.0099	0.16777	-0.0089	0.33516	0.0238	0.3349	-0.0229	0.50306	0.0424	0.50306	-0.0412	0.67057	0.0629	0.67057	-0.062	0.83911	0.0877	0.83847	-0.0861
0.08408	0.0065	0.08408	-0.0055	0.16803	0.0096	0.16803	-0.0089	0.33567	0.0238	0.33541	-0.0229	0.50395	0.0424	0.50395	-0.0412	0.67172	0.0632	0.67172	-0.0623	0.84051	0.0877	0.83987	-0.0861
0.0842	0.0065	0.0842	-0.0055	0.16828	0.0099	0.16828	-0.0089	0.33618	0.0238	0.33605	-0.0229	0.50484	0.0424	0.50484	-0.0412	0.67287	0.0632	0.67287	-0.0623	0.84191	0.0877	0.84127	-0.0864
0.08433	0.0065	0.08433	-0.0058	0.16854	0.0099	0.16854	-0.0089	0.33682	0.0238	0.33656	-0.0229	0.50561	0.0424	0.50561	-0.0415	0.67401	0.0632	0.67401	-0.0623	0.84331	0.088	0.84268	-0.0864
0.08446	0.0065	0.08446	-0.0058	0.16892	0.0099	0.16892	-0.0089	0.33732	0.0238	0.33707	-0.0229	0.5065	0.0424	0.5065	-0.0415	0.67503	0.0635	0.67503	-0.0623	0.84471	0.088	0.84408	-0.0868
0.08471	0.0065	0.08459	-0.0058	0.16917	0.0099	0.16917	-0.0089	0.33796	0.0238	0.33771	-0.0229	0.50726	0.0427	0.50726	-0.0415	0.67618	0.0635	0.67618	-0.0626	0.84599	0.0883	0.84535	-0.0868
0.08484	0.0068	0.08484	-0.0058	0.16943	0.0099	0.16943	-0.0089	0.33847	0.0238	0.33822	-0.0232	0.50815	0.0427	0.50815	-0.0415	0.67732	0.0635	0.67732	-0.0626	0.84739	0.0883	0.84675	-0.0868
0.08497	0.0068	0.08497	-0.0058	0.16968	0.0099	0.16968	-0.0089	0.33898	0.0241	0.33885	-0.0229	0.50892	0.0427	0.50892	-0.0415	0.67834	0.0635	0.67834	-0.0626	0.84879	0.0889	0.84815	-0.0871
0.0851	0.0065	0.0851	-0.0058	0.16994	0.0099	0.16994	-0.0089	0.33962	0.0241	0.33936	-0.0232	0.50981	0.0427	0.50981	-0.0415	0.67949	0.0638	0.67949	-0.0629	0.85019	0.0889	0.84955	-0.0871
0.08522	0.0068	0.08522	-0.0058	0.17019	0.0099	0.17019	-0.0089	0.34013	0.0241	0.33987	-0.0232	0.51057	0.043	0.51057	-0.0418	0.68064	0.0638	0.68064	-0.0629	0.85159	0.0892	0.85096	-0.0874
0.08535	0.0068	0.08535	-0.0058	0.17057	0.0099	0.17057	-0.0089	0.34064	0.0241	0.34051	-0.0232	0.51146	0.043	0.51146	-0.0418	0.68178	0.0638	0.68178	-0.0629	0.85299	0.0892	0.85236	-0.0874
0.08548	0.0068	0.08548	-0.0058	0.17083	0.0099	0.17083	-0.0089	0.34127	0.0241	0.34102	-0.0232	0.51223	0.043	0.51223	-0.0418	0.6828	0.0641	0.6828	-0.0629	0.85439	0.0892	0.85376	-0.0874
0.08561	0.0068	0.08561	-0.0058	0.17108	0.0102	0.17108	-0.0089	0.34178	0.0241	0.34153	-0.0232	0.51312	0.043	0.51312	-0.0418	0.68395	0.0641	0.68395	-0.0632	0.8558	0.0895	0.85516	-0.0877
0.08573	0.0068	0.08573	-0.0058	0.17134	0.0102	0.17134	-0.0093	0.34229	0.0244	0.34217	-0.0235	0.51389	0.043	0.51389	-0.0418	0.6851	0.0641	0.6851	-0.0632	0.8572	0.0895	0.85656	-0.0877
0.08586	0.0068	0.08586	-0.0058	0.17159	0.0102	0.17159	-0.0093	0.34293	0.0244	0.34268	-0.0232	0.51478	0.0434	0.51478	-0.0421	0.68611	0.0641	0.68611	-0.0632	0.8586	0.0899	0.85796	-0.088
0.08599	0.0068	0.08599	-0.0058	0.17197	0.0102	0.17197	-0.0093	0.34344	0.0244	0.34318	-0.0235	0.51567	0.0434	0.51567	-0.0421	0.68726	0.0644	0.68726	-0.0635	0.86	0.0899	0.85924	-0.088
0.08624	0.0068	0.08611	-0.0058	0.17223	0.0102	0.17223	-0.0093	0.34395	0.0244	0.34382	-0.0235	0.51643	0.0434	0.51643	-0.0421	0.68841	0.0644	0.68841	-0.0635	0.86127	0.0902	0.86064	-0.0883
0.08637	0.0068	0.08637	-0.0058	0.17248	0.0102	0.17248	-0.0093	0.34459	0.0244	0.34433	-0.0235	0.51732	0.0434	0.51732	-0.0421	0.68955	0.0644	0.68955	-0.0635	0.86268	0.0902	0.86204	-0.0883
0.0865	0.0068	0.0865	-0.0058	0.17274	0.0102	0.17274	-0.0093	0.3451	0.0244	0.34484	-0.0235	0.51809	0.0434	0.51809	-0.0424	0.69057	0.0647	0.69057	-0.0635	0.86408	0.0902	0.86344	-0.0883
0.08662	0.0068	0.08662	-0.0058	0.17299	0.0102	0.17299	-0.0093	0.34573	0.0244	0.34548	-0.0235	0.51898	0.0437	0.51898	-0.0424	0.69172	0.0647	0.69172	-0.0638	0.86548	0.0905	0.86484	-0.0886
0.08675	0.0068	0.08675	-0.0058	0.17325	0.0102	0.17325	-0.0093	0.34624	0.0248	0.34599	-0.0238	0.51975	0.0437	0.51975	-0.0424	0.69287	0.0647	0.69287	-0.0638	0.86688	0.0905	0.86624	-0.0886
0.08688	0.0068	0.08688	-0.0058	0.17363	0.0102	0.17363	-0.0093	0.34675	0.0248	0.3465	-0.0238	0.52064	0.0437	0.52064	-0.0424	0.69389	0.0651	0.69401	-0.0638	0.86828	0.0908	0.86764	-0.0889
0.08701	0.0068	0.08701	-0.0062	0.17389	0.0102	0.17389	-0.0093	0.34739	0.0248	0.34713	-0.0238	0.5214	0.0437	0.5214	-0.0424	0.69503	0.0651	0.69503	-0.0638	0.86968	0.0908	0.86904	-0.0889
0.08713	0.0068	0.08713	-0.0062	0.17414	0.0102	0.17414	-0.0093	0.3479	0.0248	0.34764	-0.0238	0.52229	0.0437	0.52229	-0.043	0.69618	0.0651	0.69618	-0.0641	0.87108	0.0911	0.87045	-0.0892
0.08726	0.0068	0.08726	-0.0062	0.17439	0.0102	0.17439	-0.0093	0.34841	0.0248	0.34828	-0.0238	0.52306	0.044	0.52306	-0.043	0.69732	0.0651	0.69732	-0.0641	0.87248	0.0911	0.87185	-0.0892
0.08739	0.0068	0.08739	-0.0062	0.17465	0.0102	0.17465	-0.0096	0.34904	0.0248	0.34879	-0.0238	0.52395	0.044	0.52395	-0.043	0.69834	0.0657	0.69834	-0.0641	0.87389	0.0914	0.87312	-0.0895
0.08752	0.0068	0.08752	-0.0062	0.1749	0.0105	0.1749	-0.0096	0.34955	0.0248	0.3493	-0.0238	0.52471	0.044	0.52471	-0.043	0.69949	0.0657	0.69949	-0.0644	0.87529	0.0914	0.87452	-0.0895
0.08777	0.0068	0.08764	-0.0058	0.17529	0.0102	0.17529	-0.0096	0.35006	0.0248	0.34994	-0.0238	0.52561	0.044	0.52561	-0.0434	0.70064	0.0657	0.70064	-0.0644	0.87656	0.0917	0.87592	-0.0895
0.0879	0.0068	0.0879	-0.0062	0.17554	0.0105	0.17554	-0.0096	0.3507	0.0248	0.35045	-0.0241	0.5265	0.0443	0.5265	-0.0434	0.70166	0.0657	0.70178	-0.0644	0.87796	0.0917	0.87732	-0.0899
0.08803	0.0071	0.08803	-0.0062	0.1758	0.0105	0.1758	-0.0096	0.35121	0.0251	0.35096	-0.0241	0.52726	0.044	0.52726	-0.0434	0.7028	0.066	0.7028	-0.0644	0.87936	0.092	0.87873	-0.0899
0.08815	0.0071	0.08815	-0.0062	0.17605	0.0105	0.17605	-0.0096	0.35172	0.0251	0.35159	-0.0241	0.52815	0.0443	0.52815	-0.0434	0.70395	0.066	0.70395	-0.0647	0.88076	0.092	0.88013	-0.0905
0.08828	0.0071	0.08828	-0.0062	0.17631	0.0105	0.17631	-0.0096	0.35236	0.0251	0.3521	-0.0241	0.52892	0.0443	0.52892	-0.0434	0.7051	0.0663	0.7051	-0.0647	0.88217	0.0923	0.88153	-0.0905
0.08841	0.0071	0.08841	-0.0062	0.17669	0.0105	0.17669	-0.0096	0.35287	0.0251	0.35261	-0.0241	0.52981	0.0443	0.52981	-0.0434	0.70611	0.0663	0.70611	-0.0647	0.88357	0.0923	0.88293	-0.0908
0.08854	0.0071	0.08854	-0.0062	0.17694	0.0105	0.17694	-0.0096	0.35338	0.0251	0.35325	-0.0244	0.53057	0.0446	0.53057	-0.0434	0.70726	0.0663	0.70726	-0.0647	0.88497	0.0923	0.88433	-0.0908
0.08866	0.0071	0.08866	-0.0062	0.1772	0.0105	0.1772	-0.0096	0.35401	0.0254	0.35376	-0.0244	0.53146	0.0446	0.53146	-0.0437	0.70841	0.0663	0.70841	-0.0651	0.88637	0.0926	0.88573	-0.0911
0.08879	0.0071	0.08879	-0.0062	0.17745	0.0105	0.17745	-0.0096	0.35452	0.0254	0.35427	-0.0244	0.53223	0.0446	0.53223	-0.0437	0.70943	0.0666	0.70955	-0.0651	0.88777	0.0926	0.88701	-0.0911
0.08892	0.0071	0.08892	-0.0062	0.17771	0.0105	0.17771	-0.0099	0.35516	0.0254	0.3549	-0.0244	0.53312	0.0446	0.53312	-0.0437	0.71057	0.0666	0.71057	-0.0651	0.88917	0.093	0.88841	-0.0911
0.08904	0.0071	0.08904	-0.0062	0.17796	0.0108	0.17796	-0.0099	0.35567	0.0254	0.35541	-0.0244	0.53389	0.0446	0.53389	-0.044	0.71172	0.0666	0.71172	-0.0654	0.89045	0.093	0.88981	-0.0914
0.0893	0.0071	0.08917	-0.0062	0.17834	0.0108	0.17834	-0.0099	0.35618	0.0254	0.35592	-0.0244	0.53478	0.0446	0.53478	-0.0437	0.71287	0.0666	0.71287	-0.0654	0.89185	0.0933	0.89121	-0.0917
0.08943	0.0071	0.08943	-0.0062	0.1786	0.0108	0.1786	-0.0099	0.35682	0.0254	0.35656	-0.0244	0.53567	0.0449	0.53567	-0.044	0.71389	0.0669	0.71389	-0.0654	0.89325	0.0933	0.89261	-0.0917
0.08955	0.0071	0.08955	-0.0062	0.17885	0.0108	0.17885	-0.0099	0.35732	0.0254	0.35707	-0.0244	0.53643	0.0449	0.53643	-0.044	0.71503	0.0669	0.71503	-0.0657	0.89465	0.0936	0.89401	-0.0917
0.08968	0.0071	0.08968	-0.0062	0.17911	0.0108	0.17911	-0.0099	0.35783	0.0254	0.35771	-0.0248	0.53732	0.0449	0.53732	-0.044	0.71618	0.0669	0.71618	-0.0657	0.89605	0.0936	0.89541	-0.092
0.08981	0.0071	0.08981	-0.0062	0.17936	0.0108	0.17936	-0.0099	0.35847	0.0257	0.35822	-0.0248	0.53809	0.0449	0.53809	-0.0443	0.7172	0.0669	0.71732	-0.0657	0.89745	0.0939	0.89682	-0.092
0.08994	0.0071	0.08994	-0.0062	0.17975	0.0108	0.17975	-0.0099	0.35898	0.0257	0.35873	-0.0248	0.53898	0.0452	0.53898	-0.0443	0.71834	0.0672	0.71834	-0.0657	0.89885	0.0939	0.89822	-0.0923
0.09006	0.0071	0.09006	-0.0062	0.18	0.0108	0.18	-0.0099	0.35949	0.0257	0.35936	-0.0248	0.53975	0.0452	0.53975	-0.0443	0.71949	0.0672	0.71949	-0.066	0.90025	0.0942	0.89949	-0.0923
0.09019	0.0071	0.09019	-0.0062	0.18025	0.0108	0.18025	-0.0099	0.36013	0.0257	0.35987	-0.0248	0.54064	0.0452	0.54064	-0.0443	0.72064	0.0672	0.72064	-0.066	0.90166	0.0942	0.90089	-0.0926
0.09032	0.0071	0.09032	-0.0065	0.18051	0.0108	0.18051	-0.0099	0.36064	0.0257	0.36038	-0.0248	0.5414	0.0452	0.5414	-0.0443	0.72166	0.0672	0.72166	-0.066	0.90306	0.0945	0.90229	-0.0926
0.09045	0.0071	0.09045	-0.0062	0.18076	0.0108	0.18076	-0.0099	0.36115	0.0257	0.36102	-0.0248	0.54229	0.0452	0.54229	-0.0446	0.7228	0.0675	0.7228	-0.0663	0.90446	0.0945	0.90369	-0.093
0.09057	0.0074	0.09057	-0.0065	0.18102	0.0108	0.18102	-0.0099	0.36178	0.0257	0.36153	-0.0248	0.54306	0.0455	0.54306	-0.0446	0.72395	0.0675	0.72395	-0.0663	0.90573	0.0948	0.9051	-0.093
0.09083	0.0074	0.0907	-0.0062	0.1814	0.0108	0.1814	-0.0102	0.36229	0.026	0.36204	-0.0251	0.54395	0.0455	0.54395	-0.0446	0.72497	0.0678	0.7251	-0.0663	0.90713	0.0948	0.9065	-0.0933
0.09096	0.0071	0.09096	-0.0062	0.18166	0.0114	0.18166	-0.0102	0.36293	0.026	0.36268	-0.0251	0.54471	0.0455	0.54471	-0.0446	0.72611	0.0678	0.72611	-0.0663	0.90854	0.0951	0.9079	-0.0933
0.09108	0.0071	0.09108	-0.0065	0.18191	0.0114	0.18191	-0.0102	0.36344	0.026	0.36318	-0.0251	0.54561	0.0455	0.54561	-0.0446	0.72726	0.0678	0.72726	-0.0663	0.90994	0.0951	0.9093	-0.0936
0.09121	0.0071	0.09121	-0.0065	0.18217	0.0114	0.18217	-0.0102	0.36395	0.026	0.36369	-0.0251	0.5465	0.0455	0.5465	-0.0449	0.72841	0.0678	0.72841	-0.0669	0.91134	0.0954	0.9107	-0.0936
0.09134	0.0074	0.09134	-0.0065	0.18242	0.0114	0.18242	-0.0102	0.36459	0.026	0.36433	-0.0251	0.54726	0.0455	0.54726	-0.0449	0.72943	0.0682	0.72943	-0.0669	0.91274	0.0954	0.9121	-0.0936
0.09146	0.0071	0.09146	-0.0065	0.1828	0.0114	0.1828	-0.0102	0.3651	0.026	0.36484	-0.0251	0.54815	0.0455	0.54815	-0.0449	0.73057	0.0682	0.73057	-0.0672	0.91414	0.0957	0.91338	-0.0939
0.09159	0.0071	0.09159	-0.0065	0.18306	0.0114	0.18306	-0.0102	0.36561	0.0263	0.36535	-0.0254	0.54892	0.0458	0.54892	-0.0449	0.73172	0.0682	0.73172	-0.0672	0.91554	0.0957	0.91478	-0.0939
0.09172	0.0071	0.09172	-0.0065	0.18331	0.0114	0.18331	-0.0102	0.36624	0.026	0.36599	-0.0254	0.54981	0.0458	0.54981	-0.0449	0.73274	0.0682	0.73287	-0.0672	0.91694	0.0961	0.91618	-0.0942
0.09185	0.0074	0.09185	-0.0065	0.18357	0.0114	0.18357	-0.0102	0.36675	0.0263	0.3665	-0.0254	0.55057	0.0458	0.55057	-0.0449	0.73389	0.0685	0.73389	-0.0672	0.91834	0.0961	0.91758	-0.0942
0.09197	0.0074	0.09197	-0.0065	0.18382	0.0114	0.18382	-0.0102	0.36726	0.0263	0.36713	-0.0254	0.55146	0.0458	0.55146	-0.0452	0.73503	0.0685	0.73503	-0.0675	0.91962	0.0967	0.91898	-0.0945
0.0921	0.0074	0.0921	-0.0065	0.18408	0.0114	0.18408	-0.0102	0.3679	0.0263	0.36764	-0.0254	0.55223	0.0461	0.55223	-0.0452	0.73618	0.0685	0.73618	-0.0675	0.92102	0.0967	0.92038	-0.0945
0.09236	0.0074	0.09223	-0.0065	0.18446	0.0114	0.18446	-0.0102	0.36841	0.0263	0.36815	-0.0254	0.55312	0.0461	0.55312	-0.0452	0.7372	0.0688	0.7372	-0.0675	0.92242	0.097	0.92178	-0.0948
0.09248	0.0074	0.09248	-0.0065	0.18471	0.0114	0.18471	-0.0102	0.36892	0.0263	0.36879	-0.0254	0.55389	0.0461	0.55389	-0.0452	0.73834	0.0688	0.73834	-0.0678	0.92382	0.097	0.92318	-0.0948
0.09261	0.0074	0.09261	-0.0065	0.18497	0.0114	0.18497	-0.0105	0.36955	0.0263	0.3693	-0.0257	0.55478	0.0461	0.55478	-0.0452	0.73949	0.0688	0.73949	-0.0678	0.92522	0.0973	0.92459	-0.0951
0.09274	0.0074	0.09274	-0.0065	0.18522	0.0114	0.18522	-0.0105	0.37006	0.0263	0.36981	-0.0254	0.55554	0.0461	0.55554	-0.0455	0.74064	0.0691	0.74064	-0.0678	0.92662	0.0973	0.92599	-0.0951
0.09287	0.0074	0.09287	-0.0065	0.18548	0.0117	0.18548	-0.0102	0.3707	0.0269	0.37045	-0.0257	0.55643	0.0465	0.55643	-0.0455	0.74166	0.0691	0.74166	-0.0678	0.92803	0.0976	0.92726	-0.0954
0.09299	0.0074	0.09299	-0.0065	0.18586	0.0117	0.18586	-0.0105	0.37121	0.0269	0.37096	-0.0257	0.55732	0.0465	0.55732	-0.0455	0.7428	0.0691	0.7428	-0.0682	0.92943	0.0976	0.92866	-0.0954
0.09312	0.0074	0.09312	-0.0065	0.18611	0.0117	0.18611	-0.0105	0.37172	0.0269	0.37146	-0.0257	0.55809	0.0465	0.55809	-0.0455	0.74395	0.0691	0.74395	-0.0682	0.93083	0.0979	0.93006	-0.0957
0.09325	0.0074	0.09325	-0.0065	0.18637	0.0117	0.18637	-0.0105	0.37236	0.0269	0.3721	-0.0257	0.55898	0.0465	0.55898	-0.0458	0.74497	0.0694	0.74497	-0.0682	0.93223	0.0979	0.93146	-0.0957
0.09338	0.0074	0.09338	-0.0065	0.18662	0.0117	0.18662	-0.0105	0.37287	0.0269	0.37261	-0.0257	0.55975	0.0465	0.55975	-0.0458	0.74611	0.0694	0.74611	-0.0685	0.93363	0.0982	0.93287	-0.0961
0.0935	0.0074	0.0935	-0.0065	0.18688	0.0117	0.18688	-0.0105	0.37338	0.0269	0.37312	-0.0257	0.56064	0.0468	0.56064	-0.0458	0.74726	0.0694	0.74726	-0.0685	0.9349	0.0985	0.93427	-0.0961
0.09363	0.0074	0.09363	-0.0065	0.18713	0.0117	0.18713	-0.0105	0.37401	0.0269	0.37376	-0.026	0.5614	0.0468	0.5614	-0.0458	0.74841	0.0697	0.74841	-0.0685	0.93631	0.0985	0.93567	-0.0961
0.09389	0.0074	0.09376	-0.0065	0.18752	0.0117	0.18752	-0.0105	0.37452	0.0272	0.37427	-0.026	0.56229	0.0468	0.56229	-0.0458	0.74943	0.0697	0.74943	-0.0685	0.93771	0.0988	0.93707	-0.0964
0.09401	0.0074	0.09401	-0.0065	0.18777	0.0117	0.18777	-0.0105	0.37503	0.0272	0.37478	-0.026	0.56306	0.0468	0.56306	-0.0458	0.75057	0.0697	0.75057	-0.0688	0.93911	0.0988	0.93847	-0.0967
0.09414	0.0074	0.09414	-0.0065	0.18803	0.0117	0.18803	-0.0105	0.37567	0.0272	0.37541	-0.026	0.56395	0.0471	0.56395	-0.0461	0.75172	0.0697	0.75172	-0.0688	0.94051	0.0992	0.93975	-0.0967
0.09427	0.0077	0.09427	-0.0068	0.18828	0.0117	0.18828	-0.0108	0.37618	0.0272	0.37592	-0.026	0.56471	0.0468	0.56471	-0.0461	0.75274	0.07	0.75274	-0.0688	0.94191	0.0992	0.94115	-0.097
0.09439	0.0074	0.09439	-0.0068	0.18854	0.0117	0.18854	-0.0105	0.37669	0.0272	0.37656	-0.026	0.56561	0.0471	0.56561	-0.0461	0.75389	0.07	0.75389	-0.0688	0.94331	0.0995	0.94255	-0.097
0.09452	0.0074	0.09452	-0.0068	0.18879	0.0117	0.18879	-0.0105	0.37732	0.0272	0.37707	-0.026	0.56637	0.0471	0.56637	-0.0461	0.75503	0.07	0.75503	-0.0691	0.94471	0.0998	0.94395	-0.0973
0.09465	0.0077	0.09465	-0.0068	0.18917	0.012	0.18917	-0.0105	0.37783	0.0272	0.37758	-0.0263	0.56726	0.0471	0.56726	-0.0461	0.75618	0.0703	0.75618	-0.0691	0.94611	0.0998	0.94535	-0.0973
0.09478	0.0077	0.09478	-0.0068	0.18943	0.012	0.18943	-0.0108	0.37834	0.0275	0.37822	-0.0263	0.56815	0.0471	0.56815	-0.0461	0.7572	0.0703	0.7572	-0.0691	0.94752	0.1001	0.94675	-0.0976
0.0949	0.0077	0.0949	-0.0068	0.18968	0.012	0.18968	-0.0108	0.37898	0.0275	0.37873	-0.0263	0.56892	0.0474	0.56892	-0.0465	0.75834	0.0703	0.75834	-0.0694	0.94892	0.1001	0.94815	-0.0976
0.09503	0.0074	0.09503	-0.0068	0.18994	0.012	0.18994	-0.0108	0.37949	0.0275	0.37924	-0.0263	0.56981	0.0474	0.56981	-0.0465	0.75949	0.0703	0.75949	-0.0694	0.95019	0.1004	0.94955	-0.0982
0.09516	0.0077	0.09516	-0.0068	0.19019	0.012	0.19019	-0.0108	0.38013	0.0275	0.37987	-0.0263	0.57057	0.0474	0.57057	-0.0465	0.76051	0.0706	0.76051	-0.0694	0.95159	0.1004	0.95096	-0.0982
0.09541	0.0074	0.09541	-0.0068	0.19057	0.012	0.19057	-0.0108	0.38064	0.0275	0.38038	-0.0263	0.57146	0.0474	0.57146	-0.0465	0.76166	0.0706	0.76166	-0.0694	0.95299	0.1007	0.95236	-0.0985
0.09554	0.0077	0.09554	-0.0068	0.19083	0.012	0.19083	-0.0108	0.38115	0.0275	0.38089	-0.0263	0.57223	0.0474	0.57223	-0.0468	0.7628	0.0706	0.7628	-0.0697	0.95439	0.1007	0.95363	-0.0985
0.09567	0.0077	0.09567	-0.0068	0.19108	0.012	0.19108	-0.0108	0.38178	0.0275	0.38153	-0.0263	0.57312	0.0477	0.57312	-0.0468	0.76395	0.0709	0.76395	-0.0697	0.9558	0.101	0.95503	-0.0988
0.0958	0.0077	0.0958	-0.0068	0.19134	0.012	0.19134	-0.0108	0.38229	0.0275	0.38204	-0.0266	0.57389	0.0477	0.57389	-0.0468	0.76497	0.0709	0.76497	-0.0697	0.9572	0.101	0.95643	-0.0988
0.09592	0.0077	0.09592	-0.0068	0.19159	0.012	0.19159	-0.0108	0.3828	0.0279	0.38255	-0.0266	0.57478	0.0477	0.57478	-0.0468	0.76611	0.0709	0.76611	-0.0697	0.9586	0.1013	0.95783	-0.0992
0.09605	0.0077	0.09605	-0.0068	0.19185	0.012	0.19185	-0.0111	0.38344	0.0279	0.38318	-0.0266	0.57554	0.0477	0.57554	-0.0468	0.76726	0.0709	0.76726	-0.07	0.96	0.1013	0.95924	-0.0992
0.09618	0.0077	0.09618	-0.0068	0.19223	0.0124	0.19223	-0.0111	0.38395	0.0279	0.38369	-0.0266	0.57643	0.0477	0.57643	-0.0471	0.76828	0.0713	0.76828	-0.07	0.9614	0.1016	0.96064	-0.0995
0.09631	0.0077	0.09631	-0.0068	0.19248	0.012	0.19248	-0.0111	0.38446	0.0279	0.3842	-0.0266	0.5772	0.048	0.5772	-0.0471	0.76943	0.0713	0.76943	-0.07	0.9628	0.1019	0.96204	-0.0995
0.09643	0.0077	0.09643	-0.0068	0.19274	0.0124	0.19274	-0.0111	0.3851	0.0279	0.38484	-0.0266	0.57809	0.048	0.57809	-0.0471	0.77057	0.0713	0.77057	-0.0703	0.96408	0.1019	0.96344	-0.0998
0.09656	0.0077	0.09656	-0.0068	0.19299	0.0124	0.19299	-0.0108	0.38561	0.0279	0.38535	-0.0266	0.57898	0.048	0.57898	-0.0471	0.77172	0.0713	0.77172	-0.0703	0.96548	0.1023	0.96484	-0.0998
0.09682	0.0077	0.09669	-0.0068	0.19325	0.0124	0.19325	-0.0111	0.38611	0.0279	0.38599	-0.0269	0.57975	0.048	0.57975	-0.0471	0.77274	0.0716	0.77274	-0.0703	0.96688	0.1023	0.96624	-0.1001
0.09694	0.0077	0.09694	-0.0068	0.19363	0.0124	0.19363	-0.0111	0.38675	0.0279	0.3865	-0.0269	0.58064	0.048	0.58064	-0.0471	0.77389	0.0716	0.77389	-0.0706	0.96828	0.1026	0.96752	-0.1001
0.09707	0.0077	0.09707	-0.0068	0.19389	0.0124	0.19389	-0.0111	0.38726	0.0282	0.38701	-0.0269	0.5814	0.048	0.5814	-0.0474	0.77503	0.0716	0.77503	-0.0706	0.96968	0.1026	0.96892	-0.1004
0.0972	0.0077	0.0972	-0.0068	0.19414	0.0124	0.19414	-0.0111	0.3879	0.0282	0.38764	-0.0269	0.58229	0.0483	0.58229	-0.0474	0.77605	0.0719	0.77605	-0.0706	0.97108	0.1029	0.97032	-0.1004
0.09732	0.0077	0.09732	-0.0068	0.19439	0.0124	0.19439	-0.0111	0.38841	0.0282	0.38815	-0.0269	0.58306	0.0483	0.58306	-0.0474	0.7772	0.0719	0.7772	-0.0706	0.97248	0.1029	0.97172	-0.1007
0.09745	0.0077	0.09745	-0.0071	0.19465	0.0124	0.19465	-0.0111	0.38892	0.0282	0.38866	-0.0269	0.58395	0.0483	0.58395	-0.0474	0.77834	0.0719	0.77834	-0.0709	0.97389	0.1032	0.97312	-0.1007
0.09758	0.008	0.09758	-0.0068	0.1949	0.0124	0.1949	-0.0111	0.38955	0.0282	0.3893	-0.0269	0.58471	0.0483	0.58471	-0.0477	0.77949	0.0722	0.77949	-0.0709	0.97529	0.1032	0.97452	-0.101
0.09771	0.0077	0.09771	-0.0071	0.19529	0.0124	0.19529	-0.0111	0.39006	0.0282	0.38981	-0.0269	0.58561	0.0486	0.58561	-0.0477	0.78051	0.0722	0.78051	-0.0709	0.97669	0.1035	0.97592	-0.101
0.09783	0.0077	0.09783	-0.0068	0.19554	0.0124	0.19554	-0.0111	0.39057	0.0282	0.39032	-0.0269	0.58637	0.0486	0.58637	-0.0477	0.78166	0.0722	0.78166	-0.0709	0.97809	0.1035	0.97732	-0.1013
0.09796	0.008	0.09796	-0.0071	0.1958	0.0124	0.1958	-0.0117	0.39121	0.0285	0.39096	-0.0275	0.58726	0.0486	0.58726	-0.0477	0.7828	0.0722	0.7828	-0.0713	0.97936	0.1038	0.97873	-0.1016
0.09809	0.0077	0.09809	-0.0071	0.19605	0.0124	0.19605	-0.0117	0.39172	0.0285	0.39146	-0.0275	0.58803	0.0486	0.58803	-0.0477	0.78382	0.0725	0.78382	-0.0713	0.98076	0.1038	0.98013	-0.1016
0.09834	0.0077	0.09822	-0.0071	0.19631	0.0127	0.19631	-0.0117	0.39223	0.0285	0.39197	-0.0275	0.58892	0.0486	0.58892	-0.0477	0.78497	0.0725	0.78497	-0.0713	0.98217	0.1044	0.9814	-0.1019
0.09847	0.008	0.09847	-0.0071	0.19669	0.0127	0.19669	-0.0117	0.39287	0.0285	0.39261	-0.0275	0.58981	0.0489	0.58981	-0.0477	0.78611	0.0725	0.78611	-0.0716	0.98357	0.1044	0.9828	-0.1019
0.0986	0.008	0.0986	-0.0071	0.19694	0.0127	0.19694	-0.0117	0.39338	0.0285	0.39312	-0.0275	0.59057	0.0489	0.59057	-0.048	0.78726	0.0728	0.78726	-0.0716	0.98497	0.1047	0.9842	-0.1023
0.09873	0.008	0.09873	-0.0071	0.1972	0.0127	0.1972	-0.0117	0.39389	0.0285	0.39363	-0.0275	0.59146	0.0489	0.59146	-0.048	0.78828	0.0728	0.78828	-0.0716	0.98637	0.1047	0.98561	-0.1023
0.09885	0.008	0.09885	-0.0071	0.19745	0.0127	0.19745	-0.0117	0.39452	0.0285	0.39427	-0.0279	0.59223	0.0489	0.59223	-0.048	0.78943	0.0728	0.78943	-0.0719	0.98777	0.105	0.98701	-0.1023
0.09898	0.008	0.09898	-0.0071	0.19771	0.0127	0.19771	-0.0117	0.39503	0.0288	0.39478	-0.0279	0.59312	0.0489	0.59312	-0.048	0.79057	0.0728	0.79057	-0.0719	0.98917	0.105	0.98841	-0.1026
0.09911	0.008	0.09911	-0.0071	0.19796	0.0127	0.19796	-0.0117	0.39567	0.0288	0.39541	-0.0279	0.59389	0.0489	0.59389	-0.0483	0.79159	0.0734	0.79159	-0.0719	0.99057	0.105	0.98981	-0.1026
0.09924	0.008	0.09924	-0.0071	0.19834	0.0127	0.19834	-0.0117	0.39618	0.0288	0.39592	-0.0279	0.59478	0.0492	0.59478	-0.0483	0.79274	0.0734	0.79274	-0.0722	0.99197	0.1054	0.99121	-0.1029
0.09936	0.008	0.09936	-0.0071	0.1986	0.0127	0.1986	-0.0117	0.39669	0.0288	0.39643	-0.0279	0.59554	0.0492	0.59554	-0.0483	0.79389	0.0734	0.79389	-0.0722	0.99325	0.1054	0.99261	-0.1029
0.09949	0.008	0.09949	-0.0071	0.19885	0.0127	0.19885	-0.0117	0.39732	0.0288	0.39707	-0.0279	0.59643	0.0492	0.59643	-0.0483	0.79503	0.0737	0.79503	-0.0722	0.99465	0.1057	0.99389	-0.1029
0.09962	0.008	0.09962	-0.0071	0.19911	0.0127	0.19911	-0.0117	0.39783	0.0288	0.39758	-0.0279	0.5972	0.0492	0.5972	-0.0483	0.79605	0.0737	0.79605	-0.0722	0.99605	0.1057	0.99529	-0.1032
0.09987	0.008	0.09975	-0.0071	0.19936	0.0127	0.19936	-0.0117	0.39834	0.0288	0.39809	-0.0279	0.59809	0.0492	0.59809	-0.0483	0.7972	0.0737	0.7972	-0.0722	0.99745	0.106	0.99669	-0.1035
0.1	0.008	0.1	-0.0071	0.19975	0.0127	0.19975	-0.012	0.39898	0.0291	0.39873	-0.0282	0.59885	0.0496	0.59885	-0.0486	0.79834	0.0737	0.79834	-0.0725	0.99885	0.106	0.99809	-0.1035
0.10013	0.008	0.10013	-0.0071	0.2	0.0127	0.2	-0.012	0.39949	0.0291	0.39924	-0.0282	0.59975	0.0496	0.59975	-0.0486	0.79936	0.074	0.79949	-0.0725	1.00025	0.106	0.99949	-0.1035
0.10025	0.008	0.10025	-0.0071	0.20025	0.013	0.20025	-0.012	0.4	0.0288	0.39975	-0.0282	0.60064	0.0496	0.60064	-0.0486	0.80051	0.074	0.80051	-0.0728
0.10038	0.008	0.10038	-0.0071	0.20051	0.0127	0.20051	-0.012	0.40064	0.0291	0.40038	-0.0282	0.6014	0.0496	0.6014	-0.0486	0.80166	0.074	0.80166	-0.0728
0.10051	0.008	0.10051	-0.0071	0.20076	0.013	0.20076	-0.012	0.40115	0.0291	0.40089	-0.0282	0.60229	0.0496	0.60229	-0.0489	0.8028	0.074	0.8028	-0.0728
0.10064	0.008	0.10064	-0.0071	0.20102	0.013	0.20102	-0.012	0.40166	0.0291	0.4014	-0.0282	0.60306	0.0502	0.60306	-0.0486	0.80382	0.0744	0.80382	-0.0728
0.10076	0.008	0.10076	-0.0071	0.2014	0.013	0.2014	-0.012	0.40229	0.0291	0.40204	-0.0282	0.60395	0.0502	0.60395	-0.0489	0.80497	0.0744	0.80497	-0.0731
0.10089	0.008	0.10089	-0.0071	0.20166	0.013	0.20166	-0.012	0.4028	0.0291	0.40255	-0.0282	0.60471	0.0502	0.60471	-0.0489	0.80611	0.0747	0.80611	-0.0731
0.10102	0.008	0.10102	-0.0071	0.20191	0.013	0.20191	-0.012	0.40331	0.0291	0.40306	-0.0285	0.60561	0.0502	0.60561	-0.0489	0.80713	0.0747	0.80726	-0.0731
0.10115	0.0083	0.10115	-0.0074	0.20217	0.013	0.20217	-0.012	0.40395	0.0294	0.40369	-0.0285	0.60637	0.0502	0.60637	-0.0489	0.80828	0.0747	0.80828	-0.0731
0.1014	0.008	0.10127	-0.0074	0.20242	0.013	0.20242	-0.012	0.40446	0.0294	0.4042	-0.0285	0.60726	0.0505	0.60726	-0.0492	0.80943	0.0747	0.80943	-0.0734
0.10153	0.008	0.10153	-0.0074	0.20268	0.013	0.2028	-0.012	0.4051	0.0294	0.40484	-0.0285	0.60803	0.0505	0.60803	-0.0492	0.81057	0.0747	0.81057	-0.0734
0.10166	0.0083	0.10166	-0.0071	0.20306	0.013	0.20306	-0.012	0.40561	0.0294	0.40535	-0.0285	0.60892	0.0505	0.60892	-0.0492	0.81159	0.075	0.81159	-0.0734
0.10178	0.0083	0.10178	-0.0074	0.20331	0.013	0.20331	-0.012	0.40611	0.0294	0.40586	-0.0285	0.60968	0.0505	0.60968	-0.0492	0.81274	0.075	0.81274	-0.0737
0.10191	0.0083	0.10191	-0.0074	0.20357	0.0133	0.20357	-0.012	0.40675	0.0294	0.4065	-0.0285	0.61057	0.0505	0.61057	-0.0492	0.81389	0.075	0.81389	-0.0737
0.10204	0.0083	0.10204	-0.0074	0.20382	0.0133	0.20382	-0.0124	0.40726	0.0294	0.40701	-0.0288	0.61146	0.0508	0.61146	-0.0496	0.8149	0.0753	0.81503	-0.0737
0.10217	0.0083	0.10217	-0.0074	0.20408	0.0133	0.20408	-0.012	0.40777	0.0294	0.40752	-0.0288	0.61223	0.0508	0.61223	-0.0496	0.81605	0.0753	0.81605	-0.0737
0.10229	0.0083	0.10229	-0.0074	0.20446	0.0133	0.20446	-0.0124	0.40841	0.0297	0.40815	-0.0288	0.61312	0.0508	0.61312	-0.0496	0.8172	0.0753	0.8172	-0.074
0.10242	0.0083	0.10242	-0.0074	0.20471	0.0133	0.20471	-0.0124	0.40892	0.0297	0.40866	-0.0288	0.61389	0.0508	0.61389	-0.0496	0.81834	0.0756	0.81834	-0.074
0.10255	0.0083	0.10255	-0.0074	0.20497	0.0133	0.20497	-0.0124	0.40943	0.0297	0.40917	-0.0288	0.61478	0.0508	0.61478	-0.0496	0.81936	0.0756	0.81936	-0.074
0.10268	0.0083	0.10268	-0.0074	0.20522	0.0133	0.20522	-0.0124	0.41006	0.0297	0.40981	-0.0288	0.61554	0.0508	0.61554	-0.0496	0.82051	0.0756	0.82051	-0.074
0.10293	0.0083	0.1028	-0.0074	0.20548	0.0133	0.20548	-0.0124	0.41057	0.0297	0.41032	-0.0288	0.61643	0.0511	0.61643	-0.0499	0.82166	0.0756	0.82166	-0.0747
0.10306	0.0083	0.10306	-0.0074	0.20573	0.0133	0.20573	-0.0124	0.41108	0.0297	0.41083	-0.0288	0.6172	0.0511	0.6172	-0.0499	0.82268	0.0759	0.8228	-0.0747
0.10318	0.0083	0.10318	-0.0074	0.20611	0.0133	0.20611	-0.0124	0.41172	0.0297	0.41146	-0.0291	0.61809	0.0511	0.61809	-0.0499	0.82382	0.0759	0.82382	-0.0747
0.10331	0.0083	0.10331	-0.0074	0.20637	0.0133	0.20637	-0.0124	0.41223	0.03	0.41197	-0.0291	0.61885	0.0511	0.61885	-0.0499	0.82497	0.0759	0.82497	-0.075
0.10344	0.0083	0.10344	-0.0074	0.20662	0.0133	0.20662	-0.0124	0.41287	0.03	0.41248	-0.0291	0.61975	0.0511	0.61975	-0.0502	0.82611	0.0762	0.82611	-0.075
0.10357	0.0083	0.10357	-0.0074	0.20688	0.0133	0.20688	-0.0127	0.41338	0.03	0.41312	-0.0291	0.62051	0.0514	0.62051	-0.0502	0.82713	0.0762	0.82713	-0.075
0.10369	0.0083	0.10369	-0.0074	0.20713	0.0133	0.20713	-0.0127	0.41389	0.03	0.41363	-0.0291	0.6214	0.0514	0.6214	-0.0502	0.82828	0.0762	0.82828	-0.0753
0.10382	0.0083	0.10382	-0.0074	0.20752	0.0133	0.20752	-0.0124	0.41452	0.03	0.41427	-0.0291	0.62229	0.0514	0.62229	-0.0502	0.82943	0.0765	0.82943	-0.0753
0.10395	0.0083	0.10395	-0.0074	0.20777	0.0133	0.20777	-0.0124	0.41503	0.03	0.41478	-0.0291	0.62306	0.0514	0.62306	-0.0502	0.83045	0.0765	0.83057	-0.0753
0.10408	0.0083	0.10408	-0.0074	0.20803	0.0136	0.20803	-0.0127	0.41554	0.03	0.41529	-0.0291	0.62395	0.0514	0.62395	-0.0505	0.83159	0.0765	0.83159	-0.0753
0.1042	0.0083	0.1042	-0.0077	0.20828	0.0136	0.20828	-0.0127	0.41618	0.0303	0.41592	-0.0291	0.62471	0.0517	0.62471	-0.0505	0.83274	0.0768	0.83274	-0.0756
0.10446	0.0083	0.10433	-0.0077	0.20854	0.0136	0.20854	-0.0127	0.41669	0.0303	0.41643	-0.0294	0.62561	0.0517	0.62561	-0.0505	0.83389	0.0768	0.83389	-0.0756
0.10459	0.0083	0.10459	-0.0077	0.20879	0.0136	0.20879	-0.0127	0.4172	0.0303	0.41694	-0.0294	0.62637	0.0517	0.62637	-0.0505	0.8349	0.0768	0.8349	-0.0756
0.10471	0.0086	0.10471	-0.0074	0.20917	0.0136	0.20917	-0.0127	0.41783	0.0303	0.41758	-0.0294	0.62726	0.0517	0.62726	-0.0505	0.83605	0.0771	0.83605	-0.0756
0.10484	0.0083	0.10484	-0.0077	0.20943	0.0136	0.20943	-0.0127	0.41834	0.0303	0.41809	-0.0294	0.62803	0.0517	0.62803	-0.0505	0.8372	0.0771	0.8372	-0.0759
0.10497	0.0083	0.10497	-0.0077	0.20968	0.0136	0.20968	-0.0127	0.41885	0.0303	0.4186	-0.0294	0.62892	0.052	0.62892	-0.0505	0.83822	0.0771	0.83834	-0.0759
0.1051	0.0083	0.1051	-0.0077	0.20994	0.0136	0.20994	-0.0127	0.41949	0.0303	0.41924	-0.0294	0.62968	0.052	0.62968	-0.0511	0.83936	0.0771	0.83936	-0.0762
0.10522	0.0086	0.10522	-0.0077	0.21019	0.0136	0.21019	-0.0127	0.42	0.0303	0.41975	-0.0294	0.63057	0.052	0.63057	-0.0511	0.84051	0.0775	0.84051	-0.0762
0.10535	0.0083	0.10535	-0.0074	0.21057	0.0136	0.21057	-0.0127	0.42064	0.0303	0.42025	-0.0297	0.63134	0.052	0.63134	-0.0511	0.84166	0.0775	0.84166	-0.0762
0.10548	0.0086	0.10548	-0.0077	0.21083	0.0136	0.21083	-0.0127	0.42115	0.0306	0.42089	-0.0294	0.63223	0.052	0.63223	-0.0511	0.84268	0.0775	0.84268	-0.0762
0.10561	0.0086	0.10561	-0.0077	0.21108	0.0136	0.21108	-0.0127	0.42166	0.0306	0.4214	-0.0297	0.63312	0.052	0.63312	-0.0511	0.84382	0.0778	0.84382	-0.0765
0.10573	0.0086	0.10573	-0.0077	0.21134	0.0136	0.21134	-0.013	0.42229	0.0306	0.42191	-0.0297	0.63389	0.0523	0.63389	-0.0514	0.84497	0.0778	0.84497	-0.0765
0.10599	0.0086	0.10586	-0.0077	0.21159	0.0139	0.21159	-0.0127	0.4228	0.0306	0.42255	-0.0297	0.63478	0.0523	0.63478	-0.0514	0.84611	0.0778	0.84611	-0.0765
0.10611	0.0086	0.10611	-0.0077	0.21185	0.0136	0.21185	-0.013	0.42331	0.0306	0.42306	-0.0297	0.63554	0.0523	0.63554	-0.0514	0.84713	0.0778	0.84713	-0.0768
0.10624	0.0086	0.10624	-0.0077	0.21223	0.0139	0.21223	-0.013	0.42395	0.0306	0.42369	-0.0297	0.63643	0.0523	0.63643	-0.0514	0.84828	0.0781	0.84828	-0.0768
0.10637	0.0086	0.10637	-0.0077	0.21248	0.0139	0.21248	-0.013	0.42446	0.0306	0.4242	-0.0297	0.6372	0.0523	0.6372	-0.0514	0.84943	0.0781	0.84943	-0.0768
0.1065	0.0086	0.1065	-0.0077	0.21274	0.0139	0.21274	-0.013	0.42497	0.031	0.42471	-0.03	0.63809	0.0527	0.63809	-0.0517	0.85045	0.0781	0.85045	-0.0768
0.10662	0.0086	0.10662	-0.0077	0.21299	0.0139	0.21299	-0.013	0.42561	0.031	0.42535	-0.0297	0.63885	0.0527	0.63885	-0.0517	0.85159	0.0784	0.85159	-0.0768
0.10675	0.0086	0.10675	-0.0077	0.21325	0.0139	0.21325	-0.013	0.42611	0.031	0.42586	-0.03	0.63975	0.0527	0.63975	-0.0517	0.85274	0.0784	0.85274	-0.0771
0.10688	0.0086	0.10688	-0.0077	0.21363	0.0139	0.21363	-0.013	0.42662	0.031	0.42637	-0.03	0.64051	0.0527	0.64051	-0.0517	0.85389	0.0784	0.85389	-0.0771
0.10701	0.0086	0.10701	-0.0077	0.21389	0.0139	0.21389	-0.013	0.42726	0.031	0.42701	-0.03	0.6414	0.0527	0.6414	-0.0517	0.8549	0.0787	0.8549	-0.0771
0.10713	0.0086	0.10713	-0.0077	0.21414	0.0139	0.21414	-0.013	0.42777	0.031	0.42752	-0.03	0.64217	0.0527	0.64217	-0.0517	0.85605	0.0787	0.85605	-0.0775
0.10726	0.0086	0.10726	-0.0077	0.21439	0.0139	0.21439	-0.013	0.42828	0.031	0.42803	-0.03	0.64306	0.053	0.64306	-0.052	0.8572	0.0787	0.8572	-0.0775
0.10752	0.0086	0.10739	-0.0077	0.21465	0.0139	0.21465	-0.013	0.42892	0.031	0.42866	-0.03	0.64395	0.053	0.64395	-0.052	0.85822	0.0787	0.85822	-0.0778
0.10764	0.0086	0.10764	-0.0077	0.2149	0.0139	0.2149	-0.013	0.42943	0.031	0.42917	-0.0303	0.64471	0.053	0.64471	-0.052	0.85936	0.079	0.85936	-0.0778
0.10777	0.0086	0.10777	-0.0077	0.21529	0.0139	0.21529	-0.013	0.43006	0.0313	0.42968	-0.0303	0.64561	0.053	0.64561	-0.052	0.86051	0.079	0.86051	-0.0778
0.1079	0.0086	0.1079	-0.0077	0.21554	0.0139	0.21554	-0.013	0.43057	0.0313	0.43032	-0.0303	0.64637	0.053	0.64637	-0.0523	0.86166	0.079	0.86166	-0.0778
0.10803	0.0086	0.10803	-0.0077	0.2158	0.0142	0.2158	-0.013	0.43108	0.0313	0.43083	-0.0303	0.64726	0.0533	0.64726	-0.0523	0.86268	0.0793	0.86268	-0.0781
0.10815	0.0086	0.10815	-0.0077	0.21605	0.0142	0.21605	-0.013	0.43172	0.0313	0.43134	-0.0303	0.64803	0.0533	0.64803	-0.0523	0.86382	0.0793	0.86382	-0.0781
0.10828	0.0086	0.10828	-0.0077	0.21631	0.0142	0.21631	-0.0133	0.43223	0.0313	0.43197	-0.0303	0.64892	0.0533	0.64892	-0.0523	0.86497	0.0793	0.86497	-0.0781
0.10841	0.0086	0.10841	-0.0077	0.21669	0.0142	0.21669	-0.0133	0.43274	0.0313	0.43248	-0.0303	0.64968	0.0533	0.64968	-0.0523	0.86599	0.0796	0.86599	-0.0781
0.10854	0.0089	0.10854	-0.008	0.21694	0.0142	0.21694	-0.0133	0.43338	0.0313	0.43312	-0.0303	0.65057	0.0533	0.65057	-0.0523	0.86713	0.0796	0.86713	-0.0784
0.10866	0.0089	0.10866	-0.0077	0.2172	0.0142	0.2172	-0.0133	0.43389	0.0313	0.43363	-0.0303	0.65134	0.0533	0.65134	-0.0527	0.86828	0.0796	0.86828	-0.0784
0.10879	0.0086	0.10879	-0.008	0.21745	0.0142	0.21745	-0.0133	0.43439	0.0316	0.43414	-0.0306	0.65223	0.0536	0.65223	-0.0527	0.86943	0.0799	0.86943	-0.0784
0.10904	0.0089	0.10892	-0.008	0.21771	0.0142	0.21771	-0.0133	0.43503	0.0316	0.43478	-0.0306	0.65299	0.0536	0.65299	-0.0527	0.87045	0.0799	0.87045	-0.0787
0.10917	0.0089	0.10917	-0.008	0.21796	0.0142	0.21796	-0.0133	0.43554	0.0316	0.43529	-0.0306	0.65389	0.0536	0.65389	-0.0527	0.87159	0.0799	0.87159	-0.0787
0.1093	0.0089	0.1093	-0.008	0.21834	0.0142	0.21834	-0.0133	0.43605	0.0316	0.4358	-0.0306	0.65478	0.0536	0.65478	-0.0527	0.87274	0.0802	0.87274	-0.0787
0.10943	0.0089	0.10943	-0.008	0.2186	0.0142	0.2186	-0.0133	0.43669	0.0316	0.43643	-0.0306	0.65554	0.0536	0.65554	-0.0527	0.87376	0.0802	0.87376	-0.079
0.10955	0.0089	0.10955	-0.008	0.21885	0.0142	0.21885	-0.0133	0.4372	0.0316	0.43694	-0.0306	0.65643	0.0539	0.65643	-0.053	0.8749	0.0802	0.8749	-0.079
0.10968	0.0089	0.10968	-0.008	0.21911	0.0142	0.21911	-0.0133	0.43783	0.0316	0.43745	-0.0306	0.6572	0.0539	0.6572	-0.053	0.87605	0.0802	0.87605	-0.079
0.10981	0.0089	0.10981	-0.008	0.21936	0.0142	0.21936	-0.0133	0.43834	0.0316	0.43809	-0.031	0.65809	0.0539	0.65809	-0.053	0.8772	0.0806	0.8772	-0.0793
0.10994	0.0089	0.10994	-0.008	0.21962	0.0142	0.21962	-0.0133	0.43885	0.0319	0.4386	-0.031	0.65885	0.0539	0.65885	-0.053	0.87822	0.0806	0.87822	-0.0793
0.11006	0.0089	0.11006	-0.008	0.22	0.0145	0.22	-0.0133	0.43949	0.0319	0.43911	-0.031	0.65975	0.0539	0.65975	-0.053	0.87936	0.0806	0.87936	-0.0793
0.11019	0.0089	0.11019	-0.008	0.22025	0.0145	0.22025	-0.0136	0.44	0.0319	0.43975	-0.031	0.66051	0.0539	0.66051	-0.0533	0.88051	0.0812	0.88051	-0.0793
0.11032	0.0089	0.11032	-0.008	0.22051	0.0145	0.22051	-0.0136	0.44051	0.0319	0.44025	-0.031	0.6614	0.0542	0.6614	-0.0533	0.88153	0.0812	0.88153	-0.0796
0.11057	0.0089	0.11045	-0.008	0.22076	0.0145	0.22076	-0.0136	0.44115	0.0319	0.44076	-0.031	0.66217	0.0542	0.66217	-0.0533	0.88268	0.0812	0.88268	-0.0796
0.1107	0.0089	0.1107	-0.008	0.22102	0.0145	0.22102	-0.0136	0.44166	0.0319	0.4414	-0.031	0.66306	0.0542	0.66306	-0.0533	0.88382	0.0815	0.88382	-0.0796
0.11083	0.0089	0.11083	-0.008	0.2214	0.0145	0.2214	-0.0136	0.44217	0.0319	0.44191	-0.031	0.66382	0.0542	0.66382	-0.0533	0.88497	0.0815	0.88497	-0.0799
0.11096	0.0089	0.11096	-0.008	0.22166	0.0145	0.22166	-0.0136	0.4428	0.0322	0.44255	-0.0313	0.66471	0.0542	0.66471	-0.0533	0.88599	0.0815	0.88599	-0.0799
0.11108	0.0089	0.11108	-0.008	0.22191	0.0145	0.22191	-0.0136	0.44331	0.0319	0.44306	-0.0313	0.66561	0.0542	0.66561	-0.0536	0.88713	0.0818	0.88713	-0.0799
0.11121	0.0089	0.11121	-0.008	0.22217	0.0145	0.22217	-0.0136	0.44382	0.0322	0.44357	-0.0313	0.66637	0.0545	0.66637	-0.0536	0.88828	0.0818	0.88828	-0.0799
0.11134	0.0089	0.11134	-0.008	0.22242	0.0145	0.22242	-0.0136	0.44446	0.0322	0.4442	-0.0313	0.66726	0.0545	0.66726	-0.0536	0.8893	0.0818	0.8893	-0.0802
0.11146	0.0089	0.11146	-0.008	0.22268	0.0145	0.22268	-0.0136	0.44497	0.0322	0.44471	-0.0313	0.66803	0.0545	0.66803	-0.0536	0.89045	0.0821	0.89045	-0.0802
0.11159	0.0089	0.11159	-0.008	0.22306	0.0145	0.22306	-0.0136	0.44561	0.0322	0.44522	-0.0313	0.66892	0.0545	0.66892	-0.0536	0.89159	0.0821	0.89159	-0.0806
0.11172	0.0089	0.11172	-0.008	0.22331	0.0145	0.22331	-0.0136	0.44611	0.0322	0.44586	-0.0313	0.66968	0.0545	0.66968	-0.0539	0.89274	0.0821	0.89274	-0.0806
0.11185	0.0089	0.11185	-0.0083	0.22357	0.0145	0.22357	-0.0136	0.44662	0.0322	0.44637	-0.0313	0.67057	0.0545	0.67057	-0.0539	0.89376	0.0824	0.89376	-0.0806
0.1121	0.0089	0.11197	-0.008	0.22382	0.0148	0.22382	-0.0139	0.44726	0.0325	0.44688	-0.0316	0.67134	0.0548	0.67134	-0.0539	0.8949	0.0824	0.8949	-0.0806
0.11223	0.0089	0.11223	-0.008	0.22408	0.0148	0.22408	-0.0139	0.44777	0.0325	0.44752	-0.0316	0.67223	0.0548	0.67223	-0.0539	0.89605	0.0824	0.89605	-0.0809
0.11236	0.0089	0.11236	-0.008	0.22446	0.0145	0.22446	-0.0139	0.44828	0.0325	0.44803	-0.0316	0.67299	0.0548	0.67299	-0.0539	0.89707	0.0827	0.89707	-0.0809
0.11248	0.0089	0.11248	-0.0083	0.22471	0.0148	0.22471	-0.0136	0.44892	0.0325	0.44854	-0.0316	0.67389	0.0548	0.67389	-0.0539	0.89822	0.0827	0.89822	-0.0809
0.11261	0.0089	0.11261	-0.008	0.22497	0.0148	0.22497	-0.0139	0.44943	0.0325	0.44917	-0.0316	0.67465	0.0548	0.67465	-0.0539	0.89936	0.0827	0.89936	-0.0812
0.11274	0.0093	0.11274	-0.0083	0.22522	0.0148	0.22522	-0.0139	0.44994	0.0325	0.44968	-0.0316	0.67554	0.0551	0.67554	-0.0542	0.90051	0.083	0.90051	-0.0812
0.11287	0.0089	0.11287	-0.0083	0.22548	0.0148	0.22548	-0.0139	0.45057	0.0325	0.45019	-0.0316	0.67643	0.0551	0.67643	-0.0542	0.90153	0.083	0.90153	-0.0812
0.11299	0.0093	0.11299	-0.0083	0.22573	0.0148	0.22573	-0.0139	0.45108	0.0325	0.45083	-0.0316	0.6772	0.0551	0.6772	-0.0542	0.90268	0.083	0.90268	-0.0815
0.11312	0.0089	0.11312	-0.0083	0.22611	0.0148	0.22611	-0.0139	0.45159	0.0328	0.45134	-0.0316	0.67809	0.0551	0.67809	-0.0542	0.90382	0.083	0.90382	-0.0815
0.11325	0.0093	0.11325	-0.0083	0.22637	0.0148	0.22637	-0.0139	0.45223	0.0328	0.45197	-0.0319	0.67885	0.0551	0.67885	-0.0545	0.90484	0.0833	0.90484	-0.0815
0.11338	0.0089	0.11338	-0.0083	0.22662	0.0148	0.22662	-0.0139	0.45274	0.0328	0.45248	-0.0319	0.67975	0.0554	0.67975	-0.0545	0.90599	0.0833	0.90599	-0.0818
0.11363	0.0089	0.1135	-0.0083	0.22688	0.0148	0.22688	-0.0139	0.45325	0.0328	0.45299	-0.0319	0.68051	0.0554	0.68051	-0.0545	0.90713	0.0837	0.90713	-0.0818
0.11376	0.0089	0.11376	-0.0083	0.22713	0.0148	0.22713	-0.0139	0.45389	0.0328	0.45363	-0.0319	0.6814	0.0554	0.6814	-0.0545	0.90828	0.0837	0.90828	-0.0818
0.11389	0.0093	0.11389	-0.0083	0.22752	0.0148	0.22752	-0.0139	0.45439	0.0328	0.45414	-0.0319	0.68217	0.0554	0.68217	-0.0545	0.9093	0.0837	0.9093	-0.0818
0.11401	0.0093	0.11401	-0.0083	0.22777	0.0148	0.22777	-0.0139	0.45503	0.0328	0.45465	-0.0319	0.68306	0.0554	0.68306	-0.0545	0.91045	0.084	0.91045	-0.0824
0.11414	0.0093	0.11414	-0.0083	0.22803	0.0148	0.22803	-0.0142	0.45554	0.0328	0.45529	-0.0319	0.68382	0.0554	0.68382	-0.0548	0.91159	0.084	0.91159	-0.0824
0.11427	0.0093	0.11427	-0.0083	0.22828	0.0151	0.22828	-0.0142	0.45605	0.0328	0.4558	-0.0319	0.68471	0.0558	0.68471	-0.0548	0.91261	0.084	0.91261	-0.0827
0.11439	0.0093	0.11439	-0.0083	0.22854	0.0148	0.22854	-0.0142	0.45669	0.0331	0.45631	-0.0322	0.68561	0.0558	0.68561	-0.0548	0.91376	0.0843	0.91376	-0.0827
0.11452	0.0093	0.11452	-0.0083	0.22879	0.0151	0.22879	-0.0142	0.4572	0.0328	0.45694	-0.0322	0.68637	0.0558	0.68637	-0.0548	0.9149	0.0843	0.9149	-0.0827
0.11465	0.0093	0.11465	-0.0083	0.22917	0.0151	0.22917	-0.0142	0.45771	0.0331	0.45745	-0.0322	0.68726	0.0558	0.68726	-0.0548	0.91605	0.0843	0.91605	-0.083
0.11478	0.0093	0.11478	-0.0083	0.22943	0.0151	0.22943	-0.0142	0.45834	0.0331	0.45796	-0.0322	0.68803	0.0558	0.68803	-0.0551	0.91707	0.0846	0.91707	-0.083
0.1149	0.0093	0.1149	-0.0083	0.22968	0.0151	0.22968	-0.0142	0.45885	0.0331	0.4586	-0.0322	0.68892	0.0558	0.68892	-0.0551	0.91822	0.0846	0.91822	-0.083
0.11516	0.0093	0.11503	-0.0083	0.22994	0.0151	0.22994	-0.0142	0.45936	0.0331	0.45911	-0.0322	0.68968	0.0561	0.68968	-0.0551	0.91936	0.0849	0.91936	-0.083
0.11529	0.0093	0.11529	-0.0083	0.23019	0.0151	0.23019	-0.0142	0.46	0.0331	0.45962	-0.0322	0.69057	0.0561	0.69057	-0.0551	0.92038	0.0849	0.92051	-0.0833
0.11541	0.0093	0.11541	-0.0083	0.23057	0.0151	0.23057	-0.0142	0.46051	0.0331	0.46025	-0.0322	0.69134	0.0561	0.69134	-0.0551	0.92153	0.0849	0.92153	-0.0833
0.11554	0.0093	0.11554	-0.0083	0.23083	0.0151	0.23083	-0.0142	0.46102	0.0334	0.46076	-0.0322	0.69223	0.0561	0.69223	-0.0551	0.92268	0.0852	0.92268	-0.0833
0.11567	0.0093	0.11567	-0.0083	0.23108	0.0151	0.23108	-0.0142	0.46166	0.0334	0.4614	-0.0325	0.69299	0.0561	0.69299	-0.0554	0.92382	0.0852	0.92382	-0.0837
0.1158	0.0093	0.1158	-0.0083	0.23134	0.0151	0.23134	-0.0142	0.46217	0.0334	0.46191	-0.0325	0.69389	0.0564	0.69389	-0.0554	0.92484	0.0852	0.92484	-0.0837
0.11592	0.0093	0.11592	-0.0083	0.23159	0.0151	0.23159	-0.0142	0.4628	0.0334	0.46242	-0.0325	0.69465	0.0564	0.69465	-0.0554	0.92599	0.0855	0.92599	-0.0837
0.11605	0.0096	0.11605	-0.0086	0.23185	0.0151	0.23185	-0.0142	0.46331	0.0334	0.46306	-0.0325	0.69554	0.0564	0.69554	-0.0554	0.92713	0.0855	0.92713	-0.084
0.11618	0.0093	0.11618	-0.0086	0.23223	0.0155	0.23223	-0.0142	0.46382	0.0334	0.46357	-0.0325	0.69643	0.0564	0.69643	-0.0554	0.92815	0.0855	0.92828	-0.084
0.11631	0.0096	0.11631	-0.0086	0.23248	0.0155	0.23248	-0.0142	0.46446	0.0334	0.46408	-0.0325	0.6972	0.0564	0.6972	-0.0554	0.9293	0.0858	0.9293	-0.084
0.11643	0.0093	0.11643	-0.0083	0.23274	0.0151	0.23274	-0.0142	0.46497	0.0334	0.46471	-0.0325	0.69809	0.0567	0.69809	-0.0554	0.93045	0.0858	0.93045	-0.0843
0.11669	0.0096	0.11656	-0.0083	0.23299	0.0155	0.23299	-0.0145	0.46548	0.0334	0.46522	-0.0325	0.69885	0.0567	0.69885	-0.0558	0.93159	0.0861	0.93159	-0.0843
0.11682	0.0096	0.11682	-0.0086	0.23325	0.0155	0.23325	-0.0145	0.46611	0.0334	0.46573	-0.0328	0.69975	0.0567	0.69975	-0.0558	0.93261	0.0861	0.93261	-0.0846
0.11694	0.0096	0.11694	-0.0086	0.2335	0.0155	0.2335	-0.0145	0.46662	0.0334	0.46637	-0.0328	0.70051	0.0567	0.70051	-0.0558	0.93376	0.0861	0.93376	-0.0846
0.11707	0.0093	0.11707	-0.0086	0.23389	0.0155	0.23389	-0.0145	0.46713	0.0337	0.46688	-0.0328	0.7014	0.0567	0.7014	-0.0558	0.9349	0.0864	0.9349	-0.0846
0.1172	0.0093	0.1172	-0.0086	0.23414	0.0155	0.23414	-0.0145	0.46777	0.0337	0.46739	-0.0328	0.70217	0.0567	0.70217	-0.0561	0.93592	0.0864	0.93605	-0.0849
0.11732	0.0096	0.11732	-0.0086	0.23439	0.0155	0.23439	-0.0145	0.46828	0.0337	0.46803	-0.0328	0.70306	0.057	0.70306	-0.0558	0.93707	0.0868	0.93707	-0.0849
0.11745	0.0096	0.11745	-0.0086	0.23465	0.0155	0.23465	-0.0145	0.46879	0.0337	0.46854	-0.0328	0.70382	0.057	0.70382	-0.0561	0.93822	0.0868	0.93822	-0.0849
0.11758	0.0096	0.11758	-0.0086	0.2349	0.0155	0.2349	-0.0145	0.46943	0.0337	0.46904	-0.0328	0.70471	0.057	0.70471	-0.0561	0.93936	0.0868	0.93936	-0.0849
0.11771	0.0093	0.11771	-0.0086	0.23529	0.0155	0.23529	-0.0145	0.46994	0.0337	0.46968	-0.0328	0.70548	0.057	0.70548	-0.0561	0.94038	0.0871	0.94038	-0.0852
0.11783	0.0096	0.11783	-0.0086	0.23554	0.0155	0.23554	-0.0145	0.47057	0.0341	0.47019	-0.0328	0.70637	0.057	0.70637	-0.0561	0.94153	0.0871	0.94153	-0.0852
0.11796	0.0096	0.11796	-0.0086	0.2358	0.0155	0.2358	-0.0145	0.47108	0.0341	0.47083	-0.0331	0.70726	0.0573	0.70726	-0.0564	0.94268	0.0874	0.94268	-0.0855
0.11822	0.0096	0.11809	-0.0086	0.23605	0.0155	0.23605	-0.0145	0.47159	0.0341	0.47134	-0.0331	0.70803	0.0573	0.70803	-0.0564	0.94369	0.0874	0.94382	-0.0855
0.11834	0.0096	0.11834	-0.0086	0.23631	0.0155	0.23631	-0.0145	0.47223	0.0341	0.47185	-0.0331	0.70892	0.0573	0.70892	-0.0564	0.94484	0.0874	0.94484	-0.0855
0.11847	0.0096	0.11847	-0.0086	0.23656	0.0155	0.23656	-0.0145	0.47274	0.0341	0.47248	-0.0331	0.70968	0.0573	0.70968	-0.0564	0.94599	0.0877	0.94599	-0.0858
0.1186	0.0096	0.1186	-0.0086	0.23694	0.0155	0.23694	-0.0148	0.47325	0.0341	0.47299	-0.0331	0.71057	0.0573	0.71057	-0.0564	0.94713	0.0877	0.94713	-0.0858
0.11873	0.0096	0.11873	-0.0086	0.2372	0.0158	0.2372	-0.0148	0.47389	0.0341	0.4735	-0.0331	0.71134	0.0573	0.71134	-0.0567	0.94815	0.0877	0.94815	-0.0858
0.11885	0.0096	0.11885	-0.0086	0.23745	0.0158	0.23745	-0.0148	0.47439	0.0341	0.47414	-0.0331	0.71223	0.0579	0.71223	-0.0567	0.9493	0.088	0.9493	-0.0861
0.11898	0.0096	0.11898	-0.0086	0.23771	0.0158	0.23771	-0.0148	0.4749	0.0341	0.47465	-0.0331	0.71299	0.0579	0.71299	-0.0567	0.95045	0.088	0.95045	-0.0861
0.11911	0.0096	0.11911	-0.0086	0.23796	0.0158	0.23796	-0.0148	0.47554	0.0347	0.47516	-0.0331	0.71389	0.0579	0.71389	-0.0567	0.95146	0.0883	0.95159	-0.0864
0.11924	0.0096	0.11924	-0.0086	0.23834	0.0158	0.23834	-0.0148	0.47605	0.0347	0.4758	-0.0331	0.71465	0.0579	0.71465	-0.0567	0.95261	0.0883	0.95261	-0.0864
0.11936	0.0096	0.11936	-0.0086	0.2386	0.0158	0.2386	-0.0148	0.47656	0.0347	0.47631	-0.0334	0.71554	0.0579	0.71554	-0.0567	0.95376	0.0883	0.95376	-0.0864
0.11949	0.0096	0.11949	-0.0086	0.23885	0.0158	0.23885	-0.0148	0.4772	0.0347	0.47682	-0.0334	0.71631	0.0579	0.71631	-0.0567	0.9549	0.0889	0.9549	-0.0868
0.11975	0.0096	0.11962	-0.0086	0.23911	0.0158	0.23911	-0.0148	0.47771	0.0347	0.47745	-0.0334	0.7172	0.0579	0.7172	-0.057	0.95592	0.0889	0.95592	-0.0868
0.11987	0.0096	0.11987	-0.0086	0.23936	0.0158	0.23936	-0.0148	0.47822	0.0347	0.47796	-0.0334	0.71809	0.0582	0.71809	-0.057	0.95707	0.0892	0.95707	-0.0868
0.12	0.0096	0.12	-0.0086	0.23962	0.0158	0.23962	-0.0148	0.47885	0.0347	0.47847	-0.0334	0.71885	0.0582	0.71885	-0.057	0.95822	0.0892	0.95822	-0.0871
0.12013	0.0096	0.12013	-0.0089	0.24	0.0158	0.24	-0.0148	0.47936	0.0347	0.47911	-0.0334	0.71975	0.0582	0.71975	-0.057	0.95924	0.0895	0.95936	-0.0871
0.12025	0.0096	0.12025	-0.0086	0.24025	0.0158	0.24025	-0.0148	0.48	0.0347	0.47962	-0.0334	0.72051	0.0582	0.72051	-0.057	0.96038	0.0895	0.96038	-0.0874
0.12038	0.0096	0.12038	-0.0089	0.24051	0.0158	0.24051	-0.0148	0.48051	0.035	0.48025	-0.0337	0.7214	0.0582	0.7214	-0.0573	0.96153	0.0895	0.96153	-0.0874
0.12051	0.0096	0.12051	-0.0089	0.24076	0.0161	0.24076	-0.0148	0.48102	0.035	0.48076	-0.0337	0.72217	0.0585	0.72217	-0.0573	0.96268	0.0899	0.96268	-0.0874
0.12064	0.0099	0.12064	-0.0089	0.24102	0.0161	0.24102	-0.0148	0.48166	0.035	0.48127	-0.0337	0.72306	0.0585	0.72306	-0.0573	0.96369	0.0899	0.96369	-0.0877
0.12076	0.0096	0.12076	-0.0089	0.2414	0.0158	0.2414	-0.0151	0.48217	0.035	0.48191	-0.0337	0.72382	0.0585	0.72382	-0.0573	0.96484	0.0899	0.96484	-0.0877
0.12089	0.0096	0.12089	-0.0089	0.24166	0.0161	0.24166	-0.0151	0.48268	0.035	0.48242	-0.0337	0.72471	0.0585	0.72471	-0.0573	0.96599	0.0902	0.96599	-0.0877
0.12102	0.0096	0.12102	-0.0089	0.24191	0.0161	0.24191	-0.0151	0.48331	0.035	0.48293	-0.0337	0.72548	0.0585	0.72548	-0.0573	0.96701	0.0902	0.96713	-0.088
0.12127	0.0096	0.12115	-0.0089	0.24217	0.0161	0.24217	-0.0151	0.48382	0.035	0.48357	-0.0337	0.72637	0.0589	0.72637	-0.0573	0.96815	0.0905	0.96815	-0.088
0.1214	0.0096	0.1214	-0.0086	0.24242	0.0161	0.24242	-0.0151	0.48433	0.035	0.48408	-0.0337	0.72713	0.0589	0.72713	-0.0576	0.9693	0.0905	0.9693	-0.088
0.12153	0.0099	0.12153	-0.0089	0.24268	0.0161	0.24268	-0.0151	0.48497	0.035	0.48459	-0.0337	0.72803	0.0589	0.72803	-0.0576	0.97045	0.0905	0.97045	-0.0883
0.12166	0.0099	0.12166	-0.0089	0.24306	0.0161	0.24306	-0.0151	0.48548	0.0353	0.48522	-0.0337	0.72892	0.0589	0.72892	-0.0576	0.97146	0.0908	0.97146	-0.0883
0.12178	0.0099	0.12178	-0.0089	0.24331	0.0161	0.24331	-0.0151	0.48599	0.0353	0.48573	-0.0341	0.72968	0.0589	0.72968	-0.0576	0.97261	0.0908	0.97261	-0.0886
0.12191	0.0099	0.12191	-0.0089	0.24357	0.0161	0.24357	-0.0151	0.48662	0.0353	0.48624	-0.0341	0.73057	0.0592	0.73057	-0.0579	0.97376	0.0908	0.97376	-0.0886
0.12204	0.0099	0.12204	-0.0089	0.24382	0.0161	0.24382	-0.0151	0.48713	0.0353	0.48688	-0.0341	0.73134	0.0592	0.73134	-0.0579	0.97478	0.0911	0.9749	-0.0886
0.12217	0.0099	0.12217	-0.0089	0.24408	0.0161	0.24408	-0.0151	0.48777	0.0353	0.48739	-0.0341	0.73223	0.0592	0.73223	-0.0579	0.97592	0.0911	0.97592	-0.0889
0.12229	0.0099	0.12229	-0.0089	0.24446	0.0161	0.24446	-0.0151	0.48828	0.0353	0.4879	-0.0341	0.73299	0.0592	0.73299	-0.0579	0.97707	0.0911	0.97707	-0.0889
0.12242	0.0099	0.12242	-0.0089	0.24471	0.0161	0.24471	-0.0151	0.48879	0.0353	0.48854	-0.0341	0.73389	0.0592	0.73389	-0.0579	0.97822	0.0914	0.97822	-0.0889
0.12255	0.0099	0.12255	-0.0089	0.24497	0.0161	0.24497	-0.0151	0.48943	0.0353	0.48904	-0.0341	0.73465	0.0592	0.73465	-0.0579	0.97924	0.0914	0.97924	-0.0892
0.1228	0.0099	0.12268	-0.0089	0.24522	0.0164	0.24522	-0.0151	0.48994	0.0356	0.48968	-0.0344	0.73554	0.0592	0.73554	-0.0579	0.98038	0.0914	0.98038	-0.0892
0.12293	0.0099	0.12293	-0.0089	0.24548	0.0161	0.24548	-0.0155	0.49045	0.0356	0.49019	-0.0344	0.73631	0.0595	0.73631	-0.0579	0.98153	0.0917	0.98153	-0.0892
0.12306	0.0099	0.12306	-0.0089	0.24573	0.0164	0.24573	-0.0155	0.49108	0.0356	0.4907	-0.0344	0.7372	0.0595	0.7372	-0.0582	0.98255	0.0917	0.98268	-0.0892
0.12318	0.0099	0.12318	-0.0089	0.24611	0.0164	0.24611	-0.0151	0.49159	0.0356	0.49134	-0.0344	0.73796	0.0595	0.73796	-0.0582	0.98369	0.0917	0.98369	-0.0895
0.12331	0.0099	0.12331	-0.0089	0.24637	0.0161	0.24637	-0.0155	0.4921	0.0356	0.49185	-0.0344	0.73885	0.0595	0.73885	-0.0582	0.98484	0.092	0.98484	-0.0895
0.12344	0.0099	0.12344	-0.0089	0.24662	0.0164	0.24662	-0.0155	0.49274	0.0356	0.49236	-0.0344	0.73975	0.0595	0.73975	-0.0589	0.98599	0.092	0.98599	-0.0899
0.12357	0.0099	0.12357	-0.0089	0.24688	0.0164	0.24688	-0.0155	0.49325	0.0356	0.49299	-0.0344	0.74051	0.0595	0.74051	-0.0589	0.98701	0.092	0.98701	-0.0899
0.12369	0.0099	0.12369	-0.0089	0.24713	0.0164	0.24713	-0.0155	0.49376	0.0356	0.4935	-0.0344	0.7414	0.0595	0.7414	-0.0589	0.98815	0.0923	0.98815	-0.0899
0.12382	0.0099	0.12382	-0.0089	0.24739	0.0164	0.24752	-0.0155	0.49439	0.0356	0.49401	-0.0347	0.74217	0.0598	0.74217	-0.0589	0.9893	0.0923	0.9893	-0.0905
0.12395	0.0099	0.12395	-0.0089	0.24777	0.0164	0.24777	-0.0155	0.4949	0.0359	0.49465	-0.0344	0.74306	0.0598	0.74306	-0.0589	0.99045	0.0923	0.99045	-0.0905
0.12408	0.0099	0.12408	-0.0089	0.24803	0.0164	0.24803	-0.0155	0.49554	0.0356	0.49516	-0.0347	0.74382	0.0598	0.74382	-0.0589	0.99146	0.0923	0.99146	-0.0905
0.12433	0.0099	0.1242	-0.0093	0.24828	0.0164	0.24828	-0.0155	0.49605	0.0359	0.49567	-0.0347	0.74471	0.0598	0.74471	-0.0589	0.99261	0.0926	0.99261	-0.0905
0.12446	0.0099	0.12446	-0.0089	0.24854	0.0164	0.24854	-0.0155	0.49656	0.0359	0.49631	-0.0347	0.74548	0.0598	0.74548	-0.0592	0.99376	0.0926	0.99376	-0.0905
0.12459	0.0102	0.12459	-0.0089	0.24879	0.0164	0.24879	-0.0155	0.4972	0.0359	0.49682	-0.0347	0.74637	0.0601	0.74637	-0.0592	0.99478	0.0926	0.99478	-0.0908
0.12471	0.0099	0.12471	-0.0089	0.24917	0.0164	0.24917	-0.0155	0.49771	0.0359	0.49732	-0.0347	0.74713	0.0601	0.74713	-0.0592	0.99592	0.0926	0.99592	-0.0908
0.12484	0.0102	0.12484	-0.0089	0.24943	0.0164	0.24943	-0.0155	0.49822	0.0359	0.49796	-0.0347	0.74803	0.0601	0.74803	-0.0592	0.99707	0.093	0.99707	-0.0911
0.12497	0.0102	0.12497	-0.0093	0.24968	0.0167	0.24968	-0.0158	0.49885	0.0359	0.49847	-0.0347	0.74879	0.0601	0.74879	-0.0592	0.99822	0.093	0.99822	-0.0911
0.1251	0.0099	0.1251	-0.0089	0.24994	0.0167	0.24994	-0.0155	0.49936	0.0359	0.49898	-0.0353	0.74968	0.0604	0.74968	-0.0592	0.99924	0.093	0.99924	-0.0911
0.12522	0.0102	0.12522	-0.0093	0.25019	0.0167	0.25019	-0.0158	0.49987	0.0362	0.49962	-0.0353	0.75057	0.0601	0.75057	-0.0595
0.12535	0.0099	0.12535	-0.0089	0.25045	0.0164	0.25045	-0.0158	0.50051	0.0362	0.50013	-0.0353	0.75134	0.0604	0.75134	-0.0595
0.12548	0.0102	0.12548	-0.0089	0.25083	0.0167	0.25083	-0.0158	0.50102	0.0362	0.50076	-0.0353	0.75223	0.0604	0.75223	-0.0595
0.12561	0.0102	0.12561	-0.0089	0.25108	0.0167	0.25108	-0.0158	0.50153	0.0362	0.50127	-0.0353	0.75299	0.0604	0.75299	-0.0595
0.12586	0.0102	0.12573	-0.0093	0.25134	0.0167	0.25134	-0.0158	0.50217	0.0362	0.50178	-0.0353	0.75389	0.0604	0.75389	-0.0598
0.12599	0.0102	0.12599	-0.0093	0.25159	0.0167	0.25159	-0.0158	0.50268	0.0362	0.50242	-0.0353	0.75465	0.0607	0.75465	-0.0595
0.12611	0.0102	0.12611	-0.0093	0.25185	0.0167	0.25185	-0.0158	0.50318	0.0362	0.50293	-0.0353	0.75554	0.0607	0.75554	-0.0598
0.12624	0.0102	0.12624	-0.0093	0.25223	0.0167	0.25223	-0.0158	0.50382	0.0362	0.50344	-0.0353	0.75631	0.0607	0.75631	-0.0598
0.12637	0.0102	0.12637	-0.0093	0.25248	0.0167	0.25248	-0.0158	0.50433	0.0362	0.50408	-0.0353	0.7572	0.0607	0.7572	-0.0598
0.1265	0.0102	0.1265	-0.0093	0.25274	0.0167	0.25274	-0.0158	0.50497	0.0365	0.50459	-0.0353	0.75796	0.0607	0.75796	-0.0598
0.12662	0.0102	0.12662	-0.0093	0.25299	0.0167	0.25299	-0.0158	0.50548	0.0362	0.5051	-0.0356	0.75885	0.0607	0.75885	-0.0598
0.12675	0.0102	0.12675	-0.0093	0.25325	0.0167	0.25325	-0.0158	0.50599	0.0365	0.50573	-0.0356	0.75962	0.0607	0.75962	-0.0601
0.12688	0.0102	0.12688	-0.0093	0.2535	0.0167	0.2535	-0.0158	0.50662	0.0365	0.50624	-0.0356	0.76051	0.061	0.76051	-0.0601
0.12701	0.0102	0.12701	-0.0093	0.25389	0.0167	0.25389	-0.0158	0.50713	0.0365	0.50675	-0.0356	0.7614	0.061	0.7614	-0.0601
0.12713	0.0102	0.12713	-0.0093	0.25414	0.017	0.25414	-0.0161	0.50764	0.0365	0.50739	-0.0356	0.76217	0.061	0.76217	-0.0601
0.12739	0.0102	0.12726	-0.0093	0.25439	0.0167	0.25439	-0.0158	0.50828	0.0365	0.5079	-0.0356	0.76306	0.061	0.76306	-0.0601
0.12752	0.0102	0.12752	-0.0093	0.25465	0.017	0.25465	-0.0161	0.50879	0.0365	0.50841	-0.0356	0.76382	0.061	0.76382	-0.0601
0.12764	0.0102	0.12764	-0.0093	0.2549	0.017	0.2549	-0.0161	0.5093	0.0368	0.50904	-0.0359	0.76471	0.061	0.76471	-0.0601
0.12777	0.0102	0.12777	-0.0093	0.25529	0.017	0.25529	-0.0161	0.50994	0.0365	0.50955	-0.0359	0.76548	0.0613	0.76548	-0.0604
0.1279	0.0102	0.1279	-0.0093	0.25554	0.017	0.25554	-0.0161	0.51045	0.0368	0.51019	-0.0359	0.76637	0.0613	0.76637	-0.0604
0.12803	0.0102	0.12803	-0.0093	0.2558	0.017	0.2558	-0.0161	0.51096	0.0368	0.5107	-0.0356	0.76713	0.0613	0.76713	-0.0604
0.12815	0.0102	0.12815	-0.0093	0.25605	0.017	0.25605	-0.0161	0.51159	0.0368	0.51121	-0.0359	0.76803	0.0613	0.76803	-0.0604
0.12828	0.0102	0.12828	-0.0093	0.25631	0.017	0.25631	-0.0161	0.5121	0.0368	0.51185	-0.0359	0.76879	0.0616	0.76879	-0.0607
0.12841	0.0102	0.12841	-0.0093	0.25656	0.017	0.25656	-0.0161	0.51274	0.0368	0.51236	-0.0359	0.76968	0.0616	0.76968	-0.0607
0.12854	0.0102	0.12854	-0.0093	0.25694	0.017	0.25694	-0.0161	0.51325	0.0368	0.51287	-0.0359	0.77045	0.0616	0.77045	-0.0607
0.12866	0.0102	0.12866	-0.0093	0.2572	0.017	0.2572	-0.0161	0.51376	0.0368	0.5135	-0.0359	0.77134	0.0616	0.77134	-0.0607
0.12892	0.0102	0.12879	-0.0093	0.25745	0.017	0.25745	-0.0161	0.51439	0.0368	0.51401	-0.0359	0.77223	0.0616	0.77223	-0.0607
0.12904	0.0102	0.12904	-0.0093	0.25771	0.017	0.25771	-0.0161	0.5149	0.0372	0.51452	-0.0359	0.77299	0.0616	0.77299	-0.0607
0.12917	0.0102	0.12917	-0.0093	0.25796	0.017	0.25796	-0.0161	0.51541	0.0372	0.51516	-0.0362	0.77389	0.062	0.77389	-0.061
0.1293	0.0102	0.1293	-0.0093	0.25834	0.017	0.25834	-0.0161	0.51605	0.0372	0.51567	-0.0362	0.77465	0.062	0.77465	-0.061
0.12943	0.0102	0.12943	-0.0093	0.2586	0.017	0.2586	-0.0161	0.51656	0.0372	0.51618	-0.0362	0.77554	0.062	0.77554	-0.061
0.12955	0.0102	0.12955	-0.0096	0.25885	0.017	0.25885	-0.0161	0.51707	0.0372	0.51682	-0.0362	0.77631	0.062	0.77631	-0.061
0.12968	0.0105	0.12968	-0.0093	0.25911	0.017	0.25911	-0.0164	0.51771	0.0372	0.51732	-0.0362	0.7772	0.062	0.7772	-0.061
0.12981	0.0105	0.12981	-0.0093	0.25936	0.0173	0.25936	-0.0161	0.51822	0.0372	0.51783	-0.0362	0.77796	0.062	0.77796	-0.061
0.12994	0.0105	0.12994	-0.0096	0.25962	0.0173	0.25962	-0.0164	0.51873	0.0372	0.51847	-0.0362	0.77885	0.062	0.77885	-0.061
0.13006	0.0105	0.13006	-0.0096	0.26	0.0173	0.26	-0.0164	0.51936	0.0372	0.51898	-0.0362	0.77962	0.0623	0.77962	-0.0613
0.13019	0.0105	0.13019	-0.0096	0.26025	0.0173	0.26025	-0.0164	0.51987	0.0375	0.51962	-0.0365	0.78051	0.0623	0.78051	-0.0613
0.13045	0.0102	0.13032	-0.0096	0.26051	0.0173	0.26051	-0.0164	0.52051	0.0372	0.52013	-0.0365	0.78127	0.0623	0.78127	-0.0613
0.13057	0.0105	0.13057	-0.0096	0.26076	0.0173	0.26076	-0.0164	0.52102	0.0375	0.52064	-0.0365	0.78217	0.0623	0.78217	-0.0613
0.1307	0.0105	0.1307	-0.0096	0.26102	0.0173	0.26102	-0.0164	0.52153	0.0375	0.52127	-0.0365	0.78306	0.0623	0.78306	-0.0613
0.13083	0.0105	0.13083	-0.0096	0.2614	0.0173	0.2614	-0.0164	0.52217	0.0375	0.52178	-0.0365	0.78382	0.0626	0.78382	-0.0616
0.13096	0.0105	0.13096	-0.0096	0.26166	0.0173	0.26166	-0.0164	0.52268	0.0375	0.52229	-0.0365	0.78471	0.0626	0.78471	-0.0616
0.13108	0.0105	0.13108	-0.0096	0.26191	0.0173	0.26191	-0.0164	0.52318	0.0375	0.52293	-0.0365	0.78548	0.0626	0.78548	-0.0616
0.13121	0.0105	0.13121	-0.0096	0.26217	0.0173	0.26217	-0.0164	0.52382	0.0375	0.52344	-0.0365	0.78637	0.0626	0.78637	-0.0616
0.13134	0.0105	0.13134	-0.0096	0.26242	0.0173	0.26242	-0.0164	0.52433	0.0375	0.52395	-0.0365	0.78713	0.0626	0.78713	-0.0616
0.13146	0.0105	0.13146	-0.0096	0.26268	0.0173	0.26268	-0.0164	0.52484	0.0375	0.52459	-0.0365	0.78803	0.0626	0.78803	-0.0616
0.13159	0.0105	0.13159	-0.0096	0.26306	0.0173	0.26306	-0.0164	0.52548	0.0378	0.5251	-0.0368	0.78879	0.0629	0.78879	-0.062
0.13172	0.0105	0.13172	-0.0096	0.26331	0.0176	0.26331	-0.0164	0.52599	0.0375	0.52561	-0.0368	0.78968	0.0629	0.78968	-0.062
0.13197	0.0105	0.13185	-0.0096	0.26357	0.0176	0.26357	-0.0164	0.5265	0.0378	0.52624	-0.0368	0.79045	0.0629	0.79045	-0.062
0.1321	0.0105	0.1321	-0.0096	0.26382	0.0176	0.26382	-0.0167	0.52713	0.0378	0.52675	-0.0368	0.79134	0.0629	0.79134	-0.062
0.13223	0.0105	0.13223	-0.0096	0.26408	0.0173	0.26408	-0.0164	0.52764	0.0378	0.52726	-0.0368	0.7921	0.0629	0.7921	-0.062
0.13236	0.0105	0.13236	-0.0096	0.26433	0.0176	0.26433	-0.0167	0.52815	0.0378	0.5279	-0.0368	0.79299	0.0629	0.79299	-0.0623
0.13248	0.0105	0.13248	-0.0096	0.26471	0.0176	0.26471	-0.0167	0.52879	0.0378	0.52841	-0.0368	0.79389	0.0632	0.79389	-0.0623
0.13261	0.0105	0.13261	-0.0096	0.26497	0.0176	0.26497	-0.0167	0.5293	0.0378	0.52904	-0.0368	0.79465	0.0632	0.79465	-0.0623
0.13274	0.0105	0.13274	-0.0096	0.26522	0.0176	0.26522	-0.0167	0.52994	0.0378	0.52955	-0.0372	0.79554	0.0632	0.79554	-0.0623
0.13287	0.0105	0.13287	-0.0096	0.26548	0.0176	0.26548	-0.0167	0.53045	0.0381	0.53006	-0.0368	0.79631	0.0632	0.79631	-0.0623
0.13299	0.0105	0.13299	-0.0096	0.26573	0.0176	0.26573	-0.0167	0.53096	0.0381	0.5307	-0.0372	0.7972	0.0632	0.7972	-0.0623
0.13312	0.0105	0.13312	-0.0096	0.26611	0.0176	0.26611	-0.0167	0.53159	0.0381	0.53121	-0.0372	0.79796	0.0632	0.79796	-0.0623
0.13325	0.0105	0.13325	-0.0096	0.26637	0.0176	0.26637	-0.0167	0.5321	0.0381	0.53172	-0.0372	0.79885	0.0635	0.79885	-0.0626
0.1335	0.0105	0.13338	-0.0096	0.26662	0.0176	0.26662	-0.0167	0.53261	0.0381	0.53236	-0.0372	0.79962	0.0635	0.79962	-0.0626
0.13363	0.0105	0.13363	-0.0096	0.26688	0.0176	0.26688	-0.0167	0.53325	0.0381	0.53287	-0.0372	0.80051	0.0635	0.80051	-0.0626
0.13376	0.0105	0.13376	-0.0099	0.26713	0.0176	0.26713	-0.0167	0.53376	0.0381	0.53338	-0.0372	0.80127	0.0635	0.80127	-0.0626
0.13389	0.0105	0.13389	-0.0099	0.26739	0.0176	0.26739	-0.0167	0.53427	0.0381	0.53401	-0.0372	0.80217	0.0638	0.80217	-0.0626
0.13401	0.0105	0.13401	-0.0099	0.26777	0.0176	0.26777	-0.0167	0.5349	0.0384	0.53452	-0.0372	0.80293	0.0638	0.80293	-0.0629
0.13414	0.0105	0.13414	-0.0099	0.26803	0.0176	0.26803	-0.0167	0.53541	0.0384	0.53503	-0.0372	0.80382	0.0638	0.80382	-0.0629
0.13427	0.0105	0.13427	-0.0096	0.26828	0.0176	0.26828	-0.0167	0.53592	0.0384	0.53567	-0.0372	0.80471	0.0638	0.80471	-0.0629
0.13439	0.0105	0.13439	-0.0099	0.26854	0.0179	0.26854	-0.0167	0.53656	0.0384	0.53618	-0.0375	0.80548	0.0638	0.80548	-0.0629
0.13452	0.0105	0.13452	-0.0099	0.26879	0.0179	0.26879	-0.017	0.53707	0.0384	0.53669	-0.0375	0.80637	0.0638	0.80637	-0.0629
0.13465	0.0108	0.13465	-0.0099	0.26917	0.0179	0.26917	-0.017	0.53771	0.0384	0.53732	-0.0375	0.80713	0.0641	0.80713	-0.0629
0.13478	0.0108	0.13478	-0.0099	0.26943	0.0179	0.26943	-0.0167	0.53822	0.0384	0.53783	-0.0375	0.80803	0.0641	0.80803	-0.0632
0.13503	0.0105	0.1349	-0.0099	0.26968	0.0179	0.26968	-0.017	0.53873	0.0384	0.53847	-0.0375	0.80879	0.0641	0.80879	-0.0632
0.13516	0.0108	0.13516	-0.0099	0.26994	0.0179	0.26994	-0.017	0.53936	0.0384	0.53898	-0.0375	0.80968	0.0641	0.80968	-0.0632
0.13529	0.0105	0.13529	-0.0099	0.27019	0.0179	0.27019	-0.017	0.53987	0.0384	0.53949	-0.0375	0.81045	0.0641	0.81045	-0.0632
0.13541	0.0108	0.13541	-0.0099	0.27045	0.0179	0.27045	-0.017	0.54038	0.0384	0.54013	-0.0375	0.81134	0.0641	0.81134	-0.0632
0.13554	0.0108	0.13554	-0.0099	0.27083	0.0179	0.27083	-0.017	0.54102	0.0387	0.54064	-0.0378	0.8121	0.0641	0.8121	-0.0632
0.13567	0.0108	0.13567	-0.0099	0.27108	0.0179	0.27108	-0.017	0.54153	0.0384	0.54115	-0.0375	0.81299	0.0644	0.81299	-0.0635
0.1358	0.0108	0.1358	-0.0099	0.27134	0.0179	0.27134	-0.017	0.54204	0.0387	0.54178	-0.0378	0.81376	0.0644	0.81376	-0.0635
0.13592	0.0108	0.13592	-0.0099	0.27159	0.0179	0.27159	-0.017	0.54268	0.0387	0.54229	-0.0378	0.81465	0.0644	0.81465	-0.0635
0.13605	0.0108	0.13605	-0.0099	0.27185	0.0179	0.27185	-0.017	0.54318	0.0387	0.5428	-0.0378	0.81554	0.0644	0.81554	-0.0635
0.13618	0.0108	0.13618	-0.0099	0.27223	0.0179	0.27223	-0.017	0.54369	0.0387	0.54344	-0.0378	0.81631	0.0647	0.81631	-0.0635
0.13631	0.0108	0.13631	-0.0099	0.27248	0.0179	0.27248	-0.017	0.54433	0.0387	0.54395	-0.0378	0.8172	0.0644	0.8172	-0.0638
0.13656	0.0108	0.13643	-0.0099	0.27274	0.0179	0.27274	-0.017	0.54484	0.0387	0.54446	-0.0378	0.81796	0.0647	0.81796	-0.0638
0.13669	0.0108	0.13669	-0.0099	0.27299	0.0182	0.27299	-0.0173	0.54548	0.0387	0.5451	-0.0378	0.81885	0.0647	0.81885	-0.0638
0.13682	0.0108	0.13682	-0.0099	0.27325	0.0179	0.27325	-0.017	0.54599	0.039	0.54561	-0.0378	0.81962	0.0647	0.81962	-0.0638
0.13694	0.0108	0.13694	-0.0099	0.2735	0.0179	0.2735	-0.0173	0.5465	0.039	0.54611	-0.0381	0.82051	0.0647	0.82051	-0.0638
0.13707	0.0108	0.13707	-0.0099	0.27389	0.0179	0.27389	-0.017	0.54713	0.039	0.54675	-0.0381	0.82127	0.0651	0.82127	-0.0638
0.1372	0.0108	0.1372	-0.0099	0.27414	0.0182	0.27414	-0.0173	0.54764	0.039	0.54726	-0.0381	0.82217	0.0651	0.82217	-0.0641
0.13732	0.0108	0.13732	-0.0099	0.27439	0.0182	0.27439	-0.0173	0.54815	0.039	0.5479	-0.0381	0.82293	0.0651	0.82293	-0.0641
0.13745	0.0108	0.13745	-0.0099	0.27465	0.0182	0.27465	-0.0173	0.54879	0.039	0.54841	-0.0381	0.82382	0.0651	0.82382	-0.0641
0.13758	0.0108	0.13758	-0.0099	0.2749	0.0182	0.2749	-0.0173	0.5493	0.039	0.54892	-0.0381	0.82459	0.0651	0.82459	-0.0641
0.13771	0.0108	0.13771	-0.0099	0.27529	0.0182	0.27529	-0.0173	0.54981	0.039	0.54955	-0.0381	0.82548	0.0651	0.82548	-0.0641
0.13796	0.0108	0.13783	-0.0102	0.27554	0.0182	0.27554	-0.0173	0.55045	0.039	0.55006	-0.0381	0.82637	0.0657	0.82637	-0.0641
0.13809	0.0108	0.13796	-0.0099	0.2758	0.0182	0.2758	-0.0173	0.55096	0.0393	0.55057	-0.0384	0.82713	0.0657	0.82713	-0.0644
0.13822	0.0108	0.13822	-0.0099	0.27605	0.0182	0.27605	-0.0173	0.55146	0.0393	0.55121	-0.0381	0.82803	0.0657	0.82803	-0.0644
0.13834	0.0108	0.13834	-0.0099	0.27631	0.0182	0.27631	-0.0173	0.5521	0.0393	0.55172	-0.0384	0.82879	0.0657	0.82879	-0.0644
0.13847	0.0114	0.13847	-0.0102	0.27656	0.0182	0.27656	-0.0173	0.55261	0.0393	0.55223	-0.0384	0.82968	0.0657	0.82968	-0.0644
0.1386	0.0108	0.1386	-0.0099	0.27694	0.0182	0.27694	-0.0173	0.55312	0.0393	0.55287	-0.0384	0.83045	0.0657	0.83045	-0.0644
0.13873	0.0108	0.13873	-0.0099	0.2772	0.0182	0.2772	-0.0173	0.55376	0.0393	0.55338	-0.0384	0.83134	0.066	0.83134	-0.0644
0.13885	0.0108	0.13885	-0.0099	0.27745	0.0182	0.27745	-0.0173	0.55427	0.0393	0.55389	-0.0384	0.8321	0.066	0.8321	-0.0647
0.13898	0.0114	0.13898	-0.0102	0.27771	0.0182	0.27771	-0.0173	0.5549	0.0393	0.55452	-0.0384	0.83299	0.066	0.83299	-0.0647
0.13911	0.0114	0.13911	-0.0102	0.27796	0.0182	0.27796	-0.0173	0.55541	0.0393	0.55503	-0.0384	0.83376	0.066	0.83376	-0.0647
0.13924	0.0114	0.13924	-0.0102	0.27822	0.0186	0.27822	-0.0173	0.55592	0.0393	0.55554	-0.0384	0.83465	0.066	0.83465	-0.0647
0.13949	0.0114	0.13936	-0.0102	0.2786	0.0182	0.2786	-0.0173	0.55656	0.0396	0.55618	-0.0387	0.83554	0.0663	0.83554	-0.0647
0.13962	0.0114	0.13949	-0.0102	0.27885	0.0182	0.27885	-0.0173	0.55707	0.0396	0.55669	-0.0387	0.83631	0.0663	0.83631	-0.0647
0.13975	0.0114	0.13975	-0.0102	0.27911	0.0186	0.27911	-0.0173	0.55758	0.0396	0.55732	-0.0384	0.8372	0.0663	0.8372	-0.0651
0.13987	0.0114	0.13987	-0.0102	0.27936	0.0182	0.27936	-0.0176	0.55822	0.0396	0.55783	-0.0387	0.83796	0.0663	0.83796	-0.0651
0.14	0.0114	0.14	-0.0102	0.27962	0.0186	0.27962	-0.0176	0.55873	0.0396	0.55834	-0.0387	0.83885	0.0663	0.83885	-0.0651
0.14013	0.0114	0.14013	-0.0102	0.28	0.0186	0.28	-0.0176	0.55924	0.0396	0.55898	-0.0387	0.83962	0.0663	0.83962	-0.0651
0.14025	0.0114	0.14025	-0.0102	0.28025	0.0186	0.28025	-0.0176	0.55987	0.0396	0.55949	-0.0387	0.84051	0.0666	0.84051	-0.0651
0.14038	0.0114	0.14038	-0.0102	0.28051	0.0186	0.28051	-0.0176	0.56038	0.0396	0.56	-0.0387	0.84127	0.0666	0.84127	-0.0651
0.14051	0.0114	0.14051	-0.0102	0.28076	0.0186	0.28076	-0.0176	0.56089	0.0396	0.56064	-0.0387	0.84217	0.0666	0.84217	-0.0654
0.14064	0.0114	0.14064	-0.0102	0.28102	0.0186	0.28102	-0.0176	0.56153	0.0396	0.56115	-0.0387	0.84293	0.0666	0.84293	-0.0654
0.14076	0.0114	0.14076	-0.0102	0.28127	0.0186	0.28127	-0.0176	0.56204	0.0399	0.56166	-0.039	0.84382	0.0666	0.84382	-0.0654
0.14102	0.0114	0.14089	-0.0102	0.28166	0.0186	0.28166	-0.0176	0.56268	0.0399	0.56229	-0.039	0.84459	0.0669	0.84459	-0.0654
0.14115	0.0114	0.14102	-0.0102	0.28191	0.0186	0.28191	-0.0176	0.56318	0.0399	0.5628	-0.039	0.84548	0.0669	0.84548	-0.0657
0.14127	0.0114	0.14127	-0.0102	0.28217	0.0186	0.28217	-0.0176	0.56369	0.0399	0.56331	-0.039	0.84637	0.0669	0.84637	-0.0657
0.1414	0.0114	0.1414	-0.0102	0.28242	0.0186	0.28242	-0.0176	0.56433	0.0399	0.56395	-0.039	0.84713	0.0669	0.84713	-0.0657
0.14153	0.0114	0.14153	-0.0102	0.28268	0.0186	0.28268	-0.0176	0.56484	0.0399	0.56446	-0.039	0.84803	0.0672	0.84803	-0.0657
0.14166	0.0114	0.14166	-0.0102	0.28306	0.0192	0.28306	-0.0176	0.56535	0.0399	0.56497	-0.039	0.84879	0.0672	0.84879	-0.0657
0.14178	0.0114	0.14178	-0.0102	0.28331	0.0192	0.28331	-0.0176	0.56599	0.0399	0.56561	-0.039	0.84968	0.0672	0.84968	-0.0657
0.14191	0.0114	0.14191	-0.0102	0.28357	0.0186	0.28357	-0.0179	0.5665	0.0399	0.56611	-0.039	0.85045	0.0672	0.85045	-0.066
0.14204	0.0114	0.14204	-0.0102	0.28382	0.0192	0.28382	-0.0176	0.56701	0.0403	0.56675	-0.039	0.85134	0.0672	0.85134	-0.066
0.14217	0.0114	0.14217	-0.0102	0.28408	0.0192	0.28408	-0.0176	0.56764	0.0399	0.56726	-0.0393	0.8521	0.0672	0.8521	-0.066
0.14229	0.0114	0.14229	-0.0102	0.28433	0.0186	0.28433	-0.0176	0.56815	0.0399	0.56777	-0.0393	0.85299	0.0672	0.85299	-0.066
0.14255	0.0114	0.14242	-0.0102	0.28471	0.0192	0.28471	-0.0179	0.56866	0.0403	0.56841	-0.0393	0.85376	0.0675	0.85376	-0.066
0.14268	0.0114	0.14255	-0.0102	0.28497	0.0192	0.28497	-0.0179	0.5693	0.0403	0.56892	-0.039	0.85465	0.0675	0.85465	-0.0663
0.1428	0.0114	0.1428	-0.0102	0.28522	0.0192	0.28522	-0.0179	0.56981	0.0403	0.56943	-0.0393	0.85541	0.0675	0.85541	-0.0663
0.14293	0.0114	0.14293	-0.0102	0.28548	0.0192	0.28548	-0.0179	0.57045	0.0403	0.57006	-0.0393	0.85631	0.0675	0.85631	-0.0663
0.14306	0.0114	0.14306	-0.0105	0.28573	0.0192	0.28573	-0.0179	0.57096	0.0403	0.57057	-0.0393	0.8572	0.0675	0.8572	-0.0663
0.14318	0.0114	0.14318	-0.0102	0.28611	0.0192	0.28611	-0.0179	0.57146	0.0403	0.57108	-0.0393	0.85796	0.0678	0.85796	-0.0663
0.14331	0.0114	0.14331	-0.0102	0.28637	0.0192	0.28637	-0.0179	0.5721	0.0403	0.57172	-0.0393	0.85885	0.0678	0.85885	-0.0663
0.14344	0.0114	0.14344	-0.0102	0.28662	0.0192	0.28662	-0.0179	0.57261	0.0403	0.57223	-0.0393	0.85962	0.0678	0.85962	-0.0663
0.14357	0.0114	0.14357	-0.0105	0.28688	0.0192	0.28688	-0.0179	0.57312	0.0406	0.57274	-0.0396	0.86051	0.0678	0.86051	-0.0669
0.14369	0.0114	0.14369	-0.0105	0.28713	0.0192	0.28713	-0.0179	0.57376	0.0406	0.57338	-0.0396	0.86127	0.0678	0.86127	-0.0669
0.14382	0.0114	0.14382	-0.0102	0.28739	0.0192	0.28739	-0.0179	0.57427	0.0406	0.57389	-0.0396	0.86217	0.0682	0.86217	-0.0669
0.14408	0.0117	0.14395	-0.0105	0.28777	0.0192	0.28777	-0.0179	0.57478	0.0406	0.57439	-0.0396	0.86293	0.0682	0.86293	-0.0669
0.1442	0.0114	0.14408	-0.0105	0.28803	0.0192	0.28803	-0.0179	0.57541	0.0406	0.57503	-0.0396	0.86382	0.0682	0.86382	-0.0669
0.14433	0.0117	0.14433	-0.0105	0.28828	0.0192	0.28828	-0.0179	0.57592	0.0406	0.57554	-0.0396	0.86459	0.0682	0.86459	-0.0672
0.14446	0.0117	0.14446	-0.0102	0.28854	0.0195	0.28854	-0.0179	0.57643	0.0406	0.57618	-0.0396	0.86548	0.0682	0.86548	-0.0672
0.14459	0.0114	0.14459	-0.0105	0.28879	0.0192	0.28879	-0.0182	0.57707	0.0406	0.57669	-0.0396	0.86624	0.0682	0.86624	-0.0672
0.14471	0.0114	0.14471	-0.0105	0.28917	0.0195	0.28917	-0.0179	0.57758	0.0406	0.5772	-0.0396	0.86713	0.0685	0.86713	-0.0672
0.14484	0.0117	0.14484	-0.0105	0.28943	0.0192	0.28943	-0.0182	0.57809	0.0406	0.57783	-0.0396	0.86803	0.0685	0.86803	-0.0672
0.14497	0.0117	0.14497	-0.0105	0.28968	0.0195	0.28968	-0.0182	0.57873	0.0406	0.57834	-0.0396	0.86879	0.0685	0.86879	-0.0675
0.1451	0.0117	0.1451	-0.0105	0.28994	0.0195	0.28994	-0.0179	0.57924	0.0406	0.57885	-0.0399	0.86968	0.0685	0.86968	-0.0675
0.14522	0.0117	0.14522	-0.0105	0.29019	0.0195	0.29019	-0.0182	0.57987	0.0409	0.57949	-0.0399	0.87045	0.0685	0.87045	-0.0675
0.14535	0.0117	0.14535	-0.0105	0.29045	0.0195	0.29045	-0.0182	0.58038	0.0409	0.58	-0.0399	0.87134	0.0688	0.87134	-0.0675
0.14561	0.0117	0.14548	-0.0105	0.29083	0.0195	0.29083	-0.0182	0.58089	0.0409	0.58051	-0.0399	0.8721	0.0688	0.8721	-0.0675
0.14573	0.0117	0.14561	-0.0105	0.29108	0.0195	0.29108	-0.0182	0.58153	0.0409	0.58115	-0.0399	0.87299	0.0688	0.87299	-0.0675
0.14586	0.0117	0.14586	-0.0105	0.29134	0.0195	0.29134	-0.0182	0.58204	0.0409	0.58166	-0.0399	0.87376	0.0688	0.87376	-0.0678
0.14599	0.0117	0.14599	-0.0105	0.29159	0.0195	0.29159	-0.0182	0.58255	0.0409	0.58217	-0.0399	0.87465	0.0688	0.87465	-0.0678
0.14611	0.0117	0.14611	-0.0105	0.29185	0.0195	0.29185	-0.0182	0.58318	0.0409	0.5828	-0.0399	0.87541	0.0691	0.87541	-0.0678
0.14624	0.0117	0.14624	-0.0105	0.2921	0.0195	0.2921	-0.0182	0.58369	0.0409	0.58331	-0.0399	0.87631	0.0691	0.87631	-0.0678
0.14637	0.0117	0.14637	-0.0105	0.29248	0.0195	0.29248	-0.0182	0.5842	0.0412	0.58382	-0.0399	0.87707	0.0691	0.87707	-0.0678
0.1465	0.0117	0.1465	-0.0105	0.29274	0.0195	0.29274	-0.0182	0.58484	0.0409	0.58446	-0.0403	0.87796	0.0691	0.87796	-0.0682
0.14662	0.0117	0.14662	-0.0105	0.29299	0.0195	0.29299	-0.0182	0.58535	0.0412	0.58497	-0.0403	0.87885	0.0691	0.87885	-0.0682
0.14675	0.0117	0.14675	-0.0105	0.29325	0.0195	0.29325	-0.0182	0.58586	0.0412	0.58561	-0.0403	0.87962	0.0694	0.87962	-0.0682
0.14688	0.0117	0.14688	-0.0105	0.2935	0.0195	0.2935	-0.0182	0.5865	0.0412	0.58611	-0.0403	0.88051	0.0694	0.88051	-0.0682
0.14713	0.0117	0.14701	-0.0105	0.29389	0.0195	0.29389	-0.0186	0.58701	0.0412	0.58662	-0.0403	0.88127	0.0694	0.88127	-0.0682
0.14726	0.0117	0.14713	-0.0105	0.29414	0.0195	0.29414	-0.0182	0.58764	0.0412	0.58726	-0.0403	0.88217	0.0694	0.88217	-0.0685
0.14739	0.0117	0.14739	-0.0105	0.29439	0.0198	0.29439	-0.0186	0.58815	0.0412	0.58777	-0.0403	0.88293	0.0694	0.88293	-0.0685
0.14752	0.0117	0.14752	-0.0105	0.29465	0.0198	0.29465	-0.0186	0.58866	0.0412	0.58828	-0.0403	0.88382	0.0697	0.88382	-0.0685
0.14764	0.0117	0.14764	-0.0105	0.2949	0.0195	0.2949	-0.0186	0.5893	0.0412	0.58892	-0.0403	0.88459	0.0694	0.88459	-0.0685
0.14777	0.0117	0.14777	-0.0105	0.29516	0.0198	0.29516	-0.0186	0.58981	0.0415	0.58943	-0.0403	0.88548	0.0697	0.88548	-0.0685
0.1479	0.0117	0.1479	-0.0105	0.29554	0.0198	0.29554	-0.0186	0.59032	0.0415	0.58994	-0.0406	0.88624	0.0697	0.88624	-0.0685
0.14803	0.0117	0.14803	-0.0105	0.2958	0.0198	0.2958	-0.0186	0.59096	0.0415	0.59057	-0.0406	0.88713	0.0697	0.88713	-0.0685
0.14815	0.0117	0.14815	-0.0108	0.29605	0.0198	0.29605	-0.0186	0.59146	0.0415	0.59108	-0.0406	0.8879	0.07	0.8879	-0.0688
0.14828	0.012	0.14828	-0.0108	0.29631	0.0198	0.29631	-0.0186	0.59197	0.0415	0.59159	-0.0406	0.88879	0.07	0.88879	-0.0688
0.14841	0.0117	0.14841	-0.0108	0.29656	0.0198	0.29656	-0.0186	0.59261	0.0415	0.59223	-0.0406	0.88968	0.07	0.88968	-0.0688
0.14866	0.012	0.14854	-0.0105	0.29694	0.0198	0.29694	-0.0186	0.59312	0.0415	0.59274	-0.0406	0.89045	0.07	0.89045	-0.0688
0.14879	0.012	0.14866	-0.0105	0.2972	0.0198	0.2972	-0.0186	0.59363	0.0415	0.59325	-0.0406	0.89134	0.07	0.89134	-0.0688
0.14892	0.0117	0.14892	-0.0108	0.29745	0.0198	0.29745	-0.0186	0.59427	0.0415	0.59389	-0.0406	0.8921	0.07	0.8921	-0.0691
0.14904	0.0117	0.14904	-0.0105	0.29771	0.0198	0.29771	-0.0186	0.59478	0.0415	0.59439	-0.0406	0.89299	0.0703	0.89299	-0.0691
0.14917	0.012	0.14917	-0.0105	0.29796	0.0198	0.29796	-0.0186	0.59541	0.0415	0.59503	-0.0409	0.89376	0.0703	0.89376	-0.0691
0.1493	0.012	0.1493	-0.0105	0.29822	0.0198	0.29822	-0.0186	0.59592	0.0415	0.59554	-0.0409	0.89465	0.0703	0.89465	-0.0691
0.14943	0.0117	0.14943	-0.0105	0.2986	0.0201	0.2986	-0.0186	0.59643	0.0418	0.59605	-0.0409	0.89541	0.0703	0.89541	-0.0691
0.14955	0.012	0.14955	-0.0108	0.29885	0.0198	0.29885	-0.0186	0.59707	0.0418	0.59669	-0.0409	0.89631	0.0703	0.89631	-0.0694
0.14968	0.0117	0.14968	-0.0108	0.29911	0.0198	0.29911	-0.0186	0.59758	0.0418	0.5972	-0.0409	0.89707	0.0706	0.89707	-0.0694
0.14981	0.012	0.14981	-0.0108	0.29936	0.0201	0.29936	-0.0186	0.59809	0.0418	0.59771	-0.0409	0.89796	0.0706	0.89796	-0.0694
0.14994	0.012	0.14994	-0.0108	0.29962	0.0201	0.29962	-0.0189	0.59873	0.0418	0.59834	-0.0409	0.89873	0.0706	0.89873	-0.0694
0.15019	0.012	0.15006	-0.0108	0.3	0.0201	0.3	-0.0189	0.59924	0.0418	0.59885	-0.0409	0.89962	0.0706	0.89962	-0.0694
0.15032	0.012	0.15019	-0.0108	0.30025	0.0198	0.30025	-0.0189	0.59975	0.0418	0.59936	-0.0409	0.90051	0.0706	0.90051	-0.0697
0.15045	0.012	0.15045	-0.0108	0.30051	0.0201	0.30051	-0.0189	0.60038	0.0418	0.6	-0.0409	0.90127	0.0709	0.90127	-0.0697
0.15057	0.012	0.15057	-0.0108	0.30076	0.0201	0.30076	-0.0189	0.60089	0.0424	0.60051	-0.0412	0.90217	0.0709	0.90217	-0.0697
0.1507	0.012	0.1507	-0.0108	0.30102	0.0201	0.30102	-0.0189	0.6014	0.0424	0.60102	-0.0412	0.90293	0.0709	0.90293	-0.0697
0.15083	0.012	0.15083	-0.0108	0.30127	0.0201	0.30127	-0.0189	0.60204	0.0418	0.60166	-0.0412	0.90382	0.0709	0.90382	-0.0697
0.15096	0.012	0.15096	-0.0108	0.30166	0.0201	0.30166	-0.0189	0.60255	0.0424	0.60217	-0.0412	0.90459	0.0713	0.90459	-0.07
0.15108	0.012	0.15108	-0.0108	0.30191	0.0201	0.30191	-0.0189	0.60306	0.0424	0.60268	-0.0412	0.90548	0.0713	0.90548	-0.07
0.15121	0.012	0.15121	-0.0108	0.30217	0.0201	0.30217	-0.0189	0.60369	0.0424	0.60331	-0.0412	0.90624	0.0713	0.90624	-0.07
0.15134	0.012	0.15134	-0.0108	0.30242	0.0201	0.30242	-0.0189	0.6042	0.0424	0.60382	-0.0412	0.90713	0.0713	0.90713	-0.07
0.15146	0.012	0.15146	-0.0108	0.30268	0.0201	0.30268	-0.0189	0.60484	0.0424	0.60446	-0.0412	0.9079	0.0713	0.9079	-0.07
0.15172	0.012	0.15159	-0.0108	0.30306	0.0201	0.30306	-0.0189	0.60535	0.0424	0.60497	-0.0412	0.90879	0.0716	0.90879	-0.0703
0.15185	0.012	0.15172	-0.0108	0.30331	0.0201	0.30331	-0.0189	0.60586	0.0424	0.60548	-0.0412	0.90955	0.0716	0.90955	-0.0703
0.15197	0.012	0.15197	-0.0108	0.30357	0.0201	0.30357	-0.0189	0.6065	0.0424	0.60611	-0.0412	0.91045	0.0716	0.91045	-0.0703
0.1521	0.012	0.1521	-0.0108	0.30382	0.0201	0.30382	-0.0189	0.60701	0.0424	0.60662	-0.0415	0.91134	0.0716	0.91134	-0.0703
0.15223	0.012	0.15223	-0.0108	0.30408	0.0201	0.30408	-0.0189	0.60752	0.0427	0.60713	-0.0415	0.9121	0.0719	0.9121	-0.0703
0.15236	0.012	0.15236	-0.0108	0.30433	0.0201	0.30433	-0.0189	0.60815	0.0427	0.60777	-0.0415	0.91299	0.0719	0.91299	-0.0703
0.15248	0.012	0.15248	-0.0108	0.30471	0.0204	0.30471	-0.0189	0.60866	0.0427	0.60828	-0.0415	0.91376	0.0719	0.91376	-0.0706
0.15261	0.012	0.15261	-0.0108	0.30497	0.0201	0.30497	-0.0189	0.60917	0.0427	0.60879	-0.0415	0.91465	0.0719	0.91465	-0.0706
0.15274	0.012	0.15274	-0.0108	0.30522	0.0204	0.30522	-0.0189	0.60981	0.0427	0.60943	-0.0415	0.91541	0.0719	0.91541	-0.0706
0.15287	0.012	0.15287	-0.0108	0.30548	0.0204	0.30548	-0.0195	0.61032	0.0427	0.60994	-0.0415	0.91631	0.0719	0.91631	-0.0706
0.15299	0.012	0.15299	-0.0108	0.30573	0.0204	0.30573	-0.0189	0.61083	0.0427	0.61045	-0.0415	0.91707	0.0722	0.91707	-0.0709
0.15325	0.012	0.15312	-0.0108	0.30611	0.0204	0.30599	-0.0195	0.61146	0.0427	0.61108	-0.0415	0.91796	0.0722	0.91796	-0.0709
0.15338	0.012	0.15325	-0.0108	0.30637	0.0204	0.30637	-0.0195	0.61197	0.0427	0.61159	-0.0415	0.91873	0.0722	0.91873	-0.0709
0.1535	0.012	0.1535	-0.0108	0.30662	0.0204	0.30662	-0.0195	0.61261	0.043	0.6121	-0.0415	0.91962	0.0722	0.91962	-0.0709
0.15363	0.012	0.15363	-0.0111	0.30688	0.0204	0.30688	-0.0195	0.61312	0.043	0.61274	-0.0415	0.92038	0.0722	0.92038	-0.0709
0.15376	0.012	0.15376	-0.0108	0.30713	0.0204	0.30713	-0.0195	0.61363	0.043	0.61325	-0.0418	0.92127	0.0725	0.92127	-0.0713
0.15389	0.0124	0.15389	-0.0108	0.30739	0.0204	0.30739	-0.0195	0.61427	0.043	0.61389	-0.0418	0.92217	0.0725	0.92217	-0.0713
0.15401	0.012	0.15401	-0.0111	0.30777	0.0204	0.30777	-0.0195	0.61478	0.043	0.61439	-0.0418	0.92293	0.0725	0.92293	-0.0713
0.15414	0.012	0.15414	-0.0108	0.30803	0.0204	0.30803	-0.0195	0.61529	0.043	0.6149	-0.0418	0.92382	0.0728	0.92382	-0.0713
0.15427	0.0124	0.15427	-0.0111	0.30828	0.0204	0.30828	-0.0195	0.61592	0.043	0.61554	-0.0418	0.92459	0.0728	0.92459	-0.0713
0.15439	0.0124	0.15439	-0.0108	0.30854	0.0204	0.30854	-0.0195	0.61643	0.043	0.61605	-0.0418	0.92548	0.0728	0.92548	-0.0716
0.15452	0.0124	0.15452	-0.0108	0.30879	0.0204	0.30879	-0.0195	0.61694	0.043	0.61656	-0.0418	0.92624	0.0728	0.92624	-0.0716
0.15478	0.012	0.15465	-0.0111	0.30904	0.0204	0.30904	-0.0195	0.61758	0.043	0.6172	-0.0418	0.92713	0.0728	0.92713	-0.0716
0.1549	0.0124	0.15478	-0.0111	0.30943	0.0204	0.30943	-0.0195	0.61809	0.0434	0.61771	-0.0418	0.9279	0.0734	0.9279	-0.0716
0.15503	0.0124	0.15503	-0.0111	0.30968	0.0207	0.30968	-0.0195	0.6186	0.0434	0.61822	-0.0418	0.92879	0.0734	0.92879	-0.0716
0.15516	0.0124	0.15516	-0.0111	0.30994	0.0204	0.30994	-0.0195	0.61924	0.0434	0.61885	-0.0421	0.92955	0.0734	0.92955	-0.0719
0.15529	0.0124	0.15529	-0.0111	0.31019	0.0207	0.31019	-0.0195	0.61975	0.0434	0.61936	-0.0421	0.93045	0.0734	0.93045	-0.0719
0.15541	0.0124	0.15541	-0.0111	0.31045	0.0207	0.31045	-0.0195	0.62038	0.0434	0.61987	-0.0418	0.93121	0.0737	0.93121	-0.0719
0.15554	0.0124	0.15554	-0.0111	0.31083	0.0204	0.31083	-0.0195	0.62089	0.0434	0.62051	-0.0421	0.9321	0.0737	0.9321	-0.0719
0.15567	0.0124	0.15567	-0.0111	0.31108	0.0207	0.31108	-0.0195	0.6214	0.0434	0.62102	-0.0421	0.93299	0.0737	0.93299	-0.0722
0.1558	0.0124	0.1558	-0.0111	0.31134	0.0207	0.31134	-0.0198	0.62204	0.0434	0.62153	-0.0421	0.93376	0.0737	0.93376	-0.0722
0.15592	0.0124	0.15592	-0.0111	0.31159	0.0207	0.31159	-0.0198	0.62255	0.0434	0.62217	-0.0421	0.93465	0.0737	0.93465	-0.0722
0.15605	0.0124	0.15605	-0.0111	0.31185	0.0207	0.31185	-0.0198	0.62306	0.0434	0.62268	-0.0421	0.93541	0.074	0.93541	-0.0722
0.15631	0.0124	0.15618	-0.0111	0.3121	0.0207	0.3121	-0.0198	0.62369	0.0434	0.62331	-0.0421	0.93631	0.074	0.93631	-0.0722
0.15643	0.0124	0.15631	-0.0111	0.31248	0.0207	0.31248	-0.0198	0.6242	0.0434	0.62382	-0.0421	0.93707	0.074	0.93707	-0.0722
0.15656	0.0124	0.15656	-0.0111	0.31274	0.0207	0.31274	-0.0198	0.62471	0.0434	0.62433	-0.0424	0.93796	0.0744	0.93796	-0.0725
0.15669	0.0124	0.15669	-0.0111	0.31299	0.0207	0.31299	-0.0198	0.62535	0.0437	0.62497	-0.0421	0.93873	0.0744	0.93873	-0.0725
0.15682	0.0124	0.15682	-0.0111	0.31325	0.0207	0.31325	-0.0198	0.62586	0.0437	0.62548	-0.0424	0.93962	0.0744	0.93962	-0.0725
0.15694	0.0124	0.15694	-0.0111	0.3135	0.0207	0.3135	-0.0198	0.62637	0.0437	0.62599	-0.0424	0.94038	0.0744	0.94038	-0.0725
0.15707	0.0124	0.15707	-0.0111	0.31389	0.0207	0.31389	-0.0198	0.62701	0.0437	0.62662	-0.0424	0.94127	0.0744	0.94127	-0.0725
0.1572	0.0124	0.1572	-0.0111	0.31414	0.0207	0.31414	-0.0198	0.62752	0.0437	0.62713	-0.0424	0.94204	0.0747	0.94204	-0.0728
0.15732	0.0124	0.15732	-0.0111	0.31439	0.0207	0.31439	-0.0198	0.62803	0.0437	0.62764	-0.0424	0.94293	0.0747	0.94293	-0.0728
0.15745	0.0124	0.15745	-0.0111	0.31465	0.021	0.31465	-0.0198	0.62866	0.0437	0.62828	-0.0424	0.94382	0.0747	0.94382	-0.0728
0.15758	0.0124	0.15758	-0.0111	0.3149	0.0207	0.3149	-0.0198	0.62917	0.0437	0.62879	-0.0424	0.94459	0.075	0.94459	-0.0731
0.15783	0.0124	0.15771	-0.0111	0.31516	0.0207	0.31516	-0.0198	0.62981	0.0437	0.6293	-0.0424	0.94548	0.075	0.94548	-0.0731
0.15796	0.0124	0.15796	-0.0111	0.31554	0.0207	0.31554	-0.0198	0.63032	0.044	0.62994	-0.043	0.94624	0.075	0.94624	-0.0731
0.15809	0.0124	0.15809	-0.0111	0.3158	0.0207	0.3158	-0.0198	0.63083	0.044	0.63045	-0.043	0.94713	0.075	0.94713	-0.0731
0.15822	0.0124	0.15822	-0.0111	0.31605	0.0207	0.31605	-0.0198	0.63146	0.044	0.63096	-0.0424	0.9479	0.0753	0.9479	-0.0731
0.15834	0.0124	0.15834	-0.0111	0.31631	0.021	0.31631	-0.0201	0.63197	0.044	0.63159	-0.043	0.94879	0.0753	0.94879	-0.0734
0.15847	0.0124	0.15847	-0.0111	0.31656	0.021	0.31656	-0.0198	0.63248	0.044	0.6321	-0.043	0.94955	0.0753	0.94955	-0.0734
0.1586	0.0124	0.1586	-0.0111	0.31694	0.021	0.31694	-0.0201	0.63312	0.044	0.63274	-0.043	0.95045	0.0753	0.95045	-0.0734
0.15873	0.0124	0.15873	-0.0111	0.3172	0.021	0.3172	-0.0198	0.63363	0.044	0.63325	-0.043	0.95121	0.0756	0.95121	-0.0734
0.15885	0.0124	0.15885	-0.0111	0.31745	0.021	0.31745	-0.0201	0.63414	0.044	0.63376	-0.043	0.9521	0.0756	0.9521	-0.0737
0.15898	0.0127	0.15898	-0.0111	0.31771	0.021	0.31771	-0.0201	0.63478	0.044	0.63439	-0.043	0.95287	0.0756	0.95287	-0.0737
0.15911	0.0124	0.15911	-0.0111	0.31796	0.021	0.31796	-0.0201	0.63529	0.044	0.6349	-0.043	0.95376	0.0756	0.95376	-0.0737
0.15936	0.0127	0.15924	-0.0111	0.31822	0.021	0.31822	-0.0201	0.6358	0.044	0.63541	-0.0434	0.95465	0.0759	0.95465	-0.0737
0.15949	0.0124	0.15949	-0.0111	0.3186	0.021	0.3186	-0.0201	0.63643	0.0443	0.63605	-0.0434	0.95541	0.0759	0.95541	-0.074
0.15962	0.0124	0.15962	-0.0111	0.31885	0.021	0.31885	-0.0201	0.63694	0.0443	0.63656	-0.043	0.95631	0.0759	0.95631	-0.074
0.15975	0.0127	0.15975	-0.0117	0.31911	0.021	0.31911	-0.0201	0.63758	0.0443	0.63707	-0.0434	0.95707	0.0759	0.95707	-0.074
0.15987	0.0124	0.15987	-0.0117	0.31936	0.021	0.31936	-0.0201	0.63809	0.0443	0.63771	-0.0434	0.95796	0.0762	0.95796	-0.074
0.16	0.0127	0.16	-0.0117	0.31962	0.021	0.31962	-0.0201	0.6386	0.0443	0.63822	-0.0434	0.95873	0.0762	0.95873	-0.074
0.16013	0.0127	0.16013	-0.0117	0.32	0.021	0.31987	-0.0201	0.63924	0.0443	0.63873	-0.0434	0.95962	0.0762	0.95962	-0.0747
0.16025	0.0127	0.16025	-0.0117	0.32025	0.021	0.32025	-0.0201	0.63975	0.0443	0.63936	-0.0434	0.96038	0.0762	0.96038	-0.0747
0.16038	0.0127	0.16038	-0.0111	0.32051	0.021	0.32051	-0.0201	0.64025	0.0443	0.63987	-0.0434	0.96127	0.0765	0.96127	-0.0747
0.16051	0.0127	0.16051	-0.0111	0.32076	0.021	0.32076	-0.0201	0.64089	0.0443	0.64038	-0.0434	0.96204	0.0765	0.96204	-0.0747
0.16064	0.0127	0.16064	-0.0117	0.32102	0.021	0.32102	-0.0201	0.6414	0.0443	0.64102	-0.0434	0.96293	0.0765	0.96293	-0.075
0.16089	0.0127	0.16076	-0.0117	0.32127	0.021	0.32127	-0.0201	0.64191	0.0443	0.64153	-0.0434	0.96369	0.0768	0.96369	-0.075
0.16102	0.0127	0.16102	-0.0117	0.32166	0.0213	0.32166	-0.0201	0.64255	0.0446	0.64217	-0.0437	0.96459	0.0768	0.96459	-0.075
0.16115	0.0127	0.16115	-0.0117	0.32191	0.0213	0.32191	-0.0204	0.64306	0.0446	0.64268	-0.0437	0.96548	0.0768	0.96548	-0.075
0.16127	0.0127	0.16127	-0.0117	0.32217	0.0213	0.32217	-0.0201	0.64357	0.0446	0.64318	-0.0437	0.96624	0.0768	0.96624	-0.0753
0.1614	0.0127	0.1614	-0.0117	0.32242	0.0213	0.32242	-0.0204	0.6442	0.0446	0.64382	-0.0437	0.96713	0.0771	0.96713	-0.0753
0.16153	0.0127	0.16153	-0.0117	0.32268	0.0213	0.32268	-0.0204	0.64471	0.0446	0.64433	-0.0437	0.9679	0.0771	0.9679	-0.0753
0.16166	0.0127	0.16166	-0.0117	0.32293	0.0213	0.32293	-0.0204	0.64535	0.0446	0.64484	-0.0437	0.96879	0.0771	0.96879	-0.0753
0.16178	0.0127	0.16178	-0.0117	0.32331	0.0213	0.32331	-0.0204	0.64586	0.0446	0.64548	-0.0437	0.96955	0.0771	0.96955	-0.0756
0.16191	0.0127	0.16191	-0.0117	0.32357	0.0213	0.32357	-0.0204	0.64637	0.0446	0.64599	-0.0437	0.97045	0.0775	0.97045	-0.0756
0.16204	0.0127	0.16204	-0.0117	0.32382	0.0213	0.32382	-0.0204	0.64701	0.0446	0.6465	-0.0437	0.97121	0.0775	0.97121	-0.0756
0.16217	0.0127	0.16217	-0.0117	0.32408	0.0213	0.32408	-0.0204	0.64752	0.0446	0.64713	-0.0437	0.9721	0.0775	0.9721	-0.0756
0.16242	0.0127	0.16229	-0.0117	0.32433	0.0213	0.32433	-0.0204	0.64803	0.0449	0.64764	-0.0437	0.97287	0.0775	0.97287	-0.0759
0.16255	0.0127	0.16255	-0.0117	0.32471	0.0213	0.32471	-0.0204	0.64866	0.0449	0.64815	-0.044	0.97376	0.0775	0.97376	-0.0759
0.16268	0.0127	0.16268	-0.0117	0.32497	0.0213	0.32497	-0.0204	0.64917	0.0449	0.64879	-0.044	0.97465	0.0778	0.97465	-0.0759
0.1628	0.0127	0.1628	-0.0117	0.32522	0.0213	0.32522	-0.0204	0.64968	0.0449	0.6493	-0.044	0.97541	0.0778	0.97541	-0.0759
0.16293	0.0127	0.16293	-0.0117	0.32548	0.0213	0.32548	-0.0204	0.65032	0.0449	0.64981	-0.044	0.97631	0.0778	0.97631	-0.0759
0.16306	0.0127	0.16306	-0.0117	0.32573	0.0213	0.32573	-0.0204	0.65083	0.0449	0.65045	-0.044	0.97707	0.0781	0.97707	-0.0762
0.16318	0.0127	0.16318	-0.0117	0.32599	0.0213	0.32599	-0.0204	0.65134	0.0449	0.65096	-0.044	0.97796	0.0781	0.97796	-0.0762
0.16331	0.0127	0.16331	-0.0117	0.32637	0.0213	0.32637	-0.0204	0.65197	0.0449	0.65159	-0.044	0.97873	0.0781	0.97873	-0.0762
0.16344	0.0127	0.16344	-0.0117	0.32662	0.0213	0.32662	-0.0204	0.65248	0.0449	0.6521	-0.044	0.97962	0.0781	0.97962	-0.0762
0.16357	0.0127	0.16357	-0.0117	0.32688	0.0213	0.32688	-0.0204	0.65299	0.0449	0.65261	-0.044	0.98038	0.0781	0.98038	-0.0762
0.16369	0.0127	0.16369	-0.0117	0.32713	0.0213	0.32713	-0.0204	0.65363	0.0449	0.65325	-0.044	0.98127	0.0784	0.98127	-0.0765
0.16395	0.0127	0.16382	-0.0117	0.32739	0.0213	0.32739	-0.0204	0.65414	0.0449	0.65376	-0.044	0.98204	0.0784	0.98204	-0.0765
0.16408	0.0127	0.16408	-0.0117	0.32777	0.0213	0.32777	-0.0207	0.65478	0.0449	0.65427	-0.044	0.98293	0.0784	0.98293	-0.0765
0.1642	0.0127	0.1642	-0.0117	0.32803	0.0213	0.32803	-0.0207	0.65529	0.0449	0.6549	-0.0443	0.98369	0.0784	0.98369	-0.0765
0.16433	0.0127	0.16433	-0.0117	0.32828	0.0217	0.32828	-0.0207	0.6558	0.0452	0.65541	-0.0443	0.98459	0.0784	0.98459	-0.0765
0.16446	0.0127	0.16446	-0.0117	0.32854	0.0217	0.32854	-0.0207	0.65643	0.0452	0.65592	-0.0443	0.98548	0.0784	0.98548	-0.0768
0.16459	0.0127	0.16459	-0.0117	0.32879	0.0217	0.32879	-0.0207	0.65694	0.0452	0.65656	-0.0443	0.98624	0.0787	0.98624	-0.0768
0.16471	0.0127	0.16471	-0.0117	0.32904	0.0217	0.32904	-0.0204	0.65745	0.0452	0.65707	-0.0443	0.98713	0.0787	0.98713	-0.0768
0.16484	0.0127	0.16484	-0.0117	0.32943	0.0217	0.32943	-0.0207	0.65809	0.0452	0.65758	-0.0443	0.9879	0.0787	0.9879	-0.0768
0.16497	0.0127	0.16497	-0.0117	0.32968	0.0217	0.32968	-0.0207	0.6586	0.0452	0.65822	-0.0443	0.98879	0.0787	0.98879	-0.0768
0.1651	0.013	0.1651	-0.0117	0.32994	0.0217	0.32994	-0.0207	0.65911	0.0452	0.65873	-0.0443	0.98955	0.0787	0.98955	-0.0771
0.16522	0.013	0.16522	-0.0117	0.33019	0.0217	0.33019	-0.0207	0.65975	0.0452	0.65924	-0.0443	0.99045	0.0787	0.99045	-0.0771
0.16548	0.013	0.16535	-0.0117	0.33045	0.0217	0.33045	-0.0207	0.66025	0.0452	0.65987	-0.0443	0.99121	0.079	0.99121	-0.0771
0.16561	0.013	0.16561	-0.012	0.33083	0.0217	0.33083	-0.0207	0.66076	0.0455	0.66038	-0.0446	0.9921	0.079	0.9921	-0.0771
0.16573	0.013	0.16573	-0.012	0.33108	0.0217	0.33108	-0.0207	0.6614	0.0455	0.66102	-0.0443	0.99287	0.079	0.99287	-0.0771
0.16586	0.0127	0.16586	-0.012	0.33134	0.0217	0.33134	-0.0207	0.66191	0.0455	0.66153	-0.0446	0.99376	0.079	0.99376	-0.0775
0.16599	0.013	0.16599	-0.012	0.33159	0.0217	0.33159	-0.0207	0.66255	0.0455	0.66204	-0.0446	0.99452	0.079	0.99452	-0.0775
0.16611	0.013	0.16611	-0.012	0.33185	0.0217	0.33185	-0.0207	0.66306	0.0455	0.66268	-0.0446	0.99541	0.0793	0.99541	-0.0775
0.16624	0.0127	0.16624	-0.0117	0.3321	0.0217	0.3321	-0.0207	0.66357	0.0455	0.66318	-0.0446	0.99631	0.079	0.99631	-0.0775
0.16637	0.013	0.16637	-0.012	0.33248	0.0217	0.33248	-0.0207	0.6642	0.0455	0.66369	-0.0446	0.99707	0.0793	0.99707	-0.0775
0.1665	0.013	0.1665	-0.012	0.33274	0.022	0.33274	-0.0207	0.66471	0.0455	0.66433	-0.0446	0.99796	0.0793	0.99796	-0.0775
0.16662	0.013	0.16662	-0.012	0.33299	0.0217	0.33299	-0.0207	0.66522	0.0455	0.66484	-0.0446	0.99873	0.0793	0.99873	-0.0775
0.16675	0.013	0.16675	-0.012	0.33325	0.0217	0.33325	-0.0207	0.66586	0.0455	0.66535	-0.0446	0.99962	0.0793	0.99962	-0.0775
0.16701	0.013	0.16688	-0.012	0.3335	0.022	0.3335	-0.021	0.66637	0.0455	0.66599	-0.0446
0.16713	0.013	0.16713	-0.012	0.33389	0.022	0.33389	-0.0207	0.66688	0.0458	0.6665	-0.0446
0.16726	0.013	0.16726	-0.012	0.33414	0.022	0.33414	-0.0207	0.66752	0.0458	0.66701	-0.0446
0.16739	0.013	0.16739	-0.012	0.33439	0.0217	0.33439	-0.021	0.66803	0.0458	0.66764	-0.0449
0.16752	0.013	0.16752	-0.012	0.33465	0.022	0.33465	-0.021	0.66854	0.0458	0.66815	-0.0449
0.16764	0.013	0.16764	-0.012	0.3349	0.022	0.3349	-0.021	0.66917	0.0458	0.66866	-0.0449
0.16777	0.013	0.16777	-0.012	0.33516	0.022	0.33516	-0.021	0.66968	0.0458	0.6693	-0.0449
0.1679	0.013	0.1679	-0.012	0.33554	0.022	0.33554	-0.021	0.67032	0.0458	0.66981	-0.0449
0.16803	0.013	0.16803	-0.012	0.3358	0.022	0.3358	-0.021	0.67083	0.0458	0.67045	-0.0449
0.16815	0.013	0.16815	-0.012	0.33605	0.022	0.33605	-0.021	0.67134	0.0458	0.67096	-0.0449
0.16828	0.013	0.16828	-0.012	0.33631	0.022	0.33631	-0.021	0.67197	0.0458	0.67146	-0.0449
0.16854	0.013	0.16841	-0.012	0.33656	0.022	0.33656	-0.021	0.67248	0.0458	0.6721	-0.0449
0.16866	0.013	0.16866	-0.012	0.33682	0.022	0.33682	-0.021	0.67299	0.0461	0.67261	-0.0452
0.16879	0.013	0.16879	-0.012	0.3372	0.022	0.3372	-0.021	0.67363	0.0458	0.67312	-0.0452
0.16892	0.013	0.16892	-0.012	0.33745	0.022	0.33745	-0.021	0.67414	0.0461	0.67376	-0.0452
0.16904	0.013	0.16904	-0.012	0.33771	0.022	0.33771	-0.021	0.67465	0.0461	0.67427	-0.0452
0.16917	0.013	0.16917	-0.012	0.33796	0.022	0.33796	-0.021	0.67529	0.0461	0.67478	-0.0452
0.1693	0.013	0.1693	-0.012	0.33822	0.022	0.33822	-0.021	0.6758	0.0461	0.67541	-0.0452
0.16943	0.013	0.16943	-0.012	0.3386	0.022	0.3386	-0.021	0.67631	0.0461	0.67592	-0.0452
0.16955	0.013	0.16955	-0.012	0.33885	0.022	0.33885	-0.021	0.67694	0.0461	0.67643	-0.0452
0.16968	0.013	0.16968	-0.012	0.33911	0.022	0.33911	-0.021	0.67745	0.0461	0.67707	-0.0452
0.16981	0.013	0.16981	-0.012	0.33936	0.022	0.33936	-0.021	0.67796	0.0461	0.67758	-0.0452
0.17006	0.013	0.16994	-0.012	0.33962	0.022	0.33962	-0.021	0.6786	0.0461	0.67809	-0.0452
0.17019	0.013	0.17019	-0.012	0.33987	0.0223	0.33987	-0.0213	0.67911	0.0461	0.67873	-0.0455
0.17032	0.013	0.17032	-0.012	0.34025	0.022	0.34025	-0.0213	0.67975	0.0465	0.67924	-0.0452
0.17045	0.013	0.17045	-0.012	0.34051	0.0223	0.34051	-0.0213	0.68025	0.0465	0.67987	-0.0455
0.17057	0.013	0.17057	-0.012	0.34076	0.0223	0.34076	-0.0213	0.68076	0.0465	0.68038	-0.0455
0.1707	0.013	0.1707	-0.0124	0.34102	0.0223	0.34102	-0.0213	0.6814	0.0465	0.68089	-0.0452
0.17083	0.013	0.17083	-0.012	0.34127	0.0223	0.34127	-0.0213	0.68191	0.0465	0.68153	-0.0455
0.17096	0.0133	0.17096	-0.0124	0.34166	0.0223	0.34166	-0.0213	0.68242	0.0465	0.68204	-0.0455
0.17108	0.0133	0.17108	-0.0124	0.34191	0.0223	0.34191	-0.0213	0.68306	0.0465	0.68255	-0.0455
0.17121	0.0133	0.17121	-0.0124	0.34217	0.0223	0.34217	-0.0213	0.68357	0.0465	0.68318	-0.0455
0.17134	0.0133	0.17134	-0.0124	0.34242	0.0223	0.34242	-0.0213	0.68408	0.0465	0.68369	-0.0455
0.17159	0.013	0.17146	-0.0124	0.34268	0.0223	0.34268	-0.0213	0.68471	0.0465	0.6842	-0.0455
0.17172	0.013	0.17172	-0.0124	0.34293	0.0223	0.34293	-0.0213	0.68522	0.0465	0.68484	-0.0455
0.17185	0.0133	0.17185	-0.012	0.34331	0.0223	0.34331	-0.0213	0.68573	0.0468	0.68535	-0.0455
0.17197	0.013	0.17197	-0.0124	0.34357	0.0223	0.34357	-0.0213	0.68637	0.0468	0.68586	-0.0458
0.1721	0.013	0.1721	-0.0124	0.34382	0.0223	0.34382	-0.0213	0.68688	0.0468	0.6865	-0.0455
0.17223	0.0133	0.17223	-0.012	0.34408	0.0223	0.34408	-0.0213	0.68752	0.0468	0.68701	-0.0458
0.17236	0.0133	0.17236	-0.0124	0.34433	0.0223	0.34433	-0.0213	0.68803	0.0468	0.68752	-0.0458
0.17248	0.0133	0.17248	-0.0124	0.34471	0.0223	0.34471	-0.0213	0.68854	0.0468	0.68815	-0.0458
0.17261	0.0133	0.17261	-0.0124	0.34497	0.0223	0.34497	-0.0213	0.68917	0.0468	0.68866	-0.0458
0.17274	0.0133	0.17274	-0.0124	0.34522	0.0226	0.34522	-0.0213	0.68968	0.0468	0.6893	-0.0458
0.17287	0.0133	0.17287	-0.0124	0.34548	0.0223	0.34548	-0.0213	0.69019	0.0468	0.68981	-0.0458
0.17312	0.0133	0.17299	-0.0124	0.34573	0.0223	0.34573	-0.0213	0.69083	0.0468	0.69032	-0.0458
0.17325	0.0133	0.17325	-0.0124	0.34599	0.0223	0.34599	-0.0213	0.69134	0.0468	0.69096	-0.0458
0.17338	0.0133	0.17338	-0.0124	0.34637	0.0223	0.34637	-0.0213	0.69185	0.0468	0.69146	-0.0458
0.1735	0.0133	0.1735	-0.0124	0.34662	0.0226	0.34662	-0.0217	0.69248	0.0471	0.69197	-0.0458
0.17363	0.0133	0.17363	-0.0124	0.34688	0.0226	0.34688	-0.0217	0.69299	0.0471	0.69261	-0.0461
0.17376	0.0133	0.17376	-0.0124	0.34713	0.0226	0.34713	-0.0217	0.6935	0.0471	0.69312	-0.0461
0.17389	0.0133	0.17389	-0.0124	0.34739	0.0226	0.34739	-0.0217	0.69414	0.0471	0.69363	-0.0461
0.17401	0.0133	0.17401	-0.0124	0.34777	0.0226	0.34777	-0.0217	0.69465	0.0471	0.69427	-0.0461
0.17414	0.0133	0.17414	-0.0124	0.34803	0.0226	0.34803	-0.0217	0.69529	0.0471	0.69478	-0.0461
0.17427	0.0133	0.17427	-0.0124	0.34828	0.0226	0.34828	-0.0217	0.6958	0.0471	0.69529	-0.0461
0.17439	0.0133	0.17439	-0.0124	0.34854	0.0226	0.34854	-0.0217	0.69631	0.0471	0.69592	-0.0461
0.17465	0.0133	0.17452	-0.0124	0.34879	0.0226	0.34879	-0.0217	0.69694	0.0471	0.69643	-0.0461
0.17478	0.0133	0.17478	-0.0124	0.34904	0.0226	0.34904	-0.0217	0.69745	0.0471	0.69694	-0.0461
0.1749	0.0133	0.1749	-0.0124	0.34943	0.0226	0.34943	-0.0217	0.69796	0.0474	0.69758	-0.0461
0.17503	0.0133	0.17503	-0.0124	0.34968	0.0226	0.34968	-0.0217	0.6986	0.0471	0.69809	-0.0461
0.17516	0.0133	0.17516	-0.0124	0.34994	0.0226	0.34994	-0.0217	0.69911	0.0471	0.6986	-0.0465
0.17529	0.0133	0.17529	-0.0124	0.35019	0.0226	0.35019	-0.0217	0.69962	0.0474	0.69924	-0.0465
0.17541	0.0133	0.17541	-0.0124	0.35045	0.0226	0.35045	-0.0217	0.70025	0.0474	0.69975	-0.0465
0.17554	0.0133	0.17554	-0.0124	0.3507	0.0226	0.3507	-0.0217	0.70076	0.0474	0.70038	-0.0461
0.17567	0.0133	0.17567	-0.0124	0.35108	0.0226	0.35108	-0.0217	0.70127	0.0474	0.70089	-0.0465
0.1758	0.0133	0.1758	-0.0124	0.35134	0.0229	0.35134	-0.0217	0.70191	0.0474	0.7014	-0.0465
0.17592	0.0133	0.17592	-0.0124	0.35159	0.0229	0.35159	-0.0217	0.70242	0.0474	0.70204	-0.0465
0.17618	0.0133	0.17605	-0.0124	0.35185	0.0229	0.35185	-0.0217	0.70293	0.0474	0.70255	-0.0465
0.17631	0.0133	0.17631	-0.0124	0.3521	0.0229	0.3521	-0.022	0.70357	0.0474	0.70306	-0.0465
0.17643	0.0133	0.17643	-0.0124	0.35248	0.0226	0.35248	-0.0217	0.70408	0.0474	0.70369	-0.0465
0.17656	0.0133	0.17656	-0.0124	0.35274	0.0226	0.35274	-0.022	0.70471	0.0474	0.7042	-0.0465
0.17669	0.0133	0.17669	-0.0127	0.35299	0.0229	0.35299	-0.0217	0.70522	0.0477	0.70471	-0.0465
0.17682	0.0133	0.17682	-0.0124	0.35325	0.0229	0.35325	-0.022	0.70573	0.0477	0.70535	-0.0465
0.17694	0.0133	0.17694	-0.0124	0.3535	0.0229	0.3535	-0.022	0.70637	0.0477	0.70586	-0.0468
0.17707	0.0136	0.17707	-0.0124	0.35376	0.0229	0.35376	-0.022	0.70688	0.0477	0.70637	-0.0468
0.1772	0.0133	0.1772	-0.0124	0.35414	0.0229	0.35414	-0.022	0.70739	0.0477	0.70701	-0.0468
0.17732	0.0133	0.17732	-0.0127	0.35439	0.0229	0.35439	-0.022	0.70803	0.0477	0.70752	-0.0468
0.17745	0.0136	0.17745	-0.0124	0.35465	0.0229	0.35465	-0.022	0.70854	0.0477	0.70803	-0.0468
[truncated: 5,923 more rows]

## Sheet: Fig. 2d
Time (h)	Voltage (V)
[truncated: 91,826 more rows]

[truncated: 50 more sheets: Fig. 3a, Fig. 3b, Fig. 3c, Fig. 3d, Fig. 3e, Fig. 3f, Fig. 3g, Fig. 4a, Fig. 4d, Fig. 4e, Fig. 4f, Supplementary Fig. 1, Supplementary Fig. 3a, Supplementary Fig. 3b, Supplementary Fig. 3c, Supplementary Fig. 3d, Supplementary Fig. 5a, Supplementary Fig. 5d, Supplementary Fig. 8a, Supplementary Fig. 8b …]
